# Supplementary material for: Large hypomethylated blocks as a universal defining epigenetic alteration in human solid tumors
Source: Genome Med. 2014 Aug 26;6(8):61. doi: 10.1186/s13073-014-0061-y (PMC4154522; doi:10.1186/s13073-014-0061-y)
Supplement: Additional file 2: — Data 1–11. Listing of individual blocks identified in comparisons between sample datasets. Columns in order are: chromosome, start coordinate of block, end coordinate of block, difference of average probe methylation per set within block, area (block length X difference of average probe methylation per set within block), P value for block difference significance, family-wise error rate of block difference, P value area and family-wise error rate area. Datasets are determined by comparisons between: (1) breast cancer vs. breast normal, (2) breast ductal carcinoma in situ vs. breast normal, (3) colon cancer vs. colon normal, (4) colon tubular adenoma vs. colon normal, (5) lung cancer vs. lung normal, (6) pancreas adenocarcinoma vs. pancreas normal, (7) pancreas intraductal papillary mucinous neoplasm vs. pancreas normal, (8) Pancreas neuroendocrine tumor vs. pancreas normal, (9) thyroid cancer vs. thyroid normal, (10) thyroid follicular adenoma vs. thyroid normal, (11) thyroid adenomatoid nodule (benign) vs. thyroid normal. [file 13073_2014_61_MOESM2_ESM.zip]

Archive with 11 entries (11 files):
- 1714377612132518_add10.csv
- 1714377612132518_add11.csv
- 1714377612132518_add12.csv
- 1714377612132518_add13.csv
- 1714377612132518_add14.csv
- 1714377612132518_add15.csv
- 1714377612132518_add16.csv
- 1714377612132518_add6.csv
- 1714377612132518_add7.csv
- 1714377612132518_add8.csv
- 1714377612132518_add9.csv
