# Supplementary material for: Large hypomethylated blocks as a universal defining epigenetic alteration in human solid tumors
Source: Genome Med. 2014 Aug 26;6(8):61. doi: 10.1186/s13073-014-0061-y (PMC4154522; doi:10.1186/s13073-014-0061-y)
Supplement: Additional file 2: — Data 1–11. Listing of individual blocks identified in comparisons between sample datasets. Columns in order are: chromosome, start coordinate of block, end coordinate of block, difference of average probe methylation per set within block, area (block length X difference of average probe methylation per set within block), P value for block difference significance, family-wise error rate of block difference, P value area and family-wise error rate area. Datasets are determined by comparisons between: (1) breast cancer vs. breast normal, (2) breast ductal carcinoma in situ vs. breast normal, (3) colon cancer vs. colon normal, (4) colon tubular adenoma vs. colon normal, (5) lung cancer vs. lung normal, (6) pancreas adenocarcinoma vs. pancreas normal, (7) pancreas intraductal papillary mucinous neoplasm vs. pancreas normal, (8) Pancreas neuroendocrine tumor vs. pancreas normal, (9) thyroid cancer vs. thyroid normal, (10) thyroid follicular adenoma vs. thyroid normal, (11) thyroid adenomatoid nodule (benign) vs. thyroid normal. [file 13073_2014_61_MOESM2_ESM.zip › 1714377612132518_add10.csv]

chr	start	end	value	area	p.value	fwer	p.valueArea	fwerArea
chr14	101154025	101759654	-0.108685679397449	13.3683385658862	0	0	3.10565757640694e-06	0.001
chr11	4660055.5	5601977.5	-0.117461532820805	12.5683840118261	0	0	3.10565757640694e-06	0.001
chr1	247553836	248904369	-0.126677450921462	12.4143901903032	0	0	3.10565757640694e-06	0.001
chr1	158173967	159685185	-0.130526426860677	12.2694841249037	0	0	3.10565757640694e-06	0.001
chr11	123132447	124502244	-0.103492182058266	11.3841400264093	0	0	1.55282878820347e-05	0.003
chr15	86468928	89020059	-0.124764099327337	8.73348695291362	0	0	0.000164599851549568	0.025
chr11	126414507	127332027	-0.130456288883903	8.08828991080198	0	0	0.000282614839453032	0.046
chr4	16504511	17348908	-0.125441747134682	7.40106308094622	0	0	0.000503116527377924	0.077
chr16	19971547	20493661	-0.145592638914878	4.07659388961658	0	0	0.00334479320979027	0.23
chr5	15385871.5	16082260	-0.144630108781459	3.61575271953647	0	0	0.00435102626454612	0.271
chr2	124773563	125425654	-0.149806471812275	2.99612943624551	0	0	0.00645666210135003	0.36
chr20	1456644	1712153	-0.13853094785195	2.2164951656312	0	0	0.0125685962117189	0.571
chr16	58885137	59627519	-0.190404104046766	2.09444514451443	0	0	0.0142984474817776	0.619
chr16	79614389	80358022	-0.139581719202461	2.09372578803691	0	0	0.014301553139354	0.619
chr5	9457024	10193133	-0.133355959199272	4.13403473517743	3.10565757640694e-06	0.001	0.00321746124915759	0.227
chr8	131705773	132854760	-0.131640751934535	2.89609654255978	3.10565757640694e-06	0.001	0.00699394086206843	0.379
chr5	33649717	33901508	-0.134759502815076	2.56043055348644	3.10565757640694e-06	0.001	0.00921138037162299	0.465
chr10	83606753	84296310	-0.131462913576122	2.49779535794631	3.10565757640694e-06	0.001	0.0097548704474942	0.481
chr20	29844545.5	30053333	-0.135657992073082	2.44184385731548	3.10565757640694e-06	0.001	0.0102300360566845	0.494
chr11	131319616	132648730	-0.0900240602922791	9.81262257185842	6.21131515281388e-06	0.002	6.21131515281388e-05	0.009
chr1	148739457	149069790	-0.149248419523768	1.34323577571391	6.21131515281388e-06	0.002	0.0329044420220315	0.867
chr10	107833851	109710305	-0.129664334250912	3.63060135902553	9.31697272922082e-06	0.003	0.00431065271605283	0.27
chr22	48900624	49080471	-0.140909016967489	1.40909016967489	1.55282878820347e-05	0.004	0.03025221045178	0.843
chr2	21451686	21881746	-0.134754849605594	1.61705819526713	1.55282878820347e-05	0.005	0.0238576615019581	0.778
chr16	26082472	26505221	-0.13542553596912	1.48968089566032	2.17396030348486e-05	0.006	0.0273732658784508	0.818
chr8	138493703	139165565.5	-0.138791826067691	1.38791826067691	2.17396030348486e-05	0.006	0.0311155832580211	0.847
chr1	4121820	5870405.5	-0.0902050936533992	8.93030427168652	2.17396030348486e-05	0.007	0.000130437618209092	0.02
chr11	57711478	58208471.5	-0.122846338935412	4.29962186273942	2.17396030348486e-05	0.007	0.00292242377939893	0.217
chr3	123780614	124284219	-0.122725605713652	4.0499449885505	2.79509181876625e-05	0.007	0.00340690636131841	0.232
chr16	82362875	83374884	-0.121926954670938	3.65780864012814	4.03735484932902e-05	0.008	0.00423611693421907	0.267
chr16	9763026	10179771	-0.125851129544592	2.76872484998102	3.41622333404763e-05	0.008	0.00766476289857233	0.41
chr7	141870429	142048082	-0.120923761278206	2.78124650939873	6.52188091045458e-05	0.009	0.00759333277431497	0.408
chr11	40136810	40666397	-0.125634851353578	1.88452277030367	5.90074939517319e-05	0.009	0.0178482140916107	0.683
chr19	56220025	57337471	-0.117097508645639	3.98131529395173	4.34792060696972e-05	0.01	0.00354666095225673	0.234
chr2	79252027	79475163	-0.122399963110337	2.57039922531707	6.52188091045458e-05	0.01	0.00911199932917796	0.461
chr16	48993133	49475615	-0.124293833162804	1.98870133060486	7.45357818337666e-05	0.011	0.0159848195457665	0.649
chr3	147016780	147122278	0.135433318851327	1.21889986966195	4.03735484932902e-05	0.011	0.0388424593081216	0.908
chr11	115943517	116484409	-0.117683773427287	3.29514565596402	8.38527545629874e-05	0.012	0.00527340656473899	0.307
chr20	56179171	56275607	-0.133799101529015	1.20419191376114	4.65848636461041e-05	0.013	0.0395722888385772	0.911
chr1	166000382	166710445	-0.131386481945057	1.31386481945057	4.9690521222511e-05	0.014	0.0342522974101921	0.877
chr1	2629249	3143169	-0.0825741512892229	8.2574151289223	5.2796178798918e-05	0.015	0.000245346948536148	0.041
chr8	4573688	5021898	-0.122085336175313	1.58710937027906	0.00011180367275065	0.015	0.024612336293025	0.78
chr7	157776747.5	158294629	-0.0837244040276485	8.03754278665426	6.21131515281388e-05	0.016	0.000298143127335066	0.048
chr5	44818510	45724903	-0.119803737935878	2.27627102078168	0.000121120645479871	0.016	0.0119567816691667	0.557
chr7	152683010	152890360	-0.12098278589722	1.57277621666386	0.000133543275785498	0.016	0.0250067548052287	0.788
chr19	54778477	55478120.5	-0.100439410431336	8.23603165536958	6.52188091045458e-05	0.017	0.000248452606112555	0.041
chr7	135821882	136910420	-0.113943155268168	4.44378305545855	6.52188091045458e-05	0.017	0.00267397117328638	0.202
chr1	175355287	175834835	-0.115636198875985	2.65963257414766	0.000121120645479871	0.017	0.00840701505933359	0.437
chr2	100252968	100691631	-0.112302518397536	5.05361332788914	8.07470969865805e-05	0.019	0.00183233797008009	0.159
chr12	108426797	108876792	-0.112553316892947	3.93936609125315	9.31697272922082e-05	0.019	0.00363361936439612	0.239
chr2	19661795	20019129	-0.117754797773723	2.23734115770073	0.000158388536396754	0.02	0.0123512001813704	0.568
chr10	2035313.5	3050893	-0.111126655280246	4.33393955592958	9.62753848686151e-05	0.021	0.00286031062787079	0.215
chr12	125659025	127348285	-0.109629704894336	5.37185553982249	0.000121120645479871	0.022	0.00151245523971018	0.146
chr7	153641274.5	154557556	-0.112218488868355	3.2543361771823	0.000170811166702382	0.024	0.00540694984052448	0.316
chr12	5621051.5	5998315.5	-0.116795777821704	2.10232400079067	0.000201867742466451	0.024	0.014217700384791	0.616
chr11	30251376.5	31269140	-0.109016928158279	4.14264327001459	0.000130437618209092	0.025	0.00321124993400478	0.227
chr17	31317459	31995527	-0.110922702070066	3.99321727452238	0.000114909330327057	0.025	0.00352181569164547	0.234
chr7	131377045	132436074.5	-0.0978649593528817	5.67616764246714	0.000173916824278789	0.026	0.00127953092147966	0.135
chr3	164905498	164915196	0.172233749976224	1.37786999980979	8.38527545629874e-05	0.027	0.0314758395368843	0.85
chr14	72270991	73297526	-0.098000351765499	5.48801969886794	0.00019255076973723	0.028	0.00143481380030001	0.144
chr11	55028287	56239108	-0.0959255806202568	7.098492965899	0.000118014987903464	0.029	0.000590074939517319	0.091
chr10	110946662	111186704	-0.125749284533131	1.25749284533131	0.000142860248514719	0.029	0.0369728534471246	0.9
chr2	127401321	127713082	-0.11559802519046	1.73397037785689	0.000279509181876625	0.031	0.0208917585164895	0.741
chr3	117481358	117836331	-0.124486105491754	1.24486105491754	0.000173916824278789	0.031	0.0375660340442183	0.902
chr15	25317865	25523666	-0.0782477118766964	7.12054178077937	0.000198762084890044	0.032	0.000586969281940912	0.091
chr12	2247784	2762527	-0.0954865467446356	5.92016589816741	0.000189445112160823	0.033	0.00112114238508291	0.127
chr12	114985224	115957134	-0.100532517990037	5.2276909354819	0.000245346948536148	0.033	0.00168637206398897	0.151
chr16	86274683	86581090.5	-0.0965573140439971	5.21409495837584	0.00026398089399459	0.033	0.00169258337914178	0.151
chr12	129454149.5	130502051	-0.0955229628173331	5.73137776903998	0.000226713003077707	0.034	0.00126400263359762	0.135
chr15	81384774	81667581	-0.105698685399059	3.59375530356802	0.000239135633383334	0.037	0.00439450547061582	0.273
chr7	62541571	62904398	-0.126784114382623	1.1410570294436	0.000164599851549568	0.037	0.0432618100393487	0.933
chr11	59480501	60135537	-0.100938852175149	5.04694260875744	0.000267086551570997	0.04	0.00184165494280932	0.159
chr11	114352850	114577322	-0.111864126886833	2.23728253773666	0.000366467594016019	0.041	0.0123512001813704	0.568
chr1	12774859.5	13184954	-0.102990872681428	3.60468054384999	0.000279509181876625	0.043	0.00436966021000456	0.271
chr5	30136472	31107126	-0.113571678344386	2.15786188854333	0.000319882730369915	0.043	0.0133698558664319	0.593
chr11	106148020	106513618	-0.117854778470125	1.17854778470125	0.000369573251592426	0.043	0.0410381592146413	0.918
chr7	96597711	96663727	0.124589452195993	1.12130506976394	0.000220501687924893	0.044	0.0444978617547586	0.94
chr3	138821766.5	140017225	-0.10035050687802	4.71647382326693	0.00030435444248788	0.045	0.00224849608531862	0.183
chr11	134237842.5	134911302	-0.101439709670607	3.95614867715367	0.000291931812182252	0.045	0.00359635147347924	0.236
chr1	237144825	238649435.5	-0.0976809680214862	4.88404840107431	0.000357150621286798	0.046	0.00200314913678248	0.165
chr2	5465788.5	6214447	-0.0987391937588355	4.83822049418294	0.000347833648557577	0.046	0.00206215663073421	0.172
chr16	12875117	13330599	-0.112708058041058	2.02874504473904	0.000394418512203681	0.046	0.01538542763352	0.64
chr20	23419141	23807388.5	-0.107538069534445	2.79598980789558	0.000437897718273379	0.048	0.00754053659551605	0.404
chr21	31587610	32412191	-0.0926578122991727	4.91086405185616	0.000506222184954331	0.049	0.00197519821859481	0.164
chr2	1868857	2965744	-0.0910312930054697	6.73631568240475	0.000236029975806927	0.05	0.000704984269844376	0.099
chr1	57368084	58063953	-0.0985668264212952	3.94267305685181	0.000378890224321647	0.05	0.00363051370681971	0.239
chr6	6145669	6534818	-0.121248791750109	1.09123912575098	0.00030435444248788	0.05	0.0464482147127422	0.946
chr6	118480809	118709682	-0.115672959911106	1.15672959911106	0.000515539157683552	0.055	0.0423301127664266	0.926
chr7	61853231	62198343	-0.120304446701365	1.08274002031229	0.000347833648557577	0.055	0.0470972971462113	0.948
chr15	26416943	27597440	-0.0952424924037908	4.57163963538196	0.00052796178798918	0.056	0.00248452606112555	0.196
chr5	41045396	41275792	-0.111961058466405	1.45549376006327	0.000549701391024028	0.056	0.0284975139211101	0.827
chr16	64703265	65800351	-0.0904087538000781	5.24370772040453	0.000425475087967751	0.057	0.00166773811853053	0.151
chr16	17398605	18166238	-0.0961780281431497	4.03947718201229	0.000500010869801517	0.058	0.00342554030677686	0.232
chr2	22409266	23454432	-0.110795550878195	1.88352436492932	0.00052796178798918	0.059	0.0178730593522219	0.683
chr10	129910440.5	131076321	-0.0894462874654685	6.17179383511732	0.000301248784911473	0.06	0.00094411990322771	0.114
chr8	87684067	88438301	-0.111593724180382	1.45071841434496	0.000583863624364505	0.06	0.0286900646908473	0.83
chr1	18167815	18814428	-0.092926323125006	4.55338983312529	0.000655293748621864	0.062	0.00251247697931321	0.198
chr12	128887209	129127993	-0.109077529604255	1.52708541445957	0.000801259654712991	0.067	0.0262210669176038	0.805
chr5	169404742	169980575	-0.093128897281467	3.25951140485134	0.000854055833511909	0.068	0.00540073852537167	0.314
chr1	33954407	34936319	-0.0963006572460054	3.27422234636418	0.000673927694080306	0.07	0.00533862537384353	0.31
chr1	152506882	153124825	-0.0854745797983208	7.17986470305895	0.000307460100064287	0.071	0.000565229678906063	0.087
chr5	19473185	19892907.5	-0.115825807759797	1.04243226983817	0.000618025857704981	0.073	0.0500383548710686	0.958
chr10	106485610	107023377	-0.113038447255132	1.13038447255132	0.000767097421372514	0.077	0.0438767302394773	0.937
chr16	76228294	76708064	-0.11298424834391	1.1298424834391	0.000770203078948921	0.077	0.0439326320758526	0.937
chr19	54107207	54327853	-0.0855644873782946	6.50290104075039	0.000369573251592426	0.079	0.000779520051678142	0.103
chr5	4399620	5155797	-0.101550944392525	2.53877360981312	0.00090374635473442	0.079	0.0093542406201377	0.468
chr8	21155182.5	21588527.5	-0.110689283343997	1.32827140012797	0.000813682285018618	0.079	0.0335876866888411	0.876
chr11	62726223	63080481	-0.101434237538387	2.33298746338291	0.00102486700021429	0.08	0.0113294388387325	0.535
chr10	19946093	20257537	-0.106809580392	1.922572447056	0.000906852012310827	0.082	0.0171742863975304	0.671
chr8	143897436	144437427.5	-0.0862407891489832	4.91572498149204	0.000686350324385934	0.083	0.00197209256101841	0.164
chr1	7015944	7439692	-0.0886119726087537	4.25337468522018	0.000972070821415372	0.083	0.00303112179457317	0.221
chr17	49724713	50021408	-0.109822198880277	1.31786638656332	0.000909957669887234	0.083	0.0340659579556077	0.877
chr8	7151550	7947282	-0.0822517822201934	6.74464614205586	0.000394418512203681	0.084	0.000704984269844376	0.099
chr2	3718170	4720628.5	-0.0988553599807988	2.86680543944317	0.000847844518359095	0.084	0.00714611808331237	0.382
chr19	57641994.5	57679590	-0.109209385673497	1.20130324240847	0.00114598764569416	0.087	0.0397213604022448	0.913
chr7	126615786	126885001	-0.108819976548125	1.30583971857751	0.00105592357597836	0.088	0.034708829073924	0.881
chr3	116428355.5	116639591	-0.108792261476563	1.30550713771876	0.00105592357597836	0.088	0.0347212517042296	0.881
chr5	5973528	6411621	-0.106268905463051	1.70030248740882	0.00103418397294351	0.089	0.021674384225744	0.755
chr11	124958746	125297719	-0.0861251814832221	4.3062590741611	0.00106834620628399	0.09	0.0029100011490933	0.216
chr16	5803496	6640880	-0.0980099977794776	2.84228993560485	0.00090374635473442	0.09	0.00728276701667428	0.392
chr10	86863762	86998615.5	-0.113360208183131	1.02024187364818	0.000863372806241129	0.09	0.0517526778532453	0.965
chr6	164614801	165115084	-0.113181524169024	1.01863371752122	0.000878901094123164	0.09	0.0518769041563015	0.965
chr2	816777	1154858	-0.0928241969918484	2.97037430373915	0.00113667067296494	0.091	0.00659020537713553	0.364
chr7	31061401	31292573	-0.106155096917175	1.80463664759197	0.000990704766873814	0.091	0.0194041485373906	0.709
chr16	13520827	13874006	-0.112849518761225	1.01564566885103	0.000931697272922082	0.091	0.0521315680775669	0.967
chr11	5799446	6240462	-0.0882805943273724	3.61950436742227	0.00122673474268074	0.092	0.00433549797666409	0.27
chr16	60010823	60678710	-0.140175608896257	1.12140487117006	0.00030435444248788	0.093	0.0444916504396058	0.94
chr11	121740719	122395107	-0.0847938810444421	4.66366345744432	0.000897535039581606	0.096	0.00234166581261083	0.19
chr7	142326341	142836700	-0.0841649481483546	4.54490720001115	0.000984493451721	0.098	0.00253111092477166	0.198
chr17	69409104	69972248	-0.109516837855364	1.09516837855364	0.00123915737298637	0.098	0.0461780225035948	0.945
chr12	34358399	34556603	-0.0838177620022495	4.77761243412822	0.000875795436546757	0.099	0.0021491150428736	0.175
chr14	106053344	106444921.5	-0.0843008492169556	4.29934331006474	0.00122362908510433	0.099	0.00292242377939893	0.217
chr5	1959883	2763416	-0.0823950765357441	5.6028652044306	0.000642871118316237	0.1	0.00135717236088983	0.14
chr10	6627081	6962248.5	-0.100785088719891	2.01570177439783	0.00144413077302923	0.1	0.0156028236638685	0.643
chr3	130098334	130300740	-0.108672615919213	1.08672615919213	0.00136027801846624	0.102	0.0467929427037234	0.946
chr16	5092012	5641033	-0.0971472642993311	2.62297613608194	0.00119567816691667	0.103	0.0086803129260574	0.448
chr20	31591961.5	31830434	-0.097131070367907	2.42827675919767	0.00140375722453594	0.105	0.0103822132779284	0.499
chr1	162838778	163144950	-0.102840344358586	1.95396654281313	0.00127953092147966	0.107	0.0165873171155895	0.663
chr8	34787718	35403156	-0.103149396045329	1.75353973277059	0.00134785538816061	0.109	0.0204724947436746	0.735
chr11	48266856	48510647	-0.104219672301997	1.35485573992596	0.00153108918516862	0.109	0.0324261707552649	0.865
chr2	117781032	118170690	-0.110461357200745	0.994152214806705	0.00131369315482014	0.109	0.0539017928961189	0.971
chr11	132830228.5	133680429	-0.0852287189333307	3.92052107093321	0.00148139866394611	0.111	0.00368020422804222	0.241
chr1	176430983	176831160	-0.106116784289106	1.16728462718017	0.00167084377610693	0.112	0.0417058755935688	0.923
chr3	38762483	38992961	-0.103227183012188	1.34195337915845	0.00171742863975304	0.113	0.0329634495159833	0.867
chr20	61142637	61335458	-0.105964507485849	1.16560958234433	0.00168016074883615	0.113	0.0417928340057082	0.924
chr14	96064341	96382052	-0.0960032712048538	2.01606869530193	0.00205283965800499	0.115	0.0155966123487157	0.643
chr8	11882939.5	12435562	-0.087630911997714	2.89182009592456	0.00181059836704525	0.117	0.00701878612267969	0.379
chr19	48426983	48615306	-0.0955960385389677	2.00751680931832	0.00216464333075564	0.117	0.0157301556245012	0.647
chr11	59015338	59282555	-0.102406900141136	1.53610350211705	0.00173916824278789	0.118	0.0259601916811856	0.803
chr5	8767041	9265636	-0.0946639223631264	2.46126198144129	0.00176401350339914	0.121	0.0100685418627113	0.488
chr2	6507982	7017862	-0.0942582228674245	2.45071379455304	0.00183233797008009	0.122	0.0101399719869687	0.491
chr16	26720703	27095462	-0.106300813715078	1.06300813715078	0.00184165494280932	0.123	0.0486004354131922	0.953
chr8	40270959	40746597	-0.0941971701061918	2.35492925265479	0.00199693782162966	0.124	0.011096514520502	0.527
chr7	55533138	55714413	-0.0942760183521344	2.26262444045123	0.00208389623376906	0.124	0.012096536260105	0.562
chr14	79079836	79365788	-0.103908947470812	1.14299842217894	0.00211495280953313	0.125	0.0431469007090216	0.933
chr7	157255232	157654397	-0.0792054257199617	4.83153096891766	0.00105281791840195	0.127	0.00207147360346343	0.172
chr10	85366721	85991526	-0.0926391157565773	2.59389524118416	0.00191929638221949	0.128	0.00894118816247558	0.46
chr14	100135277	100376192	-0.0944003042513463	2.07680669352962	0.00238514501868053	0.128	0.0145965906091126	0.624
chr12	3563459.5	3931453	-0.0849066566386146	2.8868263257129	0.00224849608531862	0.129	0.00705294835602016	0.379
chr6	153066907	153429875	-0.101260705457194	1.6201712873151	0.00182612665492728	0.13	0.0237986540080064	0.776
chr19	51669595	52328110	-0.078378442669492	4.93784188817799	0.00101555002748507	0.131	0.00195035295798356	0.164
chr17	72518840	72709378.5	-0.0934860822057628	2.33715205514407	0.00216153767317923	0.131	0.0112983822629685	0.534
chr4	5754217	6073656	-0.0870564036016336	2.78580491525227	0.00207768491861624	0.132	0.00757780448643294	0.407
chr1	58325222	58823579	-0.0933209043967813	2.33302260991953	0.00219569990651971	0.133	0.0113294388387325	0.535
chr12	131366711	131617985	-0.0869190232489732	2.78140874396714	0.00211495280953313	0.134	0.00759333277431497	0.408
chr8	133036693	133209474	-0.101013866798543	1.51520800197814	0.00202799439739373	0.134	0.026565794908585	0.81
chr8	89196700	89437704	-0.100904256922386	1.4126595969134	0.00219569990651971	0.135	0.0301310898063001	0.841
chr1	209549585	209629286	-0.10080532770089	1.41127458781246	0.00221433385197815	0.136	0.0301807803275226	0.842
chr12	55002180	55182624	-0.102434288719705	1.12677717591675	0.00256527315811213	0.136	0.0441407111334718	0.938
chr15	97162591	97345374	-0.0997777801675753	1.69622226284878	0.00201867742466451	0.137	0.0217923992136475	0.756
chr1	13448242	13809010	-0.106335586916122	0.957020282245099	0.00213358675499157	0.138	0.0572124238725687	0.979
chr4	177420127	177968622	-0.09936936692855	1.68927923778535	0.00210874149438031	0.14	0.0219725273530791	0.758
chr2	119145086	119551016	-0.0993049862543522	1.58887978006963	0.00226091871562425	0.141	0.0245595401142261	0.78
chr7	143570651	143888190	-0.097007769191783	1.84314761464388	0.00241309593686819	0.144	0.0186028888826776	0.697
chr8	140277097	140676132	-0.0992684191795044	1.48902628769257	0.0025062656641604	0.148	0.02738258285118	0.818
chr18	61171540	61472145	-0.0918390881957284	2.20413811669748	0.00271123906420326	0.152	0.0127611469814561	0.571
chr1	7514232	7757376	-0.0794093987022119	3.41460414419511	0.0026832881460156	0.154	0.00491936160102859	0.294
chr10	113243726	113822450	-0.0997986130842181	1.19758335701062	0.00306838968549006	0.156	0.0399263338022876	0.915
chr12	128170477	128399269	-0.100858090039472	1.10943899043419	0.00307149534306646	0.157	0.0453084383822009	0.941
chr5	152809520	153282014	-0.0984939284479458	1.47740892671919	0.0026832881460156	0.158	0.0277397334724668	0.819
chr14	107186057	107284280	-0.09978002220834	1.09758024429174	0.00345659688254092	0.163	0.0460413735702329	0.943
chr19	42081255	42381950	-0.0824002721415106	2.63680870852834	0.00320814427642837	0.165	0.00856850925330675	0.442
chr10	44231015	44542529	-0.0901884798738466	2.43508895659386	0.00264291459752231	0.165	0.010295254865789	0.497
chr14	88097221	88661671	-0.090862252535491	2.18069406085178	0.00303112179457317	0.165	0.0130686070815204	0.581
chr7	1595067	1799030.5	-0.081224289938064	2.68040156795611	0.00331373663402621	0.168	0.00825794349566606	0.43
chr5	12615428	12865512	-0.103292769634599	0.929634926711387	0.00302180482184395	0.169	0.0597621687427988	0.979
chr7	155817478	156383594	-0.0778228668879846	3.19073754240737	0.00320503861885196	0.17	0.00565540244663704	0.33
chr3	118198779	118892020.5	-0.096296791851013	1.73334225331823	0.00290068417636408	0.171	0.0209134981195243	0.742
chr13	59531669.5	59707460	-0.103012788157683	0.927115093419149	0.0031305028370182	0.171	0.0600354666095226	0.979
chr15	95128247	95334933	-0.120830821282341	0.966646570258726	0.000801259654712991	0.173	0.0564049529027029	0.977
chr17	51546536	52423858	-0.099125027102849	1.09037529813134	0.00375474000987599	0.175	0.0465103278642703	0.946
chr2	107339427	107872203	-0.0982509472659287	1.17901136719114	0.00365225330985456	0.179	0.0410039969813008	0.918
chr17	11054277	11788016	-0.0929358682785917	1.76578149729324	0.00386033236747383	0.18	0.0201681403011867	0.731
chr1	11473310	11702744	-0.0987198260123441	1.08591808613579	0.00392244551900197	0.18	0.0468674784855571	0.946
chr17	5729119	6004572	-0.0965438905804139	1.44815835870621	0.00338206110070716	0.181	0.0287987627060216	0.831
chr1	37195975	37860602	-0.0776397914773894	2.9503120761408	0.00352492134922188	0.182	0.0067113260226154	0.371
chr16	61871849	62309996	-0.0969114344260355	1.3567600819645	0.00346901951284655	0.182	0.0323640576037367	0.865
chr20	43803238.5	43883368	-0.0998830854007612	0.998830854007612	0.0038944946008143	0.187	0.0534638951778455	0.969
chr11	120516366	120838968	-0.0952526056183978	1.52404168989437	0.00363983067954893	0.19	0.0263018140145904	0.807
chr4	178648516.5	179086552	-0.117714386525904	0.94171509220723	0.00102486700021429	0.193	0.0586286037274102	0.979
chr7	149431265	149809179	-0.0827096159967027	2.48128847990108	0.0037609513250288	0.194	0.00989773069600892	0.485
chr10	121933691	122578241	-0.0904805818665464	1.80961163733093	0.00445972427972037	0.194	0.0192923448646399	0.706
chr11	2002897.5	2211983	-0.0766124097351659	2.9112715699363	0.00376716264018162	0.195	0.00690698244992904	0.377
chr7	37532070.5	37998416	-0.0918246790884251	1.74466890268008	0.00436344889485175	0.196	0.0206681511709882	0.736
chr11	70338444	70680470	-0.074281526676398	3.41695022711431	0.00331373663402621	0.202	0.00491004462829937	0.294
chr8	134629890	134806615	-0.0953731999461833	1.33522479924657	0.00424543390694829	0.204	0.0332646983008947	0.872
chr7	146842348	147264850	-0.0988948428285006	0.988948428285007	0.00441935073122708	0.205	0.0543241623265102	0.971
chr11	36588217	36807594	-0.0956509271792289	1.24346205332998	0.0043851884978866	0.207	0.0376747320593926	0.902
chr7	68326127	68983823	-0.115516232430557	0.924129859444458	0.00124536868813918	0.208	0.060336715394434	0.979
chr15	102342791	102464693	-0.115482789672776	0.923862317382204	0.001251580003292	0.208	0.0603522436823161	0.979
chr11	127643816	127931200	-0.0985513889389538	0.985513889389538	0.00452183743124851	0.21	0.0546440450568801	0.972
chr1	14279855	14517392	-0.0952616512450094	1.23840146618512	0.00459016189792946	0.211	0.0378952337473175	0.903
chr5	7494531	8217279	-0.0856109455023864	2.39710647406682	0.00380753618867491	0.212	0.0106741450901107	0.507
chr5	113512006	113806337	-0.0928986594601982	1.57927721082337	0.00453426006155413	0.213	0.0248266266657971	0.783
chr10	15600165	16410308	-0.0962055256361234	1.15446630763348	0.004655380707034	0.213	0.0424760786725177	0.926
chr5	156441122	156698854	-0.0924066099692526	1.66331897944655	0.00457463361004742	0.216	0.0226122928138189	0.765
chr1	221101412	221510889	-0.0925524266245647	1.5733912526176	0.00471128254340933	0.217	0.0249912265173466	0.786
chr2	217722703	218169223	-0.0708149444126301	3.32830238739362	0.00360566844620846	0.219	0.00516781420714115	0.302
chr2	79823717	80281335	-0.0879603955853029	1.93512870287666	0.00469264859795089	0.222	0.0169320451065706	0.667
chr14	47310377	47908980	-0.0947690807167503	1.23199804931775	0.00491004462829937	0.222	0.0381933768746526	0.903
chr3	134319851.5	134656829	-0.0922120513836036	1.56760487352126	0.00492867857375781	0.224	0.0251589320264726	0.79
chr2	115367604	115612096	-0.0975897756823161	0.975897756823161	0.00505290487681409	0.226	0.0555477914116145	0.974
chr10	131309283	131541538.5	-0.0722821566534303	3.25269704940436	0.00382306447655694	0.227	0.00540694984052448	0.316
chr11	125603160	125753051	-0.0932445714458816	1.39866857168822	0.00512433500107145	0.227	0.0306435233064073	0.844
chr6	13114660	13274252.5	-0.0973854013740648	0.973854013740648	0.00517713117987037	0.229	0.055749659154081	0.976
chr17	10212746	10476818	-0.0895597423196379	1.70163510407312	0.00552807048600435	0.233	0.0216371163348272	0.753
chr16	880601	1193843.5	-0.08294133466675	2.322357370669	0.00476407872220825	0.237	0.0114319255387539	0.538
chr10	7205138	7614151	-0.0849695250403797	2.29417717609025	0.00428270179786517	0.237	0.0117487026115475	0.548
chr6	26698062	26758197	0.202817771617387	1.01408885808693	0.00079194268198377	0.237	0.0523054849018457	0.967
chr5	32726189	33092857	-0.0918673830743155	1.46987812918905	0.00545353470417059	0.239	0.0279757634482737	0.824
chr8	3631202	4329150	-0.0928963890616137	1.30054944686259	0.00572993822847081	0.242	0.0349603873376129	0.886
chr11	45539734	45743685	-0.0735596349834007	2.64814685940242	0.00491004462829937	0.246	0.00849397347147298	0.439
chr1	76695186	77165532.5	-0.0884891363920871	1.68129359144965	0.00605913793156994	0.248	0.0221588668076635	0.762
chr8	10786229	11044280	-0.0865775541096943	1.81812863630358	0.0058634815042563	0.25	0.0191091110676319	0.703
chr10	18133438	18629110	-0.0870647259558029	1.74129451911606	0.0062641113316128	0.253	0.0207271586649399	0.738
chr3	11939930.5	12269362	-0.0917855805196729	1.37678370779509	0.00601565872550024	0.253	0.031519318742954	0.851
chr19	35782136	36202390	-0.0748231760200077	2.46916480866025	0.00553117614358076	0.256	0.00999711173845394	0.486
chr15	29489449	29928082	-0.0861306852339355	1.89487507514658	0.00566471941936626	0.256	0.0176494520067206	0.679
chr12	118974383	119313382	-0.110603636894611	0.884829095156888	0.00202799439739373	0.26	0.0643243797225406	0.981
chr1	38672629	38974111	-0.0852941210537761	2.04705890529063	0.00530446314050305	0.261	0.015034488327386	0.632
chr1	164901703	165256615	-0.0918652802085603	1.28611392291984	0.00647840170438488	0.263	0.0355939414831999	0.889
chr8	1155609.5	1359692.5	-0.071635839670825	2.50725438847887	0.00568956467997751	0.267	0.00964306677474355	0.478
chr8	134012885	134165361	-0.0824935703041082	2.22732639821092	0.00526408959200976	0.267	0.0124505812238154	0.57
chr15	95577957	96139915	-0.0896915600921506	1.61444808165871	0.00605292661641713	0.267	0.0239415142565211	0.778
chr13	103702677	104057520	-0.0936873472811498	1.03056082009265	0.00716785768634722	0.267	0.0509389955682266	0.96
chr4	5026704	5458687	-0.0856844431442221	1.79937330602866	0.00637591500436345	0.268	0.0195035295798356	0.713
chr12	114484513	114724257	-0.0934687783846706	1.02815656223138	0.00736351411366086	0.269	0.0511315463379639	0.961
chr14	94745543	94873879	-0.0828272973878637	2.15350973208445	0.00555602140419202	0.27	0.0134350746755364	0.594
chr8	43146303	43418563.5	-0.0927337859577399	1.11280543149288	0.00709021624693705	0.275	0.0450910423518524	0.941
chr2	16416542	16514107	-0.0956655657706103	0.860990091935492	0.00732314056516757	0.276	0.0669703999776393	0.984
chr1	48508839	48714003	-0.0907506642503008	1.36125996375451	0.00665542418624007	0.277	0.0321435559158118	0.861
chr16	88328938	88532255.5	-0.0749073153765571	2.32212677667327	0.00637591500436345	0.278	0.0114350311963304	0.538
chr7	54142863	54359662	-0.107499414361724	0.859995314893791	0.0026832881460156	0.282	0.0670759923352371	0.984
chr7	40803287	41259421	-0.0811582050651542	2.19127153675916	0.00584484755879786	0.283	0.012897795914818	0.576
chr8	126581837	126964448	-0.088742050014393	1.59735690025907	0.00659952234986475	0.283	0.0243732006596417	0.779
chr11	7728435.5	7988687	-0.0864247233463865	1.64206974358134	0.00742562726518899	0.284	0.0231899451230306	0.769
chr11	83167314	83548035	-0.0896314670402342	1.43410347264375	0.00686971455901215	0.284	0.0293080905485523	0.835
chr9	137449272	137701344	-0.0731116286385242	2.33957211643277	0.00651877525287817	0.285	0.0112673256872044	0.534
chr7	140747874	140994128	-0.0936160116998885	0.936160116998885	0.00816787942595025	0.294	0.0591503542002466	0.979
chr12	107631018	107965627	-0.0878476339680155	1.58125741142428	0.00717096334392363	0.296	0.0247831474597274	0.782
chr1	231777176	232345923	-0.0718332262387567	2.29866323964021	0.00694735599842233	0.297	0.0117052234054778	0.546
chr13	37749862	38021368	-0.0922920741783493	1.01521281596184	0.00835111322295826	0.297	0.052178152941213	0.967
chr2	129636330	130032641	-0.0942049971370052	0.847844974233047	0.00879522225638446	0.301	0.0684424816688562	0.985
chr1	157557578	157839587	-0.0825526302578649	1.89871049593089	0.00728897833182709	0.305	0.0175873388551925	0.678
chr16	77817508	78027119	-0.0833475843352424	1.75029927104009	0.00793806076529614	0.305	0.0205408192103555	0.735
chr2	21229271.5	21291088	-0.10529050810218	0.842324064817443	0.00330752531887339	0.305	0.0691319376508185	0.985
chr22	44276013	44644683	-0.0904670385894279	1.17607150166256	0.00808092101381086	0.314	0.0411934420934617	0.918
chr7	141059306	141233224	-0.0911990856149281	1.09438902737914	0.00846912821086173	0.315	0.0462370299975465	0.945
chr2	116122048	116925524	-0.0888493001950738	1.33273950292611	0.00807160404108164	0.317	0.0333671850009162	0.872
chr8	20207356	20457026	-0.090325858405716	1.17423615927431	0.00821446428959636	0.317	0.0412897174783303	0.919
chr12	23069755	23229286	-0.0934464794113653	0.841018314702288	0.00961201019897948	0.32	0.0693244884205557	0.985
chr5	136243322	136536219	-0.0886936792137081	1.33040518820562	0.00820204165929073	0.321	0.0334914113039724	0.875
chr7	31692686	32099501	-0.0891744647710031	1.24844250679404	0.00852813570481346	0.323	0.0373828002472103	0.902
chr15	89336004	89476436	-0.0912711817402623	1.00398299914289	0.00934802930498489	0.325	0.0530818992959474	0.969
chr19	58419776	58639553	-0.0890392829350799	1.24654996109112	0.00864304503514052	0.328	0.037494603919961	0.902
chr17	3030185	3343601	-0.0808285075359126	1.85905567332599	0.00839148677145155	0.33	0.0183047457553425	0.692
chr4	164521289	165272068	-0.0867497187277192	1.38799549964351	0.00909647104129593	0.333	0.0311124776004447	0.847
chr15	68606598	68804378	-0.0804866294733695	1.8511924778875	0.00859646017149441	0.334	0.0184600286341629	0.694
chr5	31656228	31798867.5	-0.0886397485684391	1.24095647995815	0.00895671645035762	0.336	0.0377679017866848	0.902
chr12	62334217	62629198	-0.102968396005451	0.823747168043607	0.00417710944026733	0.34	0.0713742224209843	0.985
chr8	98000885	98194116	-0.0907329229712445	0.998062152683689	0.00985425148993922	0.341	0.0535229026717972	0.97
chr1	20396817	20698023	-0.0722190673355444	2.09435295273079	0.00875484870789116	0.342	0.0142984474817776	0.619
chr8	84932797	85267094	-0.131405939631419	0.788435637788513	0.00133543275785498	0.342	0.0758463693310103	0.988
chr8	115301887	115649239	-0.102668224252159	0.821345794017273	0.00434792060696972	0.345	0.0716909994937778	0.985
chr4	3630674.5	3837219	-0.0729955210645807	2.04387458980826	0.00947846692319398	0.347	0.0150997071364905	0.634
chr17	68851883	69199680.5	-0.101666341386169	0.813330731089351	0.00482929753131279	0.35	0.072653753342464	0.985
chr1	30373231	30526430	-0.0921479845768246	0.829331861191421	0.0110903032053492	0.351	0.0706754494662927	0.985
chr12	52841742	52979607	-0.0743559387798403	2.00761034705569	0.00945051600500632	0.354	0.0157270499669247	0.647
chr17	71580633	71800219	-0.0805874144215093	1.61174828843019	0.0110530353144323	0.355	0.0240129443807785	0.778
chr16	24129948	24494118	-0.0871682795118504	1.30752419267776	0.00958095362321541	0.355	0.0346032367163261	0.881
chr13	112507984	112747087	-0.0774514317815641	1.9362857945391	0.00916168985040047	0.356	0.016919622476265	0.666
chr12	119519948	120078537	-0.0774308638723917	1.93577159680979	0.0091710068231297	0.356	0.0169258337914178	0.666
chr20	24615715	24944973	-0.10110324904467	0.808825992357364	0.00511501802834223	0.357	0.0732345113092521	0.986
chr12	113039303	113307748	-0.0895672522587081	1.0748070271045	0.010096492780899	0.358	0.0477029003736106	0.953
chr4	23549992	23819929	-0.0908268647194885	0.908268647194885	0.0109660769022929	0.358	0.0618491706341442	0.981
chr9	119942873	120310684	-0.129391127936561	0.776346767619368	0.00145034208818204	0.358	0.07752342442227	0.991
chr16	22645718	22981614	-0.088502040374588	1.15052652486964	0.00987288543539766	0.36	0.0426655237846785	0.928
chr14	80637425	80858152	-0.0892664296649563	1.07119715597948	0.0103822132779284	0.36	0.0479451416645703	0.953
chr6	40324498	40722717.5	-0.0816698199755907	1.55172657953622	0.011295276605392	0.361	0.0255906184295932	0.797
chr8	9741992	10049871	-0.0848232126629336	1.44199461526987	0.0100840701505933	0.362	0.02901615873637	0.832
chr3	115975663	116158857	-0.0907455524402657	0.907455524402657	0.0110716692598907	0.362	0.0619330233887072	0.981
chr10	132099543	132609065.5	-0.079449991648228	1.66844982461279	0.0108542732295423	0.363	0.0224849608531862	0.765
chr9	125240164	125512005	-0.08911755848715	1.0694107018458	0.0105406018143252	0.363	0.0480973188858143	0.953
chr15	31898033	32215723	-0.0890896104730053	1.06907532567606	0.0105747640476656	0.364	0.048125269804002	0.953
chr10	127812674	128110754	-0.0743908467751877	1.93416201615488	0.0101461833021215	0.369	0.0169537847096055	0.667
chr2	168103509	168275428	-0.0879441658947294	1.14327415663148	0.0104753830052206	0.371	0.0431282667635632	0.933
chr16	89016789	89104775	-0.0759261396681591	1.89815349170398	0.0102145077688024	0.373	0.0175966558279217	0.678
chr10	132734310	132959098.5	-0.0770465565038154	1.84911735609157	0.0101989794809204	0.374	0.0185004021826561	0.694
chr2	40140929	40392494	-0.087650172939445	1.13945224821278	0.0107704204749793	0.376	0.0433456627939117	0.934
chr8	35540239	35762637	-0.0891818631425365	0.981000494567902	0.0115903140751507	0.377	0.0550415692266602	0.972
chr1	114592384	114784634	-0.0859697708296603	1.2895465624449	0.0107735261325557	0.378	0.0354386586043796	0.889
chr5	3761347.5	4144725	-0.0833604113285618	1.41712699258555	0.0115872084175743	0.382	0.0299509616668685	0.837
chr8	96572523	97116497	-0.0863559975219247	1.20898396530695	0.0113170162084269	0.382	0.0393548928082288	0.911
chr4	21849543	22148292	-0.115787689138882	0.810513823972175	0.00213358675499157	0.388	0.0730419605395148	0.985
chr13	112881733	113099903	-0.0723544173600631	1.88121485136164	0.0112424804265931	0.391	0.0179227498734445	0.683
chr1	224759763	224958213	-0.0828279687641185	1.40807546899001	0.012164860726786	0.391	0.0303081122881553	0.844
chr5	39219752.5	39415351	-0.0840387921195613	1.34462067391298	0.0118014987903464	0.391	0.0328454345280798	0.867
chr7	38469108.5	38728014.5	-0.0867439189897651	1.12767094686695	0.0118791402297565	0.393	0.0440879149546729	0.937
chr10	84502511	84772851	-0.123931374652314	0.743588247913886	0.00176401350339914	0.393	0.0822284956505266	0.994
chr12	55412514	55758674.5	-0.0798749050025869	1.51762319504915	0.0129568034087698	0.394	0.0264881534691748	0.808
chr10	52566320	53011793	-0.0832746460925123	1.3323943374802	0.0126431319935527	0.394	0.0333920302615274	0.872
chr11	23421790	23895772	-0.0990192686966434	0.792154149573148	0.00632001316798812	0.394	0.0753090905702919	0.988
chr10	25882008	26214594	-0.0987542571982118	0.790034057585694	0.00647219038923206	0.396	0.0756134450127798	0.988
chr8	49776492	50020154	-0.0853731716702645	1.1952244033837	0.0123574114965232	0.398	0.0400785110235316	0.915
chr8	6734962	6876738	-0.082209728257541	1.3975653803782	0.0127953092147966	0.4	0.030702530800359	0.844
chr10	107298937	107460450	-0.114364893564433	0.800554254951033	0.00232924318230521	0.406	0.0742065821306674	0.988
chr1	112422473	112803940	-0.0869732606692926	1.04367912803151	0.0130717127390968	0.408	0.0499017059377067	0.958
chr14	78553121	78814589	-0.0857581854365755	1.11485641067548	0.0130095995875687	0.41	0.0449637103912197	0.941
chr11	45067647	45264610	-0.076984962932753	1.61668422158781	0.0130033882724159	0.411	0.0238731897898402	0.778
chr11	17434268	17623131	-0.0841461436273508	1.26219215441026	0.0128263657905607	0.411	0.0367399291288941	0.899
chr11	113269843	113500945	-0.0847393118415307	1.18635036578143	0.0131276145754721	0.411	0.0405505709751454	0.916
chr6	29802586	29899989	-0.0880385118417677	0.968423630259445	0.0130437618209092	0.411	0.0562341417360005	0.977
chr3	185978461	186194046	-0.0865780094183007	1.03893611301961	0.0136648933361905	0.412	0.0502961244499104	0.959
chr1	181577847	181775743	-0.0887049090271895	0.887049090271895	0.0137332178028715	0.414	0.0640572931709696	0.981
chr13	109741103	110174269	-0.0766346999735715	1.609328699445	0.0132766861391397	0.415	0.0240719518747302	0.778
chr11	21043240	21696286	-0.12116504299823	0.726990257989382	0.00194724730040715	0.415	0.0844273012146227	0.994
chr3	135302218	135527381	-0.120865121737697	0.725190730426185	0.00196277558828919	0.416	0.0846446972449712	0.995
chr7	43116406	43352591	-0.0807326834154148	1.45318830147747	0.0134443916482656	0.419	0.0286062119362843	0.829
chr5	35890578	36035762	-0.0850269357299548	1.10535016448941	0.0139164515998795	0.419	0.0456003701943831	0.941
chr16	32037687	32599425	-0.0885265933388313	0.885265933388313	0.0139847760665605	0.42	0.0642871118316237	0.981
chr14	24974804	25104483	-0.0845528475854296	1.09918701861058	0.0146245415273003	0.425	0.0459388868702115	0.943
chr17	57833286	57937339	-0.0882728832922892	0.882728832922892	0.0143543493181529	0.426	0.0645883606165351	0.981
chr5	155133584	155753940.5	-0.0826587176194845	1.23988076429227	0.0146587037606408	0.427	0.0378206979654837	0.902
chr10	44670010	44858679	-0.0835943653858572	1.170321115402	0.0146866546788284	0.427	0.0415102191662552	0.922
chr10	129294505	129692396.5	-0.0782793346366814	1.48730735809695	0.0146400698151823	0.428	0.0274260620572497	0.818
chr12	8594653	8717193	-0.0756785396024159	1.58924933165073	0.0142860248514719	0.429	0.0245533287990733	0.78
chr15	84491709	84781679	-0.0968956975638129	0.775165580510503	0.00779830617435783	0.43	0.077660073355632	0.992
chr1	15052930	15194660	-0.0746617740993445	1.64255903018558	0.0140717344786998	0.431	0.023177522492725	0.769
chr10	36569926	36978053	-0.0869192840476784	0.956112124524462	0.0146369641576059	0.435	0.0572776426816732	0.979
chr6	153938192	154368542	-0.0966117743645155	0.772894194916124	0.00803744180774116	0.436	0.0779457938526614	0.992
chr2	105049568	105200688	-0.0887968297643328	0.799171467878996	0.0155562388002224	0.437	0.0743898159276754	0.988
chr22	17303493	17647402.5	-0.0965201206924318	0.772160965539455	0.00810266061684571	0.437	0.0780358579223772	0.992
chr15	25801120	25974055	-0.0729920721226185	1.67881765882022	0.0141928551241797	0.439	0.0222427195622265	0.762
chr10	79908522	80037849	-0.0758232546915526	1.51646509383105	0.0156214576093269	0.439	0.0265285270176681	0.809
chr20	67041	207501	-0.0963813596497423	0.771050877197939	0.00825173218051324	0.44	0.0782190917193852	0.992
chr2	54773290	54867326	0.0793314211686286	1.42796558103531	0.014966163860705	0.441	0.0295254865789008	0.836
chr2	438716	602111.5	-0.0744244366644348	1.56291316995313	0.0154320124971661	0.444	0.025314214905293	0.792
chr6	167695026	167798410	-0.0687980555306931	1.65115333273663	0.0150748618758793	0.446	0.0229508094896473	0.768
chr20	60303637.5	60529258	-0.109467839322367	0.766274875256568	0.00330131400372058	0.447	0.0788930194134655	0.993
chr2	241617744	241781891	-0.0769012466000807	1.46112368540153	0.0160438270397183	0.452	0.02829875183622	0.825
chr16	17165002	17318866	-0.087021535563487	0.87021535563487	0.0163295475367477	0.454	0.0659828008683419	0.983
chr5	73553751	73729290	-0.108594259161846	0.760159814132924	0.00351560437649266	0.454	0.0798091883985056	0.994
chr1	152040891	152298981	-0.0736402010407357	1.54644422185545	0.0161338911094341	0.458	0.0257210560478023	0.8
chr6	62596341	63038652	-0.117044952027214	0.702269712163285	0.00237893370352772	0.459	0.0881043997850885	0.995
chr15	82119192	82242305	-0.0857683450261426	0.943451795287569	0.0163947663458522	0.461	0.0584391586152494	0.979
chr22	33157881	33427086	-0.0877920118945614	0.790128107051052	0.0172923013854338	0.465	0.0756010223824742	0.988
chr15	75449395	75596574.5	-0.086457085257246	0.86457085257246	0.0173668371672676	0.466	0.0665728758078592	0.984
chr4	9884128	10009916	-0.0824313984954362	0.989176781945234	0.0202892609466665	0.469	0.0543086340386282	0.971
chr7	147987450	148142924.5	-0.0952659840201522	0.762127872161218	0.00937908588074896	0.469	0.0794830943529828	0.994
chr14	95009914	95109786	-0.075555359949526	1.43555183904099	0.0176991425279432	0.47	0.0292708226576354	0.834
chr6	50631816	50765846	0.105519475004347	0.738636325030432	0.00447835822517881	0.473	0.0828837893991484	0.994
chr11	71282544	71545243	-0.0714097747028716	1.57101504346318	0.016637007636812	0.475	0.0250564453264512	0.789
chr18	76271183	76523512	-0.0948550485004987	0.75884038800399	0.00983251188690437	0.475	0.0799986335106664	0.994
chr11	61981255	62124075.5	-0.0821127222246869	0.985352666696243	0.0208700189134546	0.476	0.0546595733447622	0.972
chr16	62745680	63219709	-0.105317867231723	0.737225070622064	0.00454357703428335	0.476	0.0830421779355452	0.994
chr16	55705226.5	56023497.5	-0.0812519753247366	1.05627567922158	0.0198855254617336	0.477	0.0490507557617712	0.955
chr5	167474670	167615069.5	-0.0845331790595016	0.929864969654517	0.0185128248129618	0.48	0.0597342178246111	0.979
chr2	237051008	237250671	-0.0859437456847262	0.859437456847262	0.018270583522002	0.48	0.0671722677201057	0.985
chr6	164137946	164357117	-0.0790928899428718	1.26548623908595	0.0179444894764793	0.481	0.0365566953318861	0.899
chr5	5199806	5374157	-0.0800774275639064	1.2011614134586	0.018270583522002	0.482	0.039730677374974	0.913
chr3	133094221	133160722	-0.0800333932363137	1.20050089854471	0.0183264853583774	0.482	0.0397648396083145	0.913
chr18	13884152	13916234	-0.114815006443947	0.68889003866368	0.00270192209147404	0.482	0.0903839524461712	0.996
chr11	2367509.5	2504486.5	-0.0703006061096294	1.54661333441185	0.0173606258521148	0.485	0.0257179503902259	0.8
chr7	143130320	143418021	-0.0855972617974257	0.855972617974257	0.0188792924069778	0.487	0.0676008484656499	0.985
chr5	13473755	13783684	-0.0839862922251517	0.923849214476668	0.0195842766768222	0.49	0.0603522436823161	0.979
chr22	32329829	32651386.5	-0.0815235918442606	0.978283102131128	0.0220439574773365	0.491	0.0553179727509604	0.973
chr20	42965356	43108769	-0.0838417038504185	0.922258742354604	0.0198327292829347	0.491	0.0604702586702195	0.98
chr8	137805405	138039659	-0.113655088950689	0.681930533704132	0.00288205023090564	0.498	0.0915703136403586	0.996
chr15	73524906	73689509	-0.0773785700457022	1.31543569077694	0.0186743190069349	0.499	0.0341870786010876	0.877
chr2	129264738	129449526	-0.0739554332740089	1.40515323220617	0.0194942126071064	0.5	0.0304043876730239	0.844
chr8	116452420	116836685	-0.0826678310715232	0.909346141786755	0.022177500753122	0.501	0.06174047261897	0.981
chr1	241335548	241474238	-0.112519487449111	0.675116924694664	0.00309634060367772	0.503	0.0928218936436506	0.996
chr7	70417419	70868255	-0.0759014490636499	1.3662260831457	0.0191867525070421	0.507	0.0319478994884982	0.857
chr10	125399468	125558960	-0.0787086131484427	1.18062919722664	0.0203575854133475	0.507	0.0409108272540086	0.918
chr10	45604781	45803210.5	-0.0786658678057146	1.17998801708572	0.0204414381679105	0.507	0.0409574121176547	0.918
chr7	69525741	69808286	-0.0806841132242335	0.968209358690802	0.0236775333625265	0.509	0.0562527756814589	0.977
chr3	115335126	115529503	-0.0774281030905771	1.23884964944923	0.0202954722618194	0.514	0.0378672828291298	0.902
chr3	3357690	3854802	-0.0805156208510869	0.966187450213042	0.0240440009565425	0.514	0.0564577490815018	0.977
chr1	176998869.5	177177623	-0.102804700812908	0.719632905690359	0.00565540244663704	0.514	0.0854335342693785	0.995
chr8	116068124	116276590	-0.102575986066716	0.718031902467011	0.00578584006484613	0.515	0.085719254766408	0.995
chr10	117662822	117828913	-0.0838652648656222	0.838652648656222	0.0224228477016581	0.516	0.0695667297115155	0.985
chr6	33079149	33145457.5	-0.0703551324862216	1.40710264972443	0.0207923774740445	0.517	0.030336063206343	0.844
chr5	180375511	180469248	-0.0796807750375835	1.03585007548859	0.022742730432028	0.517	0.0505321544257173	0.959
chr6	162831837	163024624	-0.101868047110367	0.713076329772572	0.00615851897401496	0.518	0.0864459786392872	0.995
chr7	57508755	57715349	-0.0781316425648917	1.17197463847338	0.0213389732074921	0.523	0.0414108381238101	0.919
chr7	98199412	98384771	-0.0803043838204633	0.96365260584556	0.0244787930172395	0.523	0.0566782507694267	0.977
chr2	137748276	138073001	-0.0926786262697252	0.741429010157802	0.0124971660874615	0.524	0.0825173218051324	0.994
chr3	127087154	127248864	-0.0831569269095424	0.831569269095424	0.0240440009565425	0.526	0.0704363138329094	0.985
chr6	166324392	166526818.5	-0.0800354976798148	0.960425972157777	0.0249974378324995	0.532	0.0569484429785741	0.978
chr12	52014778	52201821	-0.0800293147569928	0.960351777083913	0.0250191774355343	0.532	0.0569577599513033	0.978
chr11	22022885	22569243	-0.0827311281416535	0.827311281416535	0.0250440226961456	0.532	0.0709052681269469	0.985
chr6	39393690	39745834	-0.0782806642710062	1.09592929979409	0.023109198026044	0.533	0.0461376489551015	0.945
chr11	25794249	26298241	-0.149238459678698	0.746192298393489	0.00216464333075564	0.533	0.0818713450292398	0.994
chr4	164133838	164337795	-0.109741927284808	0.658451563708848	0.00381685316140413	0.534	0.0956542533533338	0.996
chr7	144149304	144571754	-0.0798490861045625	0.958189033254751	0.0253794337143975	0.537	0.0571254654604293	0.979
chr8	23775498	23848786	-0.0823186621293093	0.823186621293093	0.0259415577357272	0.54	0.0714642864907001	0.985
chr11	57126602	57200325	-0.0770768618265687	1.15615292739853	0.0230222396139046	0.544	0.0423673806573435	0.926
chr5	166477161	166745042	-0.0785912273135706	1.02168595507642	0.0248732115294432	0.544	0.0516377685229182	0.964
chr11	4388493	4566511	-0.0784923667403434	1.02040076762446	0.0250812905870625	0.545	0.051727832592634	0.965
chr13	54025845	54604033	-0.0996989229465666	0.697892460625966	0.00745668384095306	0.545	0.0887845387943216	0.995
chr9	138437177	138554857.5	-0.0734140879422202	1.32145358295996	0.0223234666592131	0.546	0.0339106750767874	0.877
chr5	158104558	158350708	-0.0773882974402103	1.08343616416294	0.0246930833900116	0.549	0.0470351839946831	0.948
chr10	38240973	38637466	-0.0916810057861439	0.733448046289151	0.0139288742301851	0.549	0.0835763510386872	0.994
chr10	14188049	14374090.5	-0.0835338807191714	0.751804926472542	0.0263949837418826	0.55	0.0809986552502694	0.994
chr16	83636749	83786701	-0.0994688883849325	0.696282218694528	0.00763991763796107	0.55	0.0890423083731634	0.995
chr17	32561989	32640541	-0.0773585629524301	1.08301988133402	0.0247551965415397	0.551	0.0470848745159056	0.948
chr3	119211339	119367048	-0.0741667603217911	1.26083492547045	0.023261375247288	0.555	0.0367958309652694	0.9
chr17	34304462	34417324.5	-0.0741465924626079	1.26049207186433	0.0232955374806285	0.555	0.0368144649107279	0.9
chr14	26731696	27148305	-0.144810137218765	0.724050686093826	0.00231992620957598	0.558	0.0848030857813679	0.995
chr10	91717815	92079600	-0.0816843862890906	0.816843862890906	0.0275378657300003	0.561	0.072218961281767	0.985
chr12	61806201	62048983	-0.106531480895717	0.639188885374299	0.00495973514952188	0.561	0.0991388011540624	0.996
chr1	240457495	240631817	-0.0804611600420967	0.885072760463063	0.027031643545046	0.563	0.0643057457770821	0.981
chr11	48880009	49081540	-0.0982907519113183	0.688035263379228	0.00855298096542471	0.563	0.0904957561189218	0.996
chr12	132703449.5	132950857	-0.0815199991269493	0.815199991269493	0.0279229672694748	0.565	0.0723928781060458	0.985
chr10	64424428	64688732	-0.0815019094119818	0.815019094119819	0.0279757634482737	0.566	0.0724115120515042	0.985
chr19	15051363	15198451	-0.0906994447554887	0.72559555804391	0.0152456730425817	0.57	0.0845856897510194	0.995
chr11	1073568.5	1162453	-0.0743501339622043	1.18960214339527	0.0252707356992233	0.572	0.040379759808443	0.915
chr3	126236636.5	126440043	-0.0761965639152176	1.06675189481305	0.0270782284086921	0.572	0.0483178205737392	0.953
chr13	53602615	53916476	-0.0761958977003851	1.06674256780539	0.0270813340662685	0.572	0.0483178205737392	0.953
chr16	71008391	71187554	-0.0759075954948118	1.06270633692737	0.0277024655815499	0.575	0.0486128580434978	0.953
chr4	92879355	93366860	-0.0821148585222531	0.739033726700278	0.0301435124366058	0.576	0.0828527328233844	0.994
chr13	102720926	103020170.5	-0.0903344975787321	0.722675980629857	0.0158450649548282	0.576	0.085001847866258	0.995
chr3	123486251	123597199	-0.0772510018086265	1.00426302351214	0.0275999788815285	0.577	0.0530663710080654	0.969
chr8	135034322	135352788	-0.105008441381104	0.630050648286625	0.00560260626783812	0.577	0.100961822151413	0.996
chr1	201229247	201353512	-0.0772068943213196	1.00368962617715	0.0276900429512443	0.578	0.0531005332414059	0.969
chr11	133816132	133967240	-0.0727254726434882	1.2363330349393	0.025314214905293	0.58	0.0379884034746097	0.903
chr10	87839368	88100354	-0.0820091252010835	0.738082126809752	0.0304571838518229	0.58	0.0829459025506766	0.994
chr5	17517201	17634462	-0.0779113063122025	0.93493567574643	0.0296403959092278	0.586	0.0592776861608793	0.979
chr16	49591203	49766785	-0.0754591019568352	1.05642742739569	0.0285782610180967	0.587	0.0490290161587364	0.955
chr3	125648160	125835498	-0.0754012468023767	1.05561745523327	0.0286900646908473	0.588	0.0491035519405701	0.955
chr15	32343733	32695663	-0.0898658796069517	0.718927036855613	0.0165624718549782	0.588	0.0855173870239415	0.995
chr17	60342517	60459103	-0.0817071233448893	0.735364110104004	0.031305028370182	0.59	0.0832595739658937	0.994
chr12	7793357	7868044	-0.0762930155713871	0.991809202428033	0.0297397769516729	0.593	0.0540601814325156	0.971
chr14	104560537	104696240.5	-0.0743469626205725	1.11520443930859	0.0279726577906973	0.594	0.0449450764457612	0.94
chr3	97850620	97982968.5	-0.0962385114894154	0.673669580425908	0.0103853189355048	0.599	0.0930486066467283	0.996
chr19	40168717	40276380	-0.0771477870813254	0.925773444975905	0.0314975791399192	0.603	0.0601565872550024	0.979
chr5	34998412	35092023	-0.0770262632591558	0.92431515910987	0.0317584543763374	0.604	0.0603118701338228	0.979
chr15	100512663	100634001	-0.0769676007309004	0.923611208770804	0.0319044202824285	0.605	0.0603584549974689	0.979
chr19	6926394	7051652	-0.0789803743306628	0.86878411763729	0.0305565648942679	0.609	0.0661380837471622	0.983
chr14	94088389	94291297.5	-0.0788794381767454	0.867673819944199	0.0308422853912973	0.61	0.0662809439956769	0.983
chr8	136245170	136439150	-0.0957924660866326	0.670547262606428	0.0108884354628827	0.611	0.0935765684347175	0.996
chr13	107489008	107769911	-0.088515734741798	0.708125877934384	0.0189289829282003	0.619	0.0871882308000484	0.995
chr5	139252771	139365336	-0.0955389327576302	0.668772529303412	0.0112331634538639	0.619	0.0938964511650874	0.996
chr4	12886669	12957160	-0.136468226787683	0.682341133938414	0.00272366169450889	0.621	0.0914802495706428	0.996
chr15	66365153	66482713	-0.074890493519368	0.973576415751784	0.0330162456947822	0.625	0.055765187441963	0.976
chr6	29003795	29203786	-0.0802869267806252	0.722582341025627	0.035525617016519	0.63	0.0850142704965636	0.995
chr8	92528313	92828658	-0.0950013393845322	0.665009375691726	0.011897774175215	0.632	0.0945455335985565	0.996
chr20	57285947	57409309	-0.0948654561826038	0.664058193278227	0.0120437400813061	0.633	0.094679076874342	0.996
chr13	101910800.5	102170398	-0.0880770878158652	0.704616702526921	0.0197457708707953	0.634	0.0877099812728848	0.995
chr3	122598701	122705793	-0.0721741188804795	1.08261178320719	0.0318267788430183	0.635	0.0471066141189405	0.948
chr5	10988333	11369996	-0.080029356718992	0.720264210470928	0.0363051370681971	0.641	0.0853372588845099	0.995
chr2	162657172	162881135	-0.10025645315114	0.601538718906839	0.00838527545629874	0.642	0.107166925989074	0.997
chr1	245727392.5	245879613	-0.068843753354381	1.1015000536701	0.0325752423189324	0.646	0.0458146605671552	0.943
chr12	132061537	132129001	-0.0725493088126229	1.01569032337672	0.034541123564798	0.647	0.0521315680775669	0.967
chr7	71578347	71747632	-0.0998919439043501	0.599351663426101	0.00864615069271692	0.648	0.107570661474007	0.997
chr19	9213800	9326649	-0.0771604874941403	0.848765362435544	0.0353827567680043	0.651	0.0683337836536819	0.985
chr20	36931334.5	37009829	-0.0869832563350929	0.695866050680743	0.0219476820924678	0.657	0.0891168441549972	0.995
chr6	163362155	163558699	-0.0935636485045789	0.654945539532052	0.0138791837089626	0.66	0.09629712447165	0.996
chr8	120099059	120499470	-0.0765950583544749	0.842545641899224	0.0368641554319504	0.661	0.0691101980477836	0.985
chr19	15783396.5	15938878.5	-0.0794323125898158	0.714890813308342	0.0381809542443469	0.662	0.0861633637998342	0.995
chr18	43992823	44100475	-0.0984344753587933	0.59060685215276	0.00996916082026628	0.665	0.1096514520502	0.997
chr5	165460007	165525091	-0.0980374418376673	0.588224651026004	0.0103076774960946	0.666	0.110238421332141	0.998
chr8	104492154	104897864.5	-0.093120974304597	0.651846820132179	0.0144941039090912	0.667	0.0967940296838751	0.996
chr4	176826907	177126729	-0.0979300998465849	0.587580599079509	0.0104225868264217	0.668	0.110381281580655	0.998
chr11	35941235	36062297	-0.0693748153384984	1.04062223007748	0.0358268658014305	0.669	0.0501874264347362	0.959
chr20	44253136	44352696	-0.0684391920248469	1.0265878803727	0.0367057668955536	0.671	0.0512526669834437	0.962
chr6	72922383.5	73076471	-0.075973879891882	0.835712678810702	0.0388207197050868	0.675	0.0699487255934135	0.985
chr5	156074058	156247281.5	-0.0777239624193368	0.777239624193368	0.0386188519626203	0.675	0.0773867754889081	0.991
chr10	30970470	31047686	-0.074114842911145	0.88937811493374	0.0394107946446041	0.676	0.0638150518800098	0.981
chr11	1652082	1709487.5	-0.0698431222497997	0.977803711497196	0.0393455758354995	0.678	0.0553552406418773	0.973
chr15	92972514	93053917	-0.0789610660842596	0.710649594758336	0.0398673263083359	0.678	0.0867596500545043	0.995
chr11	114760598	115010594	-0.097313046229205	0.58387827737523	0.0111027258356548	0.679	0.111294344908119	0.998
chr17	43878769	43985654	-0.072360199294363	0.940682590826719	0.0389014668020733	0.681	0.0587466187153137	0.979
chr7	89127	201802	-0.0786107402371557	0.707496662134402	0.0410630044752526	0.685	0.0872596609243058	0.995
chr5	135701422	136112615	-0.096873220245506	0.581239321473036	0.0115344122387754	0.687	0.111865785902178	0.998
chr8	143460071	143636754.5	-0.0733102703861315	0.879723244633578	0.0415536983723249	0.689	0.0648616584832589	0.981
chr15	98513151	98647943.5	-0.0919025967429345	0.643318177200542	0.0164009776610051	0.693	0.0983872320205719	0.996
chr3	40004565	40175597	-0.128568790953745	0.642843954768725	0.00331684229160261	0.696	0.0984959300357461	0.996
chr8	41604672	41739738	-0.0751502652156791	0.82665291737247	0.0412959287934831	0.698	0.0709860152239334	0.985
chr5	124036927	124091260	0.0748825774773575	0.823708352250932	0.0420474979269736	0.701	0.0713835393937135	0.985
chr4	144266241	144452479	0.0726993846796114	0.872392616155337	0.0431717459696329	0.704	0.0657250312895001	0.983
chr5	152234077	152376702	-0.0957771047929373	0.574662628757624	0.0128605280239011	0.706	0.113390663772194	0.998
chr2	80688129	80904864	-0.0908939292654481	0.636257504858137	0.017972440394667	0.707	0.0996419176814403	0.996
chr2	15142982	15260455	-0.0908554505363876	0.635988153754713	0.0180252365734659	0.708	0.0997040308329684	0.996
chr2	115006731	115207893	-0.0956767377323457	0.574060426394074	0.0130033882724159	0.708	0.113527312705556	0.998
chr6	165870922	166019640	-0.0845537812820728	0.676430250256583	0.0278018466239949	0.709	0.0925703353799617	0.996
chr2	240426097	240531555.5	-0.0722778806043412	0.867334567252095	0.0443425788759383	0.711	0.0663151062290174	0.984
chr16	79192835	79331759	-0.0844901093120187	0.675920874496149	0.0279912917361558	0.711	0.0926728220799831	0.996
chr2	4931059.5	5216945	-0.0840367837788569	0.672294270230856	0.02933604146674	0.719	0.0932722139922296	0.996
chr1	160456459	160580306	-0.0757771161862274	0.757771161862274	0.0450630914336647	0.72	0.0801477050743339	0.994
chr1	29823421	30112807	-0.0838705965896003	0.670964772716802	0.0297677278698605	0.721	0.0934989269953073	0.996
chr1	179519214	179777372	-0.0838407838113118	0.670726270490495	0.0298546862819999	0.722	0.0935393005438006	0.996
chr2	134099762	134191960	-0.0716978893172397	0.860374671806877	0.0458829850338361	0.724	0.0670480414170494	0.984
chr15	40161645	40233976	-0.073660758853682	0.810268347390502	0.0458084492520024	0.725	0.0730854397455845	0.985
chr11	6889592	6953558	-0.0680599781698357	0.884779716207865	0.0464979052339647	0.727	0.0643368023528462	0.981
chr5	178339308.5	178479609	-0.073591207958259	0.809503287540849	0.0460072113368924	0.727	0.0731630811849947	0.986
chr3	148426295	148545789	-0.0769296421781877	0.692366779603689	0.0471097197765169	0.728	0.0897348700127021	0.996
chr10	49365197	49444466	-0.094683359336421	0.568100156018526	0.0144444133878687	0.729	0.115008711369502	0.998
chr1	239621510	239918125	-0.0895065234249541	0.626545663974678	0.0205780871012724	0.731	0.101641961160646	0.997
chr17	67710309	67893251	-0.0831659689760626	0.6653277518085	0.0319013146248521	0.732	0.0944989487349104	0.996
chr11	112482747	112916069	-0.0731622611387691	0.80478487252646	0.0473705950129351	0.735	0.0737252052063244	0.988
chr3	117113872	117329281	-0.0764491529617219	0.688042376655497	0.048942057746597	0.736	0.0904957561189218	0.996
chr17	68106654	68341813	-0.0764276353303572	0.687848717973215	0.0490228048435836	0.736	0.0905206013795331	0.996
chr14	86352232	86897489	-0.0752325523433977	0.752325523433977	0.0469513312401201	0.738	0.0809334364411649	0.994
chr1	232901128	233036012	-0.0761913378182466	0.685722040364219	0.0499296568558944	0.741	0.0908808576583963	0.996
chr4	12052569	12252318	-0.0888829632276506	0.622180742593554	0.0217861878984947	0.741	0.102582975406298	0.997
chr11	27646797	27701991	-0.0700385255556756	0.840462306668107	0.0498489097589078	0.743	0.0693866015720839	0.985
chr10	118138962	118305432.5	-0.0746640532831654	0.746640532831654	0.0489513747193262	0.747	0.0818185488504408	0.994
chr12	98503559	98648287	-0.0933976838135634	0.56038610288138	0.0165966340883187	0.748	0.117182671672987	0.998
chr7	104308803	104460407	-0.0932789869503578	0.559673921702147	0.0167985018307851	0.751	0.117334848894231	0.998
chr19	38022450	38160644	-0.0930365467828354	0.558219280697012	0.0171649694248012	0.753	0.117726161748858	0.998
chr7	63422954	63688992	-0.0928691570936617	0.55721494256197	0.0174631125521362	0.754	0.117968403039818	0.998
chr4	15241582	15375920	-0.0756649097246209	0.680984187521588	0.0520663492684624	0.756	0.0917349134919082	0.996
chr2	231735235.5	231790425	-0.068550902604762	0.822610831257144	0.052429711204902	0.757	0.0715232939846518	0.985
chr11	56345093.5	56439354	-0.0676662434871849	0.811994921846218	0.0534390499172342	0.76	0.0728494097697776	0.985
chr17	74836533	74953808	-0.0753579095228229	0.678221185705406	0.0532806613808375	0.762	0.0922349243617097	0.996
chr10	14695349	14818060	-0.075329404939927	0.677964644459343	0.053445261232387	0.762	0.092275297910203	0.996
chr19	52888958	53099776.5	-0.0737491377593648	0.737491377593648	0.0520694549260388	0.764	0.0830142270173575	0.994
chr7	56809605	56957346	-0.120136514137553	0.600682570687767	0.00422369430391344	0.764	0.107312891895165	0.997
chr10	134765066	134907737	-0.0714424990964154	0.785867490060569	0.0527558052504247	0.766	0.0761662520613802	0.989
chr2	158271449	158371995	-0.0877010432632649	0.613907302842854	0.0243918346051001	0.766	0.104427736006683	0.997
chr6	161086715	161174486	-0.0810726617492047	0.648581293993637	0.0385691614413978	0.768	0.0974462177749206	0.996
chr18	44392124	44634946	-0.119704643498839	0.598523217494196	0.00426717350998314	0.768	0.107769423558897	0.997
chr2	137151911	137411992	-0.092220478706101	0.553322872236606	0.0187022699251226	0.768	0.118999481355185	0.998
chr18	72845675	73140913	-0.092163040512387	0.552978243074322	0.018804756625144	0.769	0.119074017137019	0.998
chr8	133406317	133699791	-0.092018383265183	0.552110299591098	0.0190376809433745	0.769	0.11934110368859	0.998
chr11	60382082	60524603	-0.0711170371582514	0.782287408740766	0.0536378120021243	0.77	0.0766352063554177	0.991
chr4	188944412	189068636	-0.0709405343744816	0.780345878119298	0.0540881323507033	0.772	0.0769116098797179	0.991
chr9	89128406	89259694	-0.0808995266515151	0.647196213212121	0.039128179805151	0.772	0.097648085517387	0.996
chr8	40984072	41093619	-0.070704190264392	0.777746092908312	0.0548148562235825	0.776	0.077309134049498	0.991
chr4	87959077	88008667	0.0705263773798955	0.775790151178851	0.0553241840661132	0.779	0.0775824319162218	0.991
chr1	71830814	72302970	-0.0914614014871078	0.548768408922647	0.0201277667526934	0.782	0.120244850043324	0.998
chr1	163380628	163630322	-0.072862180224541	0.72862180224541	0.0552372256539738	0.783	0.0842192221570034	0.994
chr7	67711231	68000389	-0.118674225341177	0.593371126705887	0.00444109033426192	0.783	0.108996158301578	0.997
chr2	70853907	70978771	-0.0700809627656923	0.770890590422616	0.0565291792057591	0.785	0.0782377256648436	0.992
chr8	139402000	139600915	-0.11816510496078	0.590825524803901	0.00453115440397773	0.787	0.109598655871401	0.997
chr2	120195527	120396872	-0.0723245053626533	0.723245053626533	0.0571751559816518	0.789	0.0849242064268478	0.995
chr11	49802549.5	50151242	-0.0797454246455498	0.637963397164398	0.043150006366598	0.793	0.0993748311298693	0.996
chr10	104489185	104543040	0.0690333047672773	0.759366352440051	0.0588087318668418	0.796	0.0799303090439854	0.994
chr2	73190278	73279695	-0.0686098491975398	0.754708341172938	0.0596379424397425	0.797	0.0805824971350309	0.994
chr2	89159226.5	89371745.5	-0.0903286687325768	0.541972012395461	0.0223793684955884	0.799	0.122170357740696	0.998
chr17	21903187	21914548	-0.0667116250402227	0.73382787544245	0.0615354992189271	0.803	0.0835018152568534	0.994
chr14	82086140	82278863	-0.0853458692351743	0.59742108464622	0.0306124667306432	0.803	0.10801787616501	0.997
chr5	88244686	88384656	-0.0901391098724182	0.540834659234509	0.0227831039805213	0.804	0.122477817840761	0.998
chr7	109570287	109798776	-0.0900375443543043	0.540225266125826	0.0230284509290575	0.805	0.122623783746852	0.998
chr7	124289177	124387119.5	-0.0899958444764671	0.539975066858803	0.0231371489442317	0.805	0.122695213871109	0.998
chr1	97559808	97737509	-0.0848066070395345	0.593646249276741	0.0321746124915759	0.813	0.108937150807626	0.997
chr3	74439236	74680943	-0.0847549916177116	0.593284941323981	0.032320578397667	0.814	0.109017897904613	0.997
chr7	103449893	103616078	-0.115275860422736	0.576379302113682	0.00504979921923769	0.814	0.112955871711497	0.998
chr1	14824776	14954053	-0.0705293970923582	0.705293970923582	0.0633957881071949	0.815	0.0875857549698285	0.995
chr11	3173998	3305106	-0.0729255430738744	0.656329887664869	0.0633119353526319	0.816	0.0960424605503846	0.996
chr3	14668377	14768188	-0.0728824132710248	0.655941719439223	0.0634982748072163	0.816	0.0961325246201004	0.996
chr8	93382134	93552734	-0.0728497386565719	0.655647647909147	0.0636380293981546	0.816	0.0961791094837465	0.996
chr10	77784369	77863526	-0.0893854914347024	0.536312948608214	0.0245005326202744	0.818	0.123754243104664	0.998
chr1	146763914	146990815	-0.084453241140243	0.591172687981701	0.033373396316069	0.819	0.109502380486532	0.997
chr3	191715823	191991630	-0.0723346956768436	0.651012261091592	0.0658057783864867	0.821	0.0969772634808831	0.996
chr2	125672110	125755746	-0.089276476550532	0.535658859303192	0.0247396682536577	0.822	0.123980956107741	0.998
chr5	62983112	63297615	-0.088965159568256	0.533790957409536	0.0254881317295718	0.826	0.124459227374508	0.998
chr6	134673162	134775465	-0.0779459078947253	0.623567263157802	0.0503644489165914	0.827	0.102287937936539	0.997
chr4	182569010.5	182795806	-0.0888331285810025	0.532998771486015	0.0258049088023653	0.827	0.124679729062433	0.998
chr17	33054984	33211323	-0.0838095641442795	0.586666949009957	0.0355380396468246	0.828	0.11056762103524	0.998
chr10	87307950	87426906	-0.0836249108161364	0.585374375712955	0.0362212843136341	0.83	0.110918560341374	0.998
chr5	5535886	5672077	-0.113167859545659	0.565839297728296	0.00552807048600435	0.83	0.115586363678714	0.998
chr3	131002896	131070845	-0.112860963300935	0.564304816504676	0.00564297981633141	0.831	0.116070846260633	0.998
chr12	258395.5	291668	-0.0717861768339885	0.646075591505896	0.0680635914445345	0.833	0.0978220023416658	0.996
chr13	106797152	106912703	-0.0682730636263414	0.682730636263414	0.0693866015720839	0.837	0.0914088194463855	0.996
chr6	114466051	114551190	-0.0829618425179687	0.580732897625781	0.0385877953868562	0.837	0.111971378259776	0.998
chr10	125114783.5	125238026	-0.0714100860330211	0.64269077429719	0.069731329563065	0.84	0.098517669638781	0.996
chr12	127931219	128092394	-0.0773124753353251	0.618499802682601	0.0531346954747463	0.842	0.103337650197365	0.997
chr15	80610082	80657936	-0.0824714494300509	0.577300146010356	0.0403021183690329	0.844	0.112760215284183	0.998
chr20	18729446	18794904	-0.082301591146101	0.576111138022707	0.040882876335821	0.844	0.113024196178178	0.998
chr8	49037460	49111711	-0.0769397317520797	0.615517854016637	0.0546937355781026	0.846	0.10402400052175	0.997
chr7	144966808	145280278	-0.111698817285046	0.558494086425229	0.00606224358914635	0.846	0.117657837282177	0.998
chr14	70536311	70588881	-0.0765606496513157	0.612485197210525	0.0564142698754321	0.849	0.104744513079477	0.997
chr15	28107309	28216142	-0.0819224794902971	0.57345735643208	0.0423145844785446	0.849	0.113667067296494	0.998
chr8	50629982	50756867	-0.110454195645395	0.552270978226974	0.00643181684073877	0.851	0.119282096194638	0.998
chr20	42573586	42697667	-0.110364987047766	0.55182493523883	0.00646597907407925	0.851	0.11940942815527	0.998
chr8	74848047	74973375	-0.0762355554726379	0.609884443781104	0.0579391477454479	0.854	0.1053470106493	0.997
chr4	141188341	141237092	-0.087521238274598	0.525127429647588	0.0293205131788579	0.854	0.126822632790154	0.998
chr16	12608382	12667646	-0.0695854913618467	0.62626942225662	0.0763650141462703	0.863	0.101707179969751	0.997
chr6	137416146	137518909	-0.0807981522674868	0.565587065872408	0.0466469767976322	0.864	0.115670216433277	0.998
chr10	127203074	127349241	-0.0805464025957874	0.563824818170512	0.0477091116887634	0.865	0.116219917824301	0.998
chr7	154788856	154958799.5	-0.0803958248024528	0.56277077361717	0.0483457714919268	0.87	0.116493215691024	0.998
chr3	7693146	7957779	-0.080243991583197	0.561707941082379	0.0489979595829723	0.871	0.116828626709276	0.998
chr13	112012051	112110989	-0.080083227937953	0.560582595565671	0.0496066684679481	0.872	0.117136086809341	0.998
chr15	83240349.5	83332733.5	-0.0683907682295387	0.615516914065849	0.080026584428854	0.873	0.10402400052175	0.997
chr10	49750078	49832794	-0.0746351783386244	0.597081426708995	0.0656567068228191	0.876	0.108098623261996	0.997
chr5	11791728	11965372	-0.106156302710989	0.530781513554947	0.00842564900479203	0.876	0.125288437947409	0.998
chr2	230447056	230563222	-0.106133218913317	0.530666094566583	0.00844428295025047	0.876	0.125322600180749	0.998
chr14	79933641	80018860	-0.0674009443971499	0.606608499574349	0.0819489864686499	0.877	0.106104791097943	0.997
chr7	56362101	56450010	-0.104917509221893	0.524587546109463	0.00914616156251844	0.882	0.126984126984127	0.998
chr7	50306663	50367010.5	-0.104246087108054	0.521230435540272	0.0095747423080626	0.884	0.128005888326765	0.998
chr4	173573053	173731209	-0.0851826219209935	0.511095731525961	0.0366902386076716	0.884	0.131068066697102	0.998
chr2	160463692	160625571	0.0791230467947945	0.553861327563562	0.0539204268415773	0.886	0.118810036243024	0.998
chr7	40240143	40477806	-0.0848869727693728	0.509321836616237	0.0377554791563792	0.887	0.131676775582078	0.998
chr13	41474146	41594706.5	-0.0734123194645005	0.587298555716004	0.0716195693695204	0.89	0.110440289074607	0.998
chr6	75177198	75473865	-0.103252799517445	0.516263997587223	0.0102859378930598	0.89	0.129558717114968	0.998
chr4	42894337	43277401	-0.0842292187753547	0.505375312652128	0.0402586391629632	0.895	0.132906615982335	0.998
chr8	3244886.5	3316856	-0.0840679970200736	0.504407982120441	0.0410039969813008	0.898	0.133269977918775	0.998
chr1	241032479	241198066	-0.0727346026129647	0.581876820903718	0.0750513209914501	0.899	0.111704291708205	0.998
chr7	70038627	70132171	-0.0724450284004918	0.579560227203934	0.0765296139978198	0.902	0.112250887441652	0.998
chr22	49975975	50052350.5	-0.0777169348859696	0.544018544201787	0.0607621904824018	0.902	0.12157096582845	0.998
chr2	8339629	8397810	-0.0717653104496736	0.574122483597388	0.0799054637833742	0.905	0.113517995732826	0.998
chr3	125926061	126083239	-0.0775408630669125	0.542786041468387	0.061656619864407	0.905	0.121903271189125	0.998
chr11	23980861	24101781	-0.083219770061414	0.499318620368484	0.0445164957002171	0.905	0.134940821694882	0.998
chr3	64903186	65181932	-0.0831843125796352	0.499105875477811	0.0446624616063082	0.906	0.135033991422174	0.998
chr12	72723764	72865218	-0.0772594121273314	0.54081588489132	0.0630572714313665	0.908	0.122480923498337	0.998
chr4	11471730	11637533	-0.076834148883927	0.537839042187489	0.0651970695015109	0.911	0.123303922756085	0.998
chr11	84829627	85071093	-0.082627902828502	0.495767416971012	0.0469699651855786	0.912	0.13622966958909	0.998
chr8	80226364	80301560	-0.0823741988969375	0.494245193381625	0.048041417049439	0.912	0.136850801104372	0.998
chr2	155390332	155460868	-0.0766624098466969	0.536636868926878	0.0661722459805027	0.913	0.123661073377372	0.998
chr12	77623070	77800655	-0.0766243601990562	0.536370521393393	0.0663554797775107	0.913	0.123735609159205	0.998
chr5	151551810	151785186	-0.0762949618011347	0.534064732607943	0.0683027270779178	0.918	0.124394008565404	0.998
chr11	69481531	69612825	-0.0760624597260519	0.532437218082363	0.0696133145751616	0.919	0.12483811759883	0.998
chr7	122384836	122587034	-0.0759163432295788	0.531414402607051	0.070433208175333	0.919	0.125105204150401	0.998
chr4	101715708	101850039	-0.0756725362686723	0.529707753880706	0.0718245427695633	0.92	0.125580369759591	0.998
chr10	10561707	10687311	-0.0816076395088238	0.489645837052943	0.0514886969592507	0.92	0.138636554210806	0.998
chr7	54622973	54745372	-0.0755378234609815	0.52876476422687	0.0725916401909358	0.921	0.125862984599044	0.998
chr15	81734717	81918989	-0.0813137926473243	0.487882755883946	0.0528707145807518	0.923	0.13926389704124	0.998
chr3	147449682	147680482	-0.0810412919421495	0.486247751652897	0.0542278869416416	0.924	0.13994714170805	0.998
chr21	36410464	36421711	-0.0972152155485601	0.4860760777428	0.0163202305640185	0.926	0.140003043544425	0.998
chr16	3253625	3292971	-0.0749287826014082	0.524501478209857	0.0760451314159003	0.927	0.127015183559891	0.998
chr10	48363964	48523589	-0.0747583974358207	0.523308782050745	0.0771165832797607	0.927	0.12734438326299	0.998
chr9	8454918	8683882	-0.0962902153436186	0.481451076718093	0.0175500709642756	0.93	0.141676992978108	0.998
chr16	71509075	71571491	-0.0693334922278481	0.554667937822785	0.0908125331917154	0.931	0.118620591130863	0.998
chr2	218375971	218466388	-0.0741030181669652	0.518721127168756	0.0811166702381729	0.931	0.128760563117832	0.998
chr2	221795858	221864241	-0.0802690234308946	0.481614140585368	0.0578894572242254	0.931	0.141649042059921	0.998
chr10	43187139.5	43293874	-0.0802545691960614	0.481527415176368	0.0579608873484827	0.931	0.141667676005379	0.998
chr2	46496100	46558320	0.0685061157969449	0.548048926375559	0.0939678812893448	0.936	0.120440506470638	0.998
chr1	57263497	57315465	-0.0673253213620851	0.538602570896681	0.0969865804536123	0.937	0.123077209753007	0.998
chr1	177718416	177850564	-0.0736543977044904	0.515580783931433	0.0837720074660008	0.937	0.12977300748774	0.998
chr4	188391387	188554583	-0.0730405210787094	0.511283647550966	0.0876696077243915	0.939	0.13100905920315	0.998
chr10	124459360	124516250	-0.0796056709293772	0.477634025576263	0.0611628203097583	0.941	0.143164602957207	0.998
chr13	46742746.5	46870454	-0.0728100852909625	0.509670597036738	0.0890205687701285	0.943	0.131568077566904	0.998
chr10	10308708	10403467	-0.0794566809110683	0.47674008546641	0.0619889252250825	0.943	0.143540387523952	0.999
chr12	29879189	29925201	-0.0724855255749052	0.507398679024337	0.0909802387008413	0.944	0.132301012754936	0.998
chr1	218990709	219099343	-0.0935742290477285	0.467871145238642	0.0224911721683391	0.946	0.146701946936735	0.999
chr3	42958846	43097994	-0.0783793367892296	0.470276020735378	0.0681567611718267	0.949	0.145897581624445	0.999
chr5	111289503	111405936	-0.0781983759474741	0.469190255684845	0.0692530582962984	0.95	0.14628268316392	0.999
chr10	61043150	61153075	-0.0707339135713592	0.495137394999514	0.101629538530341	0.951	0.136478122195203	0.998
chr19	53642858	53771102.5	-0.0779777269970202	0.467866361982121	0.0705481175056601	0.951	0.146701946936735	0.999
chr7	30265567	30362781	-0.0778273889449511	0.466964333669707	0.0714767091210057	0.951	0.146956610858	0.999
chr3	173681262	173920226	-0.0916296368093315	0.458148184046657	0.0268266701450032	0.954	0.149649215976745	0.999
chr10	50902733	50957749	-0.0912822822923751	0.456411411461875	0.0276714090057858	0.959	0.150161649476852	0.999
chr3	73836161	74003742	-0.0899677516886019	0.449838758443009	0.0310472587913402	0.963	0.15246294174097	0.999
chr11	27883440	27955722	-0.0754072899582894	0.452443739749736	0.0871105893606383	0.964	0.151484659604401	0.999
chr2	84171179	84541650	-0.0896063916903345	0.448031958451672	0.0320503861885196	0.965	0.153105812859286	1
chr19	3778090	4207563.5	-0.0889564247253018	0.444782123626509	0.0338796185010233	0.967	0.154320124971661	1
chr7	78870151	79050007	-0.0888586203571645	0.444293101785823	0.0342088182041225	0.967	0.154534415344433	1
chr5	174680743	174825074	-0.0748024901478603	0.448814940887162	0.0914212420766911	0.968	0.152841831965291	0.999
chr6	23181388	23455043	-0.0743747865937876	0.446248719562726	0.0946014354349318	0.969	0.15373315568972	1
chr13	108434882.5	108500146	-0.0737442881254179	0.442465728752507	0.0990922162904163	0.973	0.155217660011242	1
chr4	99008595	99298930	-0.0737421482617006	0.442452889570204	0.0991015332631455	0.973	0.155217660011242	1
chr4	48925826	49237303	-0.087754778387098	0.43877389193549	0.0377834300745668	0.973	0.156888503787349	1
chr4	22744871	22913868	-0.0876882364990226	0.438441182495113	0.0380070374200681	0.973	0.157053103638899	1
chr11	20678833	20885302	-0.087413636644854	0.43706818322427	0.0389666856111779	0.974	0.157621438975381	1
chr10	53575266	53655621	-0.0868719901284427	0.434359950642213	0.0409356725146199	0.975	0.158854385033215	1
chr13	106426066	106572969	-0.0864372096398899	0.43218604819945	0.0426531011543729	0.976	0.159829561512207	1
chr2	130810137	130832517.5	-0.0858163139043474	0.429081569521737	0.0450568801185119	0.979	0.161242635709472	1
chr8	25538546	25678826	-0.0837917159355107	0.418958579677553	0.054230992599218	0.985	0.166211687831723	1
chr11	7092719	7326990	-0.0837790006824436	0.418895003412218	0.0542900000931697	0.985	0.166252061380216	1
chr17	71969834	72052036	-0.0837260739993366	0.418630369996683	0.0545664036174699	0.985	0.166360759395391	1
chr17	49412842	49462782	-0.0831801788347669	0.415900894173834	0.0573770237241182	0.985	0.167711720441128	1
chr9	86615267	86821905	0.0831605052215146	0.415802526107573	0.057467087793834	0.985	0.16776141096235	1
chr11	130933979	131056727	-0.0829521609729371	0.414760804864685	0.0585012717667775	0.987	0.168261421832152	1
chr2	135428796	135532566	-0.0828483119141946	0.414241559570973	0.0590820297335656	0.987	0.168553353644334	1
chr8	122679991	122808923	-0.0825972223196948	0.412986111598474	0.060336715394434	0.987	0.169193119105074	1
chr8	50947399	51095593	-0.082268756934985	0.411343784674925	0.0620448270614579	0.987	0.170019224020398	1
chr10	53333572	53493554	-0.0822601366952719	0.41130068347636	0.0620820949523747	0.987	0.170044069281009	1
chr8	112347411.5	112636619	-0.0820426885811729	0.410213442905865	0.0633026183799027	0.987	0.170581348041728	1
chr6	16622634	16699028	-0.0811517262748012	0.405758631374006	0.0683368893112583	0.988	0.172932330827068	1
chr1	240192939	240286553.5	-0.0798519864023458	0.399259932011729	0.0761196671977341	0.993	0.175954135648912	1
chr3	160681137	160792192	-0.0793644840921152	0.396822420460576	0.0793184945014333	0.994	0.176892044236987	1
chr1	111175082	111295745	-0.0790834034720636	0.395417017360318	0.0813651228442854	0.995	0.177460379573469	1
chr14	89400640	89467057	-0.078826812226451	0.394134061132255	0.0831974608143655	0.995	0.178010080964493	1
chr8	106437825	106535882	-0.077938347550581	0.389691737752905	0.0896261719975279	0.997	0.179926271689136	1
chr15	30277796	30435199	-0.0778694035971995	0.389347017985998	0.090191401676434	0.997	0.180084660225533	1
chr16	7482013	7684063	-0.077844387953237	0.389221939766185	0.0903528958704071	0.997	0.180137456404332	1
chr1	61145559	61331027	-0.0775058375106739	0.387529187553369	0.0929709652073182	0.997	0.181007040525726	1
chr11	128898503	129062277	-0.0774407675988318	0.387203837994159	0.0934243912134736	0.997	0.181134372486358	1
chr17	14891597.5	14989749	-0.076996776761039	0.384983883805195	0.0967008599565829	0.997	0.18210954896535	1
chr16	29917305	30018009.5	-0.0763501231336289	0.381750615668145	0.102089175851649	0.997	0.183687223014165	1
