# Supplementary material for: Large hypomethylated blocks as a universal defining epigenetic alteration in human solid tumors
Source: Genome Med. 2014 Aug 26;6(8):61. doi: 10.1186/s13073-014-0061-y (PMC4154522; doi:10.1186/s13073-014-0061-y)
Supplement: Additional file 2: — Data 1–11. Listing of individual blocks identified in comparisons between sample datasets. Columns in order are: chromosome, start coordinate of block, end coordinate of block, difference of average probe methylation per set within block, area (block length X difference of average probe methylation per set within block), P value for block difference significance, family-wise error rate of block difference, P value area and family-wise error rate area. Datasets are determined by comparisons between: (1) breast cancer vs. breast normal, (2) breast ductal carcinoma in situ vs. breast normal, (3) colon cancer vs. colon normal, (4) colon tubular adenoma vs. colon normal, (5) lung cancer vs. lung normal, (6) pancreas adenocarcinoma vs. pancreas normal, (7) pancreas intraductal papillary mucinous neoplasm vs. pancreas normal, (8) Pancreas neuroendocrine tumor vs. pancreas normal, (9) thyroid cancer vs. thyroid normal, (10) thyroid follicular adenoma vs. thyroid normal, (11) thyroid adenomatoid nodule (benign) vs. thyroid normal. [file 13073_2014_61_MOESM2_ESM.zip › 1714377612132518_add11.csv]

chr	start	end	value	area	p.value	fwer	p.valueArea	fwerArea
chr5	2890080.5	3564465	0.100512456009872	5.22664771251333	0	0	0.000407618765285704	0.1
chr4	62076499	63075650	0.130248916004116	4.55871206014406	0	0	0.000622545023345438	0.129
chr10	76597927	76792579	0.109346171336672	2.84300045475347	0	0	0.00212702882976358	0.275
chr14	44224266	44650825	0.416862519192164	2.08431259596082	0	0	0.00478519726277823	0.471
chr10	53493554	53870395	-0.137114126117262	1.91959776564167	0	0	0.00589441438770721	0.537
chr17	57352590	57517754	0.158025999621614	1.89631199545937	0	0	0.00609204772845179	0.546
chr10	124591732	124671697	0.124272121538781	1.86408182308172	0	0	0.00639096815632797	0.56
chr20	17539876.5	17715916	0.156810273117328	1.56810273117328	0	0	0.00952098619037032	0.687
chr4	18320914.5	19197380	0.15085265828924	1.35767392460316	0	0	0.0131722621606265	0.777
chr7	70417419	71148142	-0.104293938027804	3.44169995491753	2.4704167593073e-06	0.001	0.0013216729662294	0.197
chr14	79529179	80440817	-0.109876669088712	2.52716338904037	2.4704167593073e-06	0.001	0.00293979594357568	0.344
chr10	112546110	112772261	0.118578929071204	2.25299965235287	2.4704167593073e-06	0.001	0.00397984139924405	0.412
chr7	141940591	142048082	-0.109216946329041	2.07512198025177	7.41125027792189e-06	0.002	0.00483460559796438	0.474
chr11	106148020	106636073	-0.128671600895582	1.67273081164256	4.94083351861459e-06	0.002	0.00828330739395736	0.647
chr13	51995368	52343165	0.104845526589107	2.83082921790588	7.41125027792189e-06	0.003	0.0021344400800415	0.275
chr7	40240143	40873953	-0.106602731956111	2.55846556694667	7.41125027792189e-06	0.003	0.00283356802292547	0.336
chr9	97711748	98173099	0.107950487031474	2.15900974062949	7.41125027792189e-06	0.003	0.00438746016452976	0.44
chr10	118246635	118404628	0.123137952129364	1.47765542555237	7.41125027792189e-06	0.003	0.0110081770794733	0.725
chr8	42306769.5	42507619	0.123409497119853	1.35750446831838	7.41125027792189e-06	0.003	0.0131747325773858	0.777
chr7	96551237	96663727	0.122169870928485	1.22169870928485	7.41125027792189e-06	0.003	0.0165196768694879	0.841
chr6	50428999	50765846	0.121985174872678	1.21985174872678	7.41125027792189e-06	0.003	0.0165616739543961	0.841
chr15	100471752	100941674	-0.102198776159386	2.8615657324628	9.88166703722918e-06	0.004	0.00208503174485536	0.27
chr2	29430352	29941470	-0.107184366640623	2.25087169945307	1.23520837965365e-05	0.005	0.00398478223276267	0.412
chr5	4143214	4557632	0.107682897700732	1.72292636321171	1.72929173151511e-05	0.005	0.00775710862422491	0.626
chr4	69681824	69976406	0.119123105288148	1.54860036874592	1.72929173151511e-05	0.005	0.00983225870204303	0.695
chr5	45135843	45724903	-0.117111065206317	1.52244384768212	1.72929173151511e-05	0.005	0.0102324662170508	0.705
chr3	117453585	117604303.5	-0.116938802661524	1.16938802661524	1.97633340744584e-05	0.005	0.0180908619284073	0.857
chr3	164905498	164915196	0.25124486583696	2.00995892669568	1.48225005558438e-05	0.006	0.00523234269621285	0.498
chr16	13107052	13270646	-0.11595460016832	1.27550060185152	2.4704167593073e-05	0.006	0.0150942463993676	0.815
chr16	83062053	83280511	0.120281366416791	1.08253229775112	1.72929173151511e-05	0.006	0.0212776995479137	0.899
chr6	16320509	16986186	-0.0910471570112842	4.73445216458678	1.97633340744584e-05	0.007	0.000563255021122063	0.119
chr3	55442720	55991024	-0.091913288266176	4.13609797197792	1.97633340744584e-05	0.007	0.000862175448998246	0.152
chr6	90635009	90845852	-0.10802804032853	1.62042060492795	2.22337508337657e-05	0.007	0.00891326366758072	0.67
chr1	230215193	230387268	0.0975263592656728	3.51094893356422	1.97633340744584e-05	0.008	0.00127473504780256	0.194
chr1	42144398	42447165	-0.101251622063616	2.83504541778126	2.22337508337657e-05	0.008	0.0021344400800415	0.275
chr17	29549474	29697553	-0.106903309771298	1.81735626611206	2.22337508337657e-05	0.008	0.00679611650485437	0.579
chr12	41797234	42124611	0.112690867933166	1.35229041519799	3.21154178709948e-05	0.008	0.0133106054991477	0.78
chr12	99227066	99564273	-0.11408514656157	1.1408514656157	2.96450011116875e-05	0.008	0.019037031547222	0.876
chr19	11242272	11504764	-0.115915043732187	1.04323539358968	3.21154178709948e-05	0.009	0.0229155858593345	0.919
chr11	123677028	124071608.5	-0.0953336356641298	3.33667724824454	2.96450011116875e-05	0.011	0.001422960053361	0.21
chr12	112001855	112316831	0.103702408944699	1.86664336100457	2.96450011116875e-05	0.011	0.00637614565577213	0.56
chr8	50904638	51404122.5	0.113062734676715	1.13062734676715	3.70562513896094e-05	0.011	0.0194372390622298	0.879
chr1	77307268	77505574	0.114306031380008	1.02875428242007	3.70562513896094e-05	0.011	0.0235233083821241	0.923
chr14	56471704	56672508	0.101803918757996	1.93427445640193	3.95266681489167e-05	0.012	0.00578818646705699	0.533
chr6	107193903	107253750	0.11200674938999	1.23207424328989	4.44675016675313e-05	0.013	0.0162281676918896	0.838
chr2	66589902	66782831	0.10225011295179	1.84050203313222	3.95266681489167e-05	0.014	0.00660589441438771	0.566
chr6	153938192	154448740	-0.1045518001434	1.56827700215101	3.95266681489167e-05	0.014	0.00951851577361101	0.687
chr1	164528635.5	164723567	0.0928673256822107	3.25035639887738	4.44675016675313e-05	0.015	0.00151436547345537	0.224
chr15	90669481	90784558	0.102284215361607	1.63654744578571	4.44675016675313e-05	0.015	0.00873292324415129	0.665
chr15	55473630	55616713	-0.10797013552967	1.40361176188572	5.43491687047605e-05	0.015	0.0122878529607945	0.758
chr15	60044567	60440872	0.0993205935634122	1.88709127770483	7.16420860199116e-05	0.018	0.0061636898144717	0.55
chr4	106405860	106580295	0.111450477687323	1.00305429918591	6.17604189826824e-05	0.019	0.0247782800958522	0.932
chr1	180579844	180855104	0.111220345426042	1.00098310883438	6.42308357419897e-05	0.02	0.0248820375997431	0.932
chr4	20811042	21039877	0.111053079473262	0.999477715259359	6.42308357419897e-05	0.02	0.0249586205192816	0.933
chr4	140808552	140958771	0.103580571020176	1.45012799428246	6.42308357419897e-05	0.021	0.0114627337631858	0.731
chr3	72128386	72395774	-0.100370737506999	1.70630253761899	7.90533362978334e-05	0.022	0.00790533362978334	0.63
chr19	17219073	17571708	-0.104895359970965	1.36363967962255	8.3994169816448e-05	0.025	0.0130610934064577	0.775
chr10	52761022	53071348	-0.0999881216932181	1.49982182539827	0.000103757503890906	0.028	0.0106227920650214	0.716
chr4	87862626	88049275	0.0909913118583381	2.82073066760848	9.38758368536772e-05	0.029	0.0021665554979125	0.279
chr12	105239832	105507504	0.108862176791028	0.979759591119252	9.38758368536772e-05	0.029	0.025902319721337	0.942
chr6	36635087	36832884	-0.0959861919625021	2.11169622317505	0.000111168754168828	0.031	0.00464932434101633	0.462
chr3	73620925	73836161	-0.0988313765258883	1.6801334009401	0.00011858000444675	0.031	0.00820672447441883	0.64
chr17	75303863	75495698	-0.0844932146147988	3.71770144305115	0.000121050421206057	0.034	0.00112898045900343	0.18
chr5	153921858	154166983	0.0966297729025613	1.83596568514867	0.000148225005558438	0.036	0.00664542108253662	0.571
chr6	28642008	28793323	0.0937539785147097	2.25009548435303	0.000133402505002594	0.04	0.00399219348304059	0.412
chr15	29210696.5	29825929	-0.0823693655256798	3.78899081418127	0.000150695422317745	0.041	0.00107463129029867	0.174
chr13	78391713	79195023	0.0930070520376029	2.04615514482726	0.000165517922873589	0.041	0.00502729810519035	0.486
chr1	182053203	182248713	0.104469122584535	1.04469122584535	0.000150695422317745	0.042	0.0228587662738704	0.918
chr3	35706099.5	35835606	0.103941747104798	1.14335921815278	0.00014575458879913	0.043	0.0189604486276835	0.875
chr2	116122048	116678544	-0.103662196689207	1.14028416358127	0.000150695422317745	0.044	0.0190592652980558	0.876
chr10	8056761	8338503	0.0973383467777131	1.55741354844341	0.000180340423429433	0.045	0.00969144494676252	0.693
chr2	197001634	197132869	-0.105196846108578	0.946771614977198	0.000165517922873589	0.046	0.0277576027075768	0.952
chr17	71463069	71825153	0.0839483494964616	3.10608893136908	0.000185281256948047	0.047	0.00169964673040342	0.239
chr6	10033784	10337950	0.0970850637808106	1.55336102049297	0.000192692507225969	0.048	0.00975814619926382	0.694
chr1	196743672	196911888	0.104239425606256	0.938154830456302	0.000192692507225969	0.052	0.0282146298080486	0.952
chr6	140030345	140305011	0.0979551423235815	1.37137199253014	0.000217396674819042	0.053	0.0129054571506213	0.771
chr3	179590806	180100722	-0.0979409241615019	1.37117293826103	0.000217396674819042	0.053	0.0129054571506213	0.771
chr5	87543646	88004111	0.0961529314489876	1.5384469031838	0.000222337508337657	0.054	0.00998048370760147	0.697
chr7	3157722	3488816	-0.090637795551744	2.2659448887936	0.000217396674819042	0.055	0.00390819931322414	0.408
chr2	221393426	222119702	0.0910303029829919	2.00266666562582	0.000244571259171422	0.055	0.00530151436547346	0.503
chr15	81270102	81589248	-0.0881911894807032	2.55754449494039	0.000222337508337657	0.057	0.00283356802292547	0.336
chr11	70415388	70691991	-0.0822170881493428	3.04203226152568	0.000234689592134193	0.058	0.0017935225672571	0.245
chr10	5519308	5734960	-0.0899683939203535	2.33917824192919	0.000222337508337657	0.058	0.0035574001334025	0.394
chr17	57833286	58096532	-0.100851702138145	1.1093687235196	0.000244571259171422	0.059	0.020242594925764	0.89
chr14	64557064	64747947	0.0903416217895473	1.98751567937004	0.000276686677042417	0.06	0.00541515353640159	0.511
chr15	59455505	59626352	-0.0911726128642708	1.82345225728542	0.000313742928432027	0.06	0.00674176733614961	0.576
chr17	58979150	59288417	-0.093922884572553	1.5966890377334	0.000279157093801724	0.061	0.0092097136786976	0.68
chr9	33795118	33932741	0.22261517849795	1.3356910709877	0.000158106672595667	0.062	0.013666345512488	0.784
chr15	70713078	70910371	-0.0901201051366865	1.89252220787042	0.000343387929543714	0.064	0.00612416314632278	0.547
chr8	68944366	69560774	-0.0967487936743384	1.35448311144074	0.000271745843523802	0.064	0.0132513154969243	0.778
chr6	130693841	130992677	0.0982640935788186	1.17916912294582	0.000308802094913412	0.065	0.0177598260826601	0.851
chr17	16176891	16419585	-0.0894770306538672	2.05797170503895	0.000298920427876183	0.066	0.0049433039353739	0.482
chr3	124476542	124597938	-0.0912065640299215	1.73292471656851	0.000377973764174016	0.069	0.00762864695274093	0.622
chr6	155967739	156276515	0.0966945431300746	1.25702906069097	0.000316213345191334	0.069	0.0155265693322464	0.825
chr5	124021405	124229025	0.0896823036672135	1.88332837701148	0.000370562513896094	0.07	0.006198275649102	0.554
chr4	86706228	86874205	0.100599389330083	0.90539450397075	0.000331035845747178	0.072	0.0301884927987351	0.962
chr22	40271313	40425739	-0.0984804060833796	1.08328446691718	0.000358210430099558	0.075	0.021248054546802	0.899
chr3	115705401	115984319	0.0999576797875285	0.899619118087756	0.000358210430099558	0.075	0.0305467032288347	0.964
chr2	129264738	130001008	-0.0847810184597049	2.54343055379115	0.000338447096025099	0.077	0.00286321302403715	0.337
chr1	107496342	107937181	0.0977991693012211	1.07579086231343	0.000400207515007782	0.078	0.021537093307641	0.901
chr10	73899798	74069493	0.0977656555623482	1.07542221118583	0.000402677931767089	0.079	0.0215593270584748	0.902
chr9	139221396	139648975	-0.0830245498132181	2.65678559402298	0.000333506262506485	0.08	0.00258652634699474	0.313
chr2	127772338	127914388	-0.0925116390785961	1.48018622525754	0.00039279626472986	0.08	0.0109711208280837	0.725
chr10	77177994	77359124	-0.098109084930959	0.98109084930959	0.00041997084908224	0.08	0.0258479705526322	0.942
chr3	64142957	64307530	-0.0891715251114372	1.78343050222874	0.000452086266953235	0.082	0.0071444452679167	0.601
chr6	39740405	39929508	-0.0889730592054292	1.77946118410858	0.000459497517231157	0.083	0.00718150151930631	0.603
chr9	89364536	89672976	-0.095168442977355	1.23718975870561	0.000415030015563626	0.086	0.0160873539366091	0.837
chr12	117901264	118142003	-0.21250930960721	1.27505585764326	0.000229748758615578	0.087	0.0150991872328862	0.816
chr6	148615459	148914562	-0.0868284195489907	2.17071048872477	0.000417500432322933	0.088	0.00432569974554707	0.435
chr6	129614073.5	130017522	0.0893036560890466	1.69676946569189	0.000518787519454532	0.088	0.00802144321747079	0.637
chr11	66736414	67113285	-0.084025223132533	2.43673147084346	0.000422441265841547	0.089	0.0032164826206181	0.369
chr12	34752734.5	34759279	0.220172431181362	1.10086215590681	0.000239630425652808	0.09	0.0205489266039181	0.892
chr3	66449468	66543263	0.0859655715748454	2.06317371779629	0.000518787519454532	0.095	0.00490130685046567	0.478
chr11	58949377	59224664	-0.0887209849943966	1.68569871489353	0.000568195854640678	0.097	0.00813261197163962	0.639
chr6	7146702	7288726	0.0909220682488455	1.45475309198153	0.000536080436769683	0.1	0.0114083845944811	0.731
chr4	5613051	5830256	-0.0949443170282682	1.13933180433922	0.000513846685935917	0.1	0.0190938511326861	0.876
chr14	100171164	100574836	-0.074529550313467	3.20477066347908	0.00053855085352899	0.101	0.00159835964327182	0.231
chr11	47861790	48129067	-0.0840142298232487	2.35239843505097	0.000496553768620766	0.103	0.00352528471553151	0.392
chr17	70256462	70442137	-0.0848898535431776	2.20713619212262	0.000496553768620766	0.103	0.00416018182267348	0.424
chr2	205403360	205919517	-0.0892426419927769	1.51712491387721	0.000639837940660589	0.105	0.0103115195533486	0.707
chr10	65472123	65771748	0.0956178627627083	0.956178627627083	0.000597840855752365	0.107	0.027196818103214	0.948
chr1	9299979	9477578	-0.0736083935519277	3.09155252918096	0.000625015440104746	0.11	0.00171693964771857	0.239
chr21	37833226	37950043	0.0952032807607507	0.952032807607507	0.000637367523901282	0.113	0.0274512710294227	0.95
chr17	69646723	70107185	-0.0933926669679548	1.12071200361546	0.000617604189826824	0.115	0.019768274907977	0.883
chr1	19711707	19832174	-0.0829690197740735	2.24016353389998	0.000592900022233751	0.116	0.00404654265174535	0.415
chr4	38426028	38682397	0.0915716740296456	1.28200343641504	0.000622545023345438	0.116	0.0149731959781615	0.811
chr8	124732088	124934735	-0.0903904398071497	1.35585659710725	0.000649719607697819	0.117	0.0132192000790533	0.778
chr13	107904640	108302748.5	0.0901195137605993	1.35179270640899	0.000684305442328121	0.119	0.0133180167494256	0.78
chr5	34998412	35146528	-0.0900218497566618	1.35032774634993	0.000696657526124657	0.12	0.0133427209170187	0.78
chr8	64210438	64615707	0.091509550087058	1.18962415113175	0.000709009609921194	0.123	0.0174312606536723	0.85
chr6	39289004	39521911	-0.0942537330795001	1.0367910638745	0.000664542108253662	0.123	0.0231799204525804	0.919
chr16	52480264	52641824	-0.0940401001654619	1.03444110182008	0.000681835025568813	0.124	0.023281207539712	0.919
chr13	24638119	24868950.5	0.0815964305767582	2.28470005614923	0.000644778774179204	0.126	0.00380197139257393	0.403
chr12	108306597.5	108688108	0.0831851537413366	1.99644368979208	0.000736184194273574	0.127	0.00534104103362237	0.507
chr14	57116101	57385648	-0.0924502107699411	1.10940252923929	0.00072136169371773	0.13	0.0202401245090047	0.89
chr8	97918321	98244624	-0.0883628541376918	1.41380566620307	0.000795474196496949	0.131	0.0120803379530127	0.748
chr19	49804625	50412949.5	-0.0870004204694245	1.47900714798022	0.00090417253390647	0.133	0.0109908841621582	0.725
chr2	103203224	103414042	0.0938831243933124	0.938831243933124	0.000763358778625954	0.133	0.0281825143901776	0.952
chr5	55128527	55395877	-0.0844342888889205	1.68868577777841	0.000926406284740236	0.134	0.00811037822080585	0.639
chr3	139372675	140017225	-0.0848325022280098	1.61181754233219	0.000988166703722918	0.134	0.00899972825415648	0.672
chr5	92597063	92967963	0.0866509953866836	1.47306692157362	0.000951110452333309	0.138	0.0110773487487339	0.725
chr1	240192939	240517881	0.0898692697237974	1.25816977613316	0.000822648780849329	0.141	0.0154944539143754	0.824
chr6	52454298	52669682	0.0861815005809861	1.46508550987676	0.00103263420539045	0.143	0.0112354554213296	0.73
chr4	7857771	8113095	-0.0697748519737825	3.07009348684643	0.000911583784184392	0.145	0.0017614071493861	0.243
chr11	122073822	122292868	-0.0828640722203713	1.7401455166278	0.00103510462214976	0.146	0.00754959361644309	0.619
chr5	50334700	50761067	0.177790314138497	1.24453219896948	0.000387855431211245	0.147	0.0158872501791052	0.829
chr1	21818863	22032710	-0.0817342601969701	1.96162224472728	0.000889350033350626	0.148	0.00557820104251587	0.521
chr16	69743901	69924616	0.0891430269345447	1.24800237708363	0.000911583784184392	0.15	0.0157909039254922	0.827
chr11	60633721	60858720	-0.0891377736191857	1.2479288306686	0.000916524617703007	0.15	0.0157958447590108	0.827
chr2	79363761	79677079	-0.0843660624209407	1.51858912357693	0.00119815212826404	0.154	0.0102843449689963	0.707
chr5	140887302	141061928	-0.0909146670261641	1.09097600431397	0.000921465451221621	0.155	0.0209713678697596	0.897
chr13	94792894	95022023	-0.0908836874933925	1.09060424992071	0.000923935867980928	0.155	0.0209837199535562	0.897
chr4	26343960	26649548	0.0814712371698314	1.87383845490612	0.00101040045455668	0.156	0.00631932607030806	0.556
chr11	119331282	119698254	-0.0703532030531479	2.67342171601962	0.00110427629141036	0.157	0.0025395884285679	0.311
chr2	101257411.5	101402664	-0.0923704697431095	0.923704697431095	0.000975814619926382	0.16	0.02902986733862	0.955
chr7	55552130	55661735	-0.0843473009233762	1.4339041156974	0.0013192025494701	0.161	0.0117542429407841	0.738
chr16	27254785	27443933	-0.0841561793245247	1.43065504851692	0.00135131796734109	0.163	0.0118085921094889	0.74
chr8	55138014	55479004	0.0904792780337527	1.08575133640503	0.000978285036685689	0.163	0.0211492378764298	0.898
chr8	22145101	22288224	0.0901782444527816	1.08213893343338	0.00103016378863114	0.165	0.0212974628819882	0.899
chr1	213823255	214209324	-0.0900410166756045	1.08049220010725	0.00105239753946491	0.167	0.0213567528842116	0.899
chr4	186652454	186847305.5	0.0816393111844055	1.71442553487252	0.00120803379530127	0.168	0.00783616196052274	0.629
chr5	137897001	138126560	-0.0879464094159875	1.23124973182382	0.00107216087353937	0.168	0.0162429901924455	0.838
chr5	2156000	2683964.5	0.0666413382715036	2.93221888394616	0.00119815212826404	0.176	0.00196892215716791	0.26
chr6	86179345	86548016.5	-0.0894683922569108	1.07362070708293	0.00115615504335581	0.176	0.0216284987277354	0.903
chr2	208080231	208207188	0.0857232729140615	1.28584909371092	0.0013192025494701	0.178	0.0148570863904741	0.807
chr1	160517539	160707626	-0.0829263718938045	1.49267469408848	0.00147236838854715	0.179	0.0107537241532647	0.719
chr5	6745560	7080810	-0.0905623316045574	0.996185647650132	0.00117344796067097	0.179	0.025138960942711	0.934
chr15	69996022	70105522	-0.0919516077518516	0.827564469766664	0.00119321129474542	0.18	0.0353195484078164	0.979
chr3	13314980	13431672	-0.0907858182951664	0.907858182951664	0.00124756046345018	0.181	0.0300723832110477	0.962
chr9	112868429	112970497	0.0906287208779136	0.906287208779136	0.00126732379752464	0.183	0.0301514365473455	0.962
chr5	73163484	73377339	-0.0917662137443597	0.825895923699237	0.00122779712937573	0.183	0.0354504804960597	0.979
chr17	27696160	28049938	-0.0849532872954961	1.27429930943244	0.001455075471232	0.184	0.0151164801502013	0.816
chr16	86185136.5	86331696.5	-0.0783426103873009	2.03690787006982	0.00117097754391166	0.185	0.00508905852417303	0.491
chr13	99867982.5	100069110	-0.0748179427430149	2.16972033954743	0.00137849255169347	0.186	0.0043355814125843	0.437
chr2	235796044	235928662	0.0797870808686417	1.83510285997876	0.00127720546456187	0.186	0.00664789149929593	0.571
chr6	85328105	85715849	0.135617335622306	1.08493868497845	0.000479260851305615	0.19	0.0211961757948566	0.899
chr12	63108809	63310660	-0.0824360546711446	1.40141292940946	0.00169717631364411	0.194	0.0123249092121841	0.759
chr3	24001171	24213704	-0.0831495016331401	1.33039202613024	0.00172435089799649	0.198	0.0138244521850836	0.786
chr10	4230582.5	4395585	0.0897878515283688	0.897878515283688	0.00145260505447269	0.198	0.0306381086489291	0.964
chr3	153366155	153811985	0.132948988349722	1.06359190679778	0.000503965018898688	0.199	0.0220459991600583	0.909
chr2	237551858	237735891	-0.0838422281592328	1.25763342238849	0.00172929173151511	0.2	0.0155117468316905	0.824
chr16	71740210	71951199	0.0905891680960405	0.815302512864365	0.00146989797178784	0.2	0.0362434842757973	0.98
chr15	93851107.5	94022195	-0.08057720226275	1.611544045255	0.00156624422540083	0.201	0.00900466908767509	0.672
chr1	232820610	232929753	-0.090464977116142	0.814184794045278	0.00148225005558438	0.201	0.0363250080288545	0.98
chr12	9019044	9323401	-0.0808663199110951	1.53646007831081	0.00171941006447788	0.204	0.0100101287087132	0.698
chr15	39283510	39542960	-0.0763063452999361	1.9076586324984	0.0016255342276242	0.209	0.0059932310580795	0.543
chr19	18492974	18988945	-0.0862944521828029	1.12182787837644	0.00158106672595667	0.209	0.0197411003236246	0.883
chr10	6740633	6934352	0.0860913926158619	1.11918810400621	0.00163788631142074	0.21	0.0198374465772376	0.885
chr14	76200552	76384231	0.0859659338993945	1.11755714069213	0.00165517922873589	0.211	0.0199313224140913	0.885
chr3	120320383	120461336.5	0.0883751931084836	0.97212712419332	0.00161565256058697	0.212	0.0263025272363448	0.945
chr6	13192742	13381043	-0.0857770530305428	1.11510168939706	0.0016947058968848	0.213	0.0200128461671484	0.887
chr3	57505711.5	57817932	0.0889857178925553	0.889857178925553	0.00164776797845797	0.214	0.0311568961683836	0.966
chr17	1888850	2078431	-0.0810470948713856	1.45884770768494	0.00187998715383285	0.215	0.0113441537587391	0.731
chr5	14810180	15026851	-0.0869922601911059	1.04390712229327	0.00165270881197658	0.215	0.0228884112749821	0.919
chr4	188078729.5	188256701	-0.0855419332786453	1.11204513262239	0.00175646631586749	0.216	0.0201388374218731	0.89
chr1	4844069	5357644	-0.0767579025564511	1.84218966135483	0.00170705798068134	0.217	0.00657871983003533	0.566
chr2	37510437	37893255	-0.0687052424868058	2.26727300206459	0.001929395489019	0.223	0.00390572889646483	0.408
chr3	171778391	171916037	0.0749379872507807	1.9483876685203	0.00177622964994195	0.223	0.00567948812964747	0.528
chr11	26973309	27145585	0.0849310419982269	1.10410354597695	0.00189233923762939	0.223	0.0204204649324341	0.89
chr1	209876837	210030420	-0.083693422153152	1.17170791014413	0.00200103757503891	0.225	0.0180142790088688	0.855
chr11	83167314	83733268	-0.0804495588881554	1.4480920599868	0.00202080090911337	0.226	0.011480026680501	0.733
chr5	148990649	149227290.5	-0.0864157705967522	1.03698924716103	0.00178858173373848	0.226	0.0231749796190617	0.919
chr1	226821857	227070630	-0.0714912125949222	2.07324516525274	0.00196645174040861	0.227	0.00484695768176091	0.474
chr16	8780048	8877105	0.0891934502307654	0.802741052076888	0.00182316756836878	0.227	0.0372514143135947	0.981
chr3	29447628	29668578	0.0863434226492613	1.03612107179114	0.00180834506781294	0.228	0.0232046246201734	0.919
chr12	5589444	5775618	0.0834709341186109	1.16859307766055	0.00206773882754021	0.229	0.0181155660960004	0.857
chr5	98088946	98175507.5	0.126169501310496	1.00935601048397	0.000587959188715136	0.232	0.0244175992489933	0.929
chr11	6976223	7489477	-0.0789788076666	1.5005973456654	0.00222584550013587	0.234	0.0106054991477062	0.714
chr2	131501353	131655129	-0.0840341256108454	1.09244363294099	0.00216161466439388	0.237	0.0209096074507769	0.896
chr9	117848683.5	118135710	0.0853579908558516	1.02429589027022	0.00206773882754021	0.237	0.0237407050569431	0.924
chr4	113933301	114102786	0.0886053857513323	0.79744847176199	0.00199115590800168	0.238	0.0377035005805479	0.982
chr12	9822136.5	9914965	-0.0839256143403457	1.09103298642449	0.00220608216606141	0.24	0.0209713678697596	0.897
chr7	129774835	129933646	0.0829909878985797	1.16187383058012	0.00222584550013587	0.241	0.018313199436745	0.864
chr10	48523589	48660050	-0.0883791334255455	0.795412200829909	0.00204056424318783	0.241	0.0378591368363843	0.982
chr2	119130614	119520837	-0.0793717877224266	1.42869217900368	0.00235430717161985	0.242	0.0118308258603226	0.74
chr6	166851409.5	167011311	-0.0655809598814915	2.22975263597071	0.00234689592134193	0.244	0.00408112848637565	0.418
chr3	123797451.5	124128381	-0.0752077102835176	1.80498504680442	0.00206032757726228	0.245	0.00691716692606043	0.588
chr7	130371296	130588508	-0.0848147148441804	1.01777657813017	0.00221102299958003	0.245	0.0240198621507448	0.926
chr8	2820857	3269952	0.0782549624662476	1.48684428685871	0.00241606759060253	0.246	0.0108475999901183	0.721
chr11	95723526	95856658	0.079582098510281	1.35289567467478	0.00251735467773413	0.25	0.0132883717483139	0.779
chr17	62252524	62401805	0.0833048500954014	1.08296305124022	0.00243583092467699	0.254	0.0212702882976358	0.899
chr14	73137107.5	73344137	-0.0750715661745083	1.72664602201369	0.00230983966995232	0.255	0.00771017070579807	0.624
chr11	105850616.5	105959821.5	0.0872085971336137	0.784877374202523	0.00240865634032461	0.258	0.0388102472887176	0.984
chr4	40193114	40337557.5	-0.0839931846478144	1.00791821577377	0.00248276884310383	0.259	0.0244892413350132	0.93
chr1	22769375	22854408	0.0870692940068688	0.783623646061819	0.00247535759282591	0.26	0.038933768126683	0.984
chr2	197852904	198077081	-0.0820922863660461	1.14929200912464	0.0024728871760666	0.261	0.0187381111193458	0.871
chr2	181851803	181987552	0.0838282867825417	1.0059394413905	0.00255194051236444	0.261	0.024600410089182	0.932
chr11	114645223	114958426	0.121287919124539	0.970303352996309	0.000664542108253662	0.261	0.0263914622396798	0.945
chr1	178819182	178923699	0.0870101931999035	0.783091738799131	0.00248276884310383	0.261	0.038958472294276	0.984
chr11	36030086	36177699	-0.0750449890068369	1.65098975815041	0.00252476592801206	0.263	0.00857975740507424	0.66
chr15	38370264	38591593	-0.12045258325239	0.963620666019121	0.000679364608809506	0.264	0.0267891993379283	0.947
chr6	12701873	12887210	0.0826593881291135	1.07457204567848	0.00263099384866227	0.266	0.0215963833098644	0.903
chr7	3762272	4014989	-0.0753116159491656	1.58154393493248	0.00270510635144149	0.268	0.00936534993453396	0.682
chr6	139357863	139540827	-0.0859611432454433	0.859611432454433	0.00251982509449344	0.27	0.033081350823884	0.968
chr7	129477698	129609690	0.0815393584705304	1.14155101858743	0.00268781343412634	0.272	0.0190147977963883	0.876
chr6	138750887	138866995	0.0815368899648045	1.14151645950726	0.00268781343412634	0.272	0.0190147977963883	0.876
chr4	16324929	16639181	-0.0834778553201304	1.00173426384156	0.00269275426764495	0.272	0.0248449813483535	0.932
chr8	66699054	66955031	0.0856663727961179	0.856663727961179	0.00260381926430989	0.273	0.0332839249981472	0.968
chr14	53385809	53511232	-0.0865295306304734	0.778765775674261	0.00264581634921811	0.274	0.0393586798092838	0.986
chr22	39352511	39633497	-0.0674710253542038	2.02413076062611	0.00273722176931248	0.275	0.00513846685935917	0.494
chr1	152879586	153124825	-0.0629955809937968	2.07885417279529	0.0028113342720917	0.277	0.00481237184713061	0.474
chr3	57015101	57186283	-0.0775669660022479	1.39620538804046	0.00290026927542676	0.28	0.0124261962993157	0.761
chr14	98012937.5	98178341	0.0862781466382689	0.77650331974442	0.00274710343634971	0.282	0.0395538427332691	0.986
chr4	123374885	123595010	0.0861101706221898	0.774991535599709	0.002845920106722	0.285	0.0397020677388275	0.987
chr7	98254410.5	98335325.5	-0.0860272630710278	0.77424536763925	0.00286815385755577	0.286	0.0397588873242916	0.987
chr16	51248634	51560612	-0.0763906320040187	1.37503137607234	0.00333012179154623	0.289	0.0128288742310828	0.768
chr8	8729819	8915582	-0.0806652441080385	1.12931341751254	0.00304108303070728	0.289	0.0195014698979718	0.88
chr7	68983823	69265347	-0.0848784405082761	0.848784405082761	0.00290768052570469	0.289	0.033837298352232	0.972
chr12	16726803.5	16940870	0.115637320796489	0.925098566371911	0.000760888361866647	0.29	0.028933521085007	0.954
chr16	50285254	50353003	-0.0824783953393963	0.989740744072755	0.00305837594802243	0.291	0.0254502334543838	0.937
chr1	118042759	118198739	0.0847878427543453	0.847878427543453	0.00295955927765014	0.292	0.0338941179376961	0.972
chr12	115150060	115272264	0.0855636728932872	0.770073056039585	0.00305343511450382	0.292	0.0401072160873539	0.987
chr17	29212339	29401371	-0.0845940337714424	0.845940337714424	0.00306084636478174	0.295	0.0340472837767731	0.972
chr9	135929747	136117831	0.0749415959346871	1.42389032275905	0.00359198596803281	0.297	0.0119074087798612	0.741
chr17	33673125.5	33842241	0.0844959033957355	0.844959033957355	0.00309543219941204	0.297	0.0340942216952	0.974
chr15	77400550	77481069	0.0842436264304388	0.842436264304387	0.00318683761950641	0.3	0.0342819733689073	0.975
chr13	110279787	110375712	0.0851630499606254	0.766467449645629	0.00323377553793325	0.301	0.0404357815163418	0.987
chr1	95018889	95234790	-0.0650140738598189	1.88540814193475	0.00353763679932805	0.304	0.00618345314854616	0.553
chr15	74181456	74303043	-0.0745899531381791	1.4172091096254	0.00371797722275748	0.305	0.0120210479507893	0.746
chr13	114820437	114940637	-0.0745037456168372	1.41557116671991	0.00374762222386917	0.305	0.0120482225351417	0.747
chr2	71913841	72070178	-0.0834468827777382	0.917915710555121	0.00324365720497048	0.305	0.029407841102794	0.957
chr8	950478	1145783.5	0.0718675769950175	1.6529542708854	0.0032831838731194	0.306	0.00855258282072186	0.658
chr2	176238150	176569429	0.152692626094136	0.916155756564818	0.000847352948442402	0.306	0.0295091281899256	0.958
chr6	36009507	36216248	-0.0784271416330108	1.17640712449516	0.00359198596803281	0.31	0.0178462906692359	0.853
chr13	59547037	59707460	-0.147582877733374	1.03308014413362	0.000852293781961017	0.31	0.0233355567084167	0.919
chr5	131679590	131841158	-0.0722950493220259	1.59049108508457	0.00345858346303021	0.311	0.00927394451443959	0.681
chr10	29924215	30085133	-0.0751053462414662	1.35189623234639	0.00391561056350206	0.313	0.013313075915907	0.78
chr11	45067647	45219125	-0.0807827473684571	1.05017571578994	0.00344376096247437	0.313	0.0226388991822921	0.918
chr12	72683827	73085225	-0.0733052007967371	1.46610401593474	0.00378220805849947	0.314	0.0112181625040144	0.73
chr1	176430983	176811334	-0.0837029293596917	0.837029293596917	0.00346599471330814	0.316	0.0346426542157662	0.975
chr5	149853625	149983979	0.0722972648905809	1.5182425627022	0.00381926430988908	0.323	0.0102917562192742	0.707
chr8	117785039	118186764	0.0725777660629979	1.45155532125996	0.00411077348748734	0.326	0.0114503816793893	0.731
chr8	129139526	129356206	-0.0789066547223193	1.10469316611247	0.00385385014451938	0.328	0.0203908199313224	0.89
chr15	86222653.5	86329602	-0.0832786540099581	0.832786540099581	0.00373527014007263	0.329	0.034978630895032	0.977
chr6	26602928.5	26758197	0.149805172560265	0.898831035361589	0.00093134711825885	0.331	0.0305936411472615	0.964
chr18	20735469.5	20882779	-0.15993835171179	0.79969175855895	0.00110921712492898	0.333	0.0375058672398034	0.982
chr2	33282816	33493596	-0.075089642801493	1.27652392762538	0.00437263766397391	0.334	0.0150868351490897	0.815
chr5	56644736	56790874	-0.0758587134353002	1.2137394149648	0.00434052224610292	0.336	0.0167617777119	0.842
chr12	78581770	78767903	0.0826860778400013	0.826860778400013	0.00400701598359643	0.336	0.0353763679932805	0.979
chr17	35037101	35199909	0.0793472749087258	1.03151457381344	0.00413794807183972	0.337	0.023402257960918	0.92
chr11	2772805.5	2913334	-0.0748375031608728	1.27223755373484	0.00450604016897651	0.34	0.0151683589021468	0.817
chr5	158869634	159072916	0.0836902629606665	0.753212366645998	0.00402430890091158	0.34	0.0416858123965513	0.989
chr6	21709793	21856613	0.072855945844562	1.38426297104668	0.00452333308629166	0.341	0.0126633563082092	0.767
chr16	14569598	14779407	0.0728240162532731	1.38365630881219	0.00453568517008819	0.341	0.0126732379752464	0.767
chr6	75381295	75589206	-0.147875085376995	0.887250512261971	0.000963462536129845	0.341	0.0312952395069048	0.966
chr12	104975516	105115605	-0.076650766727977	1.14976150091965	0.00441710516564144	0.343	0.01872328861879	0.87
chr6	147152774	147354020	-0.0803910604564819	0.964692725477783	0.00411324390424665	0.343	0.0267299093357049	0.947
chr6	43726326	43868964	0.0746896499242159	1.26972404871167	0.00459250475555226	0.344	0.0152152968205736	0.819
chr8	105645419	105801145	-0.145664572364711	0.873987434188264	0.000990637120482225	0.348	0.0321104770374762	0.967
chr5	178213543	178479609	-0.0741788240258976	1.26104000844026	0.00480001976333407	0.349	0.0154326934953927	0.824
chr3	187236996	187477229	0.0820380695950357	0.820380695950357	0.00434546307962153	0.352	0.0358778625954198	0.98
chr2	58722314	58989427	-0.0831005340611922	0.74790480655073	0.00440969391536352	0.354	0.0421823661651721	0.989
chr12	128782880	128959533	0.0829576788128435	0.746619109315591	0.00449368808517997	0.355	0.0422960053361002	0.989
chr3	147232332	147680482	-0.140011096172189	0.980077673205322	0.00101287087131599	0.356	0.0258924380542998	0.942
chr12	114739935	114939112	0.0818859851871962	0.818859851871962	0.00445169100027175	0.356	0.0359890313495887	0.98
chr2	242174757	242331545	0.0811133447144567	0.892246791859024	0.00444180933323452	0.357	0.0309889078287507	0.966
chr2	49380959	49631579	0.143900939093667	0.863405634561999	0.00101781170483461	0.357	0.032831838731194	0.968
chr13	47196084	47378581	-0.0705956155745345	1.41191231149069	0.00504953185602411	0.362	0.012114923787643	0.75
chr10	117586620	117754806	-0.105506559075082	0.844052472600654	0.00107216087353937	0.364	0.0341633933644606	0.974
chr2	147736419	147892053	0.0825455929390491	0.742910336451442	0.00472590726055486	0.364	0.0426221003483288	0.989
chr7	15587184	15764568	0.142459715476401	0.854758292858408	0.00105486795622421	0.365	0.0334395612539835	0.969
chr15	49148520	49356663	0.0770265429008233	1.07837160061153	0.00480249018009338	0.368	0.0214259245534722	0.899
chr2	21856440	21997567	0.104972461315137	0.839779690521099	0.00108945379085452	0.368	0.0344623137923368	0.975
chr2	175480993	175713189	-0.0672040156682785	1.61289637603868	0.00478766767953754	0.369	0.00899478742063786	0.672
chr8	31996079	32219916	0.104795649223929	0.838365193791432	0.00109439462437313	0.369	0.034568541712987	0.975
chr2	19915145	20075083	-0.0780042763047721	1.01405559196204	0.00492107018454013	0.371	0.024222436325008	0.928
chr9	126943462	127054449.5	-0.0802568696338549	0.882825565972404	0.00498530102028212	0.377	0.0315373403493169	0.966
chr1	56983336	57037591	0.0785078970384509	0.942094764461411	0.00526692853084315	0.378	0.028016996467304	0.952
chr8	96070313	96258496	0.0809311646687464	0.809311646687464	0.00514340769287779	0.378	0.0367054522097878	0.98
chr11	22067714	22569243	-0.0820232632700711	0.73820936943064	0.00505200227278342	0.379	0.0430272486968552	0.989
chr7	7249935	7504884	-0.080903780634409	0.80903780634409	0.00516070061019294	0.38	0.0367202747103436	0.98
chr5	9066645	9295286	-0.0763478234389345	1.06886952814508	0.00521752019565701	0.381	0.0217890758170903	0.905
chr3	30623546	30737566	-0.0704876319309067	1.33926500668723	0.00575360063242669	0.386	0.0135872921761901	0.784
chr12	121773393	121985956	-0.0795092584786917	0.874601843265608	0.00547197312186566	0.387	0.0320758912028459	0.966
chr2	206177247	206476700	-0.0689025697039305	1.44695396378254	0.0054176239531609	0.388	0.0115047308480941	0.734
chr3	181669177	181911749	0.0781798207659496	0.938157849191395	0.00549667728945873	0.391	0.0282146298080486	0.952
chr1	207392261	207533457	-0.102297581010026	0.818380648080208	0.00122285629585711	0.392	0.0360334988512562	0.98
chr16	23712764	23963538	0.0803804177144612	0.803804177144612	0.00552632229057042	0.392	0.0371353047259073	0.981
chr10	8445914	8809772	0.132719385055936	0.929035695391551	0.00114133254279997	0.394	0.0287260060772252	0.953
chr5	139252771	139365336	-0.132604293756676	0.928230056296734	0.00114133254279997	0.394	0.0287754144124114	0.953
chr6	1040709	1297024	-0.0673794674274547	1.482348283404	0.00568442896316609	0.395	0.0109291237431755	0.725
chr1	198575077	198669986	-0.0780477857746242	0.93657342929549	0.00558561229279379	0.395	0.0283085056449023	0.952
chr3	190152481	190303960	-0.0790693264329053	0.869762590761958	0.0058252427184466	0.396	0.0323921045480373	0.967
chr2	232439636	232597279	-0.0768055365101917	0.998471974632492	0.00564984312853578	0.398	0.0250203809382643	0.934
chr1	51680516	51788701.5	-0.101628463086503	0.813027704692022	0.00128955754835841	0.398	0.0364213542824675	0.98
chr2	225874509	226265172	-0.0789072630033425	0.867979893036768	0.00594135230613404	0.399	0.0325304478865585	0.967
chr5	124745818	124919308	-0.0810624660204811	0.72956219418433	0.0058252427184466	0.4	0.0438671903950196	0.989
chr3	184434972	184560962	-0.0767047192206971	0.997161349869062	0.005723955631315	0.401	0.0250994342745621	0.934
chr8	37073004	37250930	0.0765953608886598	0.995739691552577	0.00577583438326046	0.401	0.0251513130265076	0.934
chr2	223103743	223382426	0.101460535963412	0.811684287707292	0.00130685046567356	0.401	0.0365275822031177	0.98
chr13	20933879	21069344	-0.0765549794254526	0.995214732530884	0.00580300896761284	0.402	0.0251834284443786	0.935
chr11	86259987	86432076	-0.0775685936863453	0.930823124236144	0.00589935522122582	0.402	0.0286296598236122	0.953
chr4	56458402.5	56863399	0.0786864517035136	0.865550968738649	0.00607475481113664	0.404	0.0326663208083204	0.968
chr6	41934765	42089403	-0.101342305099534	0.810738440796273	0.00131673213271079	0.404	0.036594283455619	0.98
chr8	106511081	107024639	0.0644609951514882	1.54706388363572	0.00582030188492799	0.405	0.00984708120259888	0.696
chr5	9495659	9738648	-0.0785598624091366	0.864158486500503	0.00616863064799032	0.406	0.0327725487289706	0.968
chr8	61606295	61705332	0.0809039241607681	0.728135317446913	0.00594876355641197	0.406	0.043990711232985	0.99
chr16	65850868	66041033	0.079405164184173	0.79405164184173	0.00629462190271499	0.408	0.0379900689246276	0.982
chr19	35818807	36001568.5	-0.0713087672209776	1.21224904275662	0.00662318733170286	0.41	0.0167864818794931	0.842
chr2	201084797	201194453	0.0782426290624384	0.860668919686823	0.00644037649151412	0.415	0.0330121791546234	0.968
chr4	6611382	6809109	-0.0758983181573641	0.986678136045733	0.00633414857086391	0.416	0.025588576792905	0.938
chr3	14859299	14974943	0.0742282913428996	1.03919607880059	0.00675164900318684	0.418	0.0230588700313743	0.919
chr7	78024305	78236584	-0.0755921823207291	0.982698370169478	0.00657377899651671	0.419	0.0257713876330937	0.941
chr13	28155884	28246759	0.0803791990584592	0.723412791526133	0.0063662639887349	0.419	0.0444576200004941	0.99
chr5	143278195	143763289	-0.0686665068868619	1.30466363085038	0.00695422317745004	0.428	0.0144050001235208	0.798
chr6	154779103	154935529	0.0767330402186131	0.920796482623358	0.00655895649596087	0.428	0.0292151485955681	0.956
chr15	57891240	58024200	0.133199241457354	0.799195448744126	0.00127967588132118	0.428	0.0375552755749895	0.982
chr10	3581167	3711048	0.0785472122978868	0.785472122978868	0.00702092442995133	0.428	0.0387608389535315	0.984
chr12	19373325	19671029	-0.0648685882507074	1.42710894151556	0.00682329108920675	0.429	0.011858000444675	0.741
chr15	31727289	32089968	-0.0987362495991446	0.789889996793156	0.00156871464216013	0.429	0.0384050989401912	0.982
chr4	129557264	129767588	0.0696678526253327	1.25402134725599	0.00704068776402579	0.43	0.0156179747523407	0.826
chr16	49559517	49789549	-0.0667051733916445	1.33410346783289	0.00737419402653228	0.431	0.0137058721806369	0.784
chr13	30528802.5	30643156	-0.075096860402962	0.976259185238507	0.00705303984782233	0.431	0.0260851305615257	0.943
chr6	42282128	42410890	-0.0678191486329023	1.28856382402514	0.0074853627807011	0.434	0.0147805034709355	0.806
chr3	114531642	114649407.5	0.126748217591293	0.88723752313905	0.00126979421428395	0.434	0.0312952395069048	0.966
chr7	81475720	81752694	0.0782624012494976	0.782624012494976	0.00728278860643791	0.434	0.0390078806294622	0.984
chr3	147072820.5	147122278	0.0979195559792725	0.78335644783418	0.00164035672818004	0.437	0.0389461202104795	0.984
chr4	55534703	55896358	0.076151664027065	0.91381996832478	0.00699622026235826	0.439	0.0296672348625213	0.959
chr11	34236648	34363786	-0.0708027032071394	1.13284325131423	0.00767558487116777	0.446	0.0193458336421354	0.878
chr17	71222748	71361879	0.0688214793654051	1.23878662857729	0.00765829195385262	0.447	0.0160478272684602	0.836
chr7	1293806	1388494	0.078008896861899	0.78008896861899	0.00756194570023963	0.449	0.0392672743891895	0.986
chr3	16054139	16133214	-0.0778550601148374	0.778550601148374	0.00771017070579807	0.45	0.0393833839768769	0.986
chr8	141598157	141715451	-0.070519943025662	1.12831908841059	0.0079250969638578	0.453	0.0195212332320462	0.88
chr2	10302426.5	10425661	-0.0742177201891992	0.96483036245959	0.00775957904098421	0.453	0.0267175572519084	0.946
chr10	116064472	116210169	-0.0710114461116229	1.06517169167434	0.00848835198497987	0.456	0.0219595345734825	0.908
chr5	64372500	64601816	0.0766342690635544	0.842976959699098	0.00777934237505867	0.456	0.0342424467007584	0.974
chr17	26592785.5	26727727	0.0725658152294006	1.01592141321161	0.00821413572469676	0.457	0.0241186788211171	0.926
chr9	131960321	132140795	0.0961392155360017	0.769113724288014	0.00182316756836878	0.458	0.0401813285901332	0.987
chr6	119826733	120038499	-0.129762446715827	0.778574680294961	0.00137602213493416	0.459	0.0393809135601176	0.986
chr10	44426803	44585416	-0.0772352421544162	0.772352421544162	0.00825613280960498	0.462	0.0399120531633687	0.987
chr5	89842121	90042723	-0.0957249198095794	0.765799358476635	0.00186763507003632	0.462	0.0404950715185652	0.987
chr15	62798895	62917317	-0.0723721695638928	1.0132103738945	0.00837965364757035	0.463	0.0242594925763976	0.928
chr10	23369135	23635200	-0.122556429140637	0.85789500398446	0.00137602213493416	0.465	0.033209812495368	0.968
chr13	100376969	100506763	-0.0748956322597436	0.898747587116924	0.00827342572692013	0.466	0.0305961115640208	0.964
chr12	80581062	80816860	0.128840949509998	0.773045697059986	0.00141554880308308	0.469	0.0398675856617011	0.987
chr4	5957410	6055575	0.0702603599887966	1.05390539983195	0.00915783492675214	0.475	0.022453617925344	0.913
chr4	90117697	90204099	0.120721472708746	0.845050308961219	0.00141801921984239	0.477	0.0340843400281627	0.974
chr12	69644996	69809627	0.0768683892154582	0.768683892154582	0.00863163615701969	0.478	0.0402233256750414	0.987
chr9	14063065	14238640	-0.140962310072877	0.704811550364387	0.00178611131697917	0.478	0.0464463054917365	0.992
chr12	48362039	48478849	0.0753925147556807	0.829317662312487	0.00906395908989847	0.485	0.0352108500704069	0.979
chr7	110658544	110764536	-0.0776083465616814	0.698475119055132	0.00909854492452877	0.485	0.0471306109340646	0.992
chr5	169058209	169195305	0.0715012700923307	1.00101778129263	0.00913066034239976	0.486	0.0248795671829838	0.932
chr15	33692812	34015232	0.126051068060212	0.756306408361274	0.0014896613058623	0.486	0.0414239482200647	0.988
chr11	110225389	110391446	-0.0752822825465599	0.828105108012159	0.00918995034462314	0.487	0.0352899034067047	0.979
chr8	29706233	29848579	-0.0764143671857905	0.764143671857905	0.00914054200943699	0.488	0.0406951752760691	0.987
chr21	36410464	36577588.5	-0.118218224183334	0.827527569283335	0.00149707255614022	0.491	0.035324489241335	0.979
chr10	118586556	118750423	-0.068560754759123	1.09697207614597	0.0096865041132439	0.495	0.0207045628597544	0.892
chr2	46325268	46414317	-0.0724468198118594	0.941808657554172	0.00954569035796339	0.497	0.0280342893846192	0.952
chr10	125726597	125866280	0.0748641346666687	0.823505481333356	0.00968156327972529	0.498	0.0356407025865263	0.979
chr10	72937119	73063873	-0.0722827283416823	0.93967546844187	0.00969144494676252	0.5	0.0281405173052694	0.952
chr5	138392044	138523299	0.0706140850674125	0.988597190943775	0.0100298920427876	0.501	0.0255045826230885	0.938
chr7	47408755.5	47525243	0.0625457260970085	1.25091452194017	0.00956545369203785	0.502	0.0156970280886386	0.826
chr5	67931101	68140928	0.115342778231268	0.807399447618874	0.00156377380864152	0.503	0.0368462659650683	0.981
chr16	80027871	80208029	-0.137881984046363	0.689409920231815	0.00192445465550038	0.503	0.0481681859729736	0.992
chr1	172688016	172917851	-0.0678224260599809	1.08515881695969	0.0103633983052941	0.504	0.0211739420440228	0.899
chr10	49664616	49802919	-0.0721331117568144	0.937730452838587	0.00985202203611749	0.504	0.0282319227253638	0.952
chr5	136417875	136536219	-0.115148589039045	0.806040123273315	0.00156624422540083	0.504	0.0369426122186813	0.981
chr2	28083763	28304502	-0.114938351606847	0.804568461247931	0.00157118505891944	0.504	0.0370809555572025	0.981
chr17	54253244	54509207	0.123625325907003	0.741751955442017	0.00155389214160429	0.504	0.0427135057684231	0.989
chr3	105105844	105191532	0.0768821083860996	0.691938975474897	0.00994589787297117	0.506	0.0478692655450975	0.992
chr15	51501301	51614521	-0.0755250326465856	0.755250326465856	0.0102077620494577	0.507	0.0415425282245115	0.989
chr19	2984155	3136364.5	-0.0923611409954241	0.738889127963393	0.00250994342745621	0.507	0.042977840361669	0.989
chr12	68770156	68915528	0.0745881695161388	0.820469864677527	0.00998789495787939	0.508	0.0358679809283826	0.98
chr15	73193802	73371746	-0.0753167947957498	0.753167947957498	0.0104622149756664	0.511	0.0416858123965513	0.989
chr8	13191645	13349394	-0.0753165530520612	0.753165530520612	0.0104622149756664	0.511	0.0416858123965513	0.989
chr7	97762571	97875296	0.091725051015147	0.733800408121176	0.00264581634921811	0.511	0.0434398082956595	0.989
chr8	119268828	119392871	-0.0767085846612828	0.690377261951545	0.0102127028829764	0.511	0.0480792509696386	0.992
chr3	49454771	49572730	0.0716642201603337	0.931634862084338	0.010281874552237	0.512	0.0285777810716668	0.953
chr10	124033866	124228624	-0.0730655550773938	0.876786660928726	0.0102275253835322	0.512	0.0319153141134909	0.966
chr15	65166448	65272560	-0.0715543114605772	0.930206048987504	0.0103979841399244	0.513	0.0286790681587984	0.953
chr2	227441521	227538347	-0.0730365643707988	0.876438772449585	0.0102571703846439	0.513	0.0319375478643247	0.966
chr11	125098532	125201008	-0.0630033429015458	1.19706351512937	0.0105980878974283	0.514	0.017236097729687	0.846
chr19	51979016.5	52114809	0.0714296715341757	0.928585729944284	0.0105190345611305	0.515	0.0287581214950962	0.953
chr20	50214496	50312509	-0.122400261626379	0.734401569758272	0.00160577089354974	0.516	0.0433854591269547	0.989
chr5	73579244	73893040	-0.0700759980939637	0.981063973315491	0.0106474962326144	0.517	0.0258479705526322	0.942
chr7	77740624	77854601	-0.0713657097765215	0.92775422709478	0.0106351441488179	0.518	0.0288248227475975	0.953
chr11	62726223	62895811	-0.0729599396057218	0.875519275268662	0.0103683391388127	0.518	0.0320017787000667	0.966
chr10	123318666	123468377	0.0711938225028631	0.92551969253722	0.0108401887398404	0.519	0.0289162281676919	0.954
chr12	131030222	131164287.5	0.0675347948479002	1.0130219227185	0.0120531633686603	0.521	0.0242718446601942	0.928
chr7	122317958	122553895	-0.0697781370462834	0.976893918647968	0.0109637095778058	0.521	0.0260653672274513	0.943
chr11	101152010	101341554	0.112357951002645	0.786505657018514	0.00166753131253242	0.521	0.0386793152004743	0.984
chr6	128813319	128977386	-0.112149915200928	0.785049406406497	0.00167741297956965	0.521	0.0388003656216804	0.984
chr2	235549589	235671842	-0.0761221185101055	0.685099066590949	0.0108920674917859	0.521	0.0485856864052966	0.992
chr7	99291510	99425403.5	0.06745877511148	1.0118816266722	0.0121495096222733	0.522	0.0243138417451024	0.928
chr1	101166162	101338750	0.0726187496212894	0.871424995455473	0.0107833691543763	0.522	0.0322809357938684	0.967
chr9	102123906	102208423	-0.135448927278556	0.677244636392779	0.00201091924207614	0.522	0.0496380839447615	0.994
chr12	32655060.5	32765228	0.0737584901599186	0.811343391759105	0.0109192420761382	0.523	0.0365473455371921	0.98
chr8	27504520	27677755	0.0709239677633623	0.92201158092371	0.0111564020850317	0.526	0.029126213592233	0.956
chr7	126829514	126926730	-0.0899738245433076	0.719790596346461	0.00313742928432026	0.528	0.044843005014946	0.991
chr22	48792702	48985576	0.0897732655934699	0.718186124747759	0.00319671928654364	0.53	0.0450011116875417	0.991
chr5	81446503	81608485	-0.0757058494100313	0.681352644690282	0.0114948491810568	0.531	0.0490995330912325	0.993
chr6	25297487	25369563	-0.0734908629025396	0.808399491927936	0.0112576891721633	0.532	0.0367721534622891	0.981
chr5	159360802	159508665	0.0669901408916687	1.00485211337503	0.0126114775562637	0.533	0.0246621705081647	0.932
chr6	117732471	117858157	-0.0743436070646908	0.743436070646908	0.0117023641888387	0.535	0.0425825736801798	0.989
chr12	24097128	24434781.5	0.0720611693295614	0.864734031954736	0.0113985029274439	0.537	0.0327181995602658	0.968
chr15	51740698	51997390	0.119387926813839	0.716327560883035	0.00172435089799649	0.538	0.0451938041947677	0.991
chr3	186659238	186795552	0.0668758010228721	1.00313701534308	0.0127522913115443	0.539	0.0247733392623336	0.932
chr10	107298937	107460450	-0.109153639033283	0.764075473232979	0.00178364090021987	0.539	0.0406951752760691	0.987
chr8	134028958	134105078	-0.0644591382395718	1.09580535007272	0.0122631487932014	0.545	0.0207613824452185	0.892
chr4	184929097.5	185070366	-0.0701848347033437	0.912402851143468	0.0121223350379209	0.545	0.0297536994490971	0.959
chr1	43396871	43525160	-0.063212589681993	1.13782661427587	0.0117814175251365	0.546	0.0191457298846315	0.876
chr2	133508993	133635152	-0.118165419385702	0.708992516314212	0.00177128881642333	0.546	0.0459645742236715	0.992
chr21	47469104	47575340.5	0.11807919062865	0.7084751437719	0.00177375923318264	0.546	0.0460115121420984	0.992
chr17	46646401.5	46681132.5	0.117952053190086	0.707712319140518	0.00177870006670125	0.546	0.0461202104795079	0.992
chr3	57903821	57985453	-0.088333914263618	0.706671314108944	0.00368339138812718	0.546	0.0462190271498802	0.992
chr8	130976125	131080137	-0.0737641835102162	0.737641835102162	0.0124459596333902	0.548	0.0430692457817634	0.989
chr19	10450442	10663970	-0.0728500211603647	0.801350232764012	0.0121890362904222	0.551	0.0373576422342449	0.982
chr13	40649121	40796151	-0.107697228005238	0.753880596036667	0.00187010548679562	0.551	0.0416413448948838	0.989
chr7	22232412	22390378	0.0748775924803534	0.67389833232318	0.0127498208947849	0.551	0.0500086464586576	0.994
chr11	16918440	17072475	0.0748623145813209	0.673760831231888	0.0127695842288594	0.552	0.0500234689592134	0.994
chr3	105960717	106204767	0.106671534902482	0.746700744317375	0.00191704340522246	0.558	0.042286123669063	0.989
chr6	80838251	81134616	-0.115659003964757	0.69395402378854	0.00185034215272116	0.558	0.0476419872032412	0.992
chr5	72585503	72705931	-0.0721511316003074	0.793662447603382	0.0131030904913659	0.561	0.0380221843424986	0.982
chr10	132154850	132291888	-0.0744529862623651	0.670076876361286	0.0133600138343339	0.562	0.0504533214753329	0.995
chr10	16949834	17067842	-0.0732481135372123	0.732481135372123	0.0132364929963685	0.563	0.0435880333012179	0.989
chr3	98534089	98637410	-0.073100539933539	0.73100539933539	0.0134662417549841	0.563	0.0437189653894612	0.989
chr11	100463590	100624415	0.0743383069702757	0.669044762732481	0.0135304725907261	0.564	0.0505447268954273	0.995
chr5	173945243	174135666	0.0657481045337874	0.986221568006811	0.0141134909459226	0.565	0.0256231626275353	0.938
chr3	14630422	14719326	-0.0867921621045862	0.69433729683669	0.00430840682823192	0.567	0.0475975197015737	0.992
chr2	102699286	102794246	0.0704036877410436	0.844844252892524	0.0135897625929494	0.572	0.0341139850292744	0.974
chr3	189432110	189614536	0.0703342149994179	0.844010579993015	0.0137058721806369	0.574	0.0341658637812199	0.974
chr8	68402660	68658782.5	-0.0740964397595387	0.666867957835849	0.0138911534375849	0.574	0.0508090614886731	0.995
chr10	24986005	25173338	-0.0727466376150715	0.727466376150715	0.0140640826107364	0.578	0.0440500012352084	0.99
chr1	67631278	67815061	-0.0737796458928428	0.664016813035585	0.0144050001235208	0.578	0.0512191506707182	0.995
chr4	147794256	148017404	0.103766116096509	0.726362812675562	0.00210479507892982	0.579	0.0441661108228958	0.99
chr5	32193919	32303446	0.0725988705508224	0.725988705508224	0.0143111242866672	0.579	0.0442031670742854	0.99
chr15	97527624	97739602	0.129826221672836	0.649131108364181	0.00228513550235925	0.579	0.0531757207440895	0.995
chr6	136847359	136934526	-0.0736797019855147	0.663117317869632	0.0145729884631537	0.58	0.0513426715086835	0.995
chr10	34446040	34540980	-0.0664824083686006	0.930753717160408	0.0150324859803849	0.582	0.0286321302403716	0.953
chr8	52771466	52921640	0.0858826170530474	0.687060936424379	0.00475308184490724	0.582	0.0484300501494602	0.992
chr6	15038358	15170709	0.0858526232886418	0.686820986309134	0.00478025642925962	0.582	0.0484547543170533	0.992
chr9	119722239	120160335	-0.102735780288336	0.719150462018349	0.00216902591467181	0.584	0.0449022950171694	0.991
chr9	86717438	86923878	0.111196275739951	0.667177654439705	0.00204056424318783	0.584	0.0507843573210801	0.995
chr2	8557381	8736289	-0.0685707594766491	0.891419873196438	0.0142543047012031	0.586	0.0310383161639369	0.966
chr14	47769981	47908980	0.110808124186975	0.664848745121851	0.00206032757726228	0.586	0.0510808073321969	0.995
chr2	2547103	2672724	0.0685368302828696	0.890978793677305	0.0143111242866672	0.587	0.0310778428320858	0.966
chr3	34048130	34298905	0.102491965256417	0.717443756794917	0.00219125966550557	0.587	0.045099928357914	0.991
chr12	12337461	12518875	0.0852526400074337	0.68202112005947	0.00508905852417303	0.587	0.048990834753823	0.993
chr2	16802843	16847909.5	-0.0685164999397984	0.89071449921738	0.0143333580375009	0.588	0.0310976061661602	0.966
chr4	79005609	79126719	0.0684140483263203	0.889382628242164	0.0144815830430594	0.588	0.0311618370019022	0.966
chr3	2552275.5	2824731	0.102437854617899	0.717064982325294	0.0022011413325428	0.588	0.0451345141925443	0.991
chr11	20761811	20999850	0.0851985019613016	0.681588015690412	0.00511623310852541	0.589	0.0490674176733615	0.993
chr15	67534499	67666132	0.0851483641339197	0.681186913071357	0.0051458781096371	0.589	0.0491316485091035	0.994
chr3	40004565	40234536	-0.102048843361015	0.714341903527108	0.00225302008448825	0.591	0.0454087304528274	0.992
chr1	199947580	200098635	0.109584194742428	0.657505168454568	0.0021319696632822	0.594	0.0520739148694385	0.995
chr10	61900413	62059894	-0.0678082159761497	0.881506807689947	0.0152992909903901	0.596	0.0316410978532078	0.966
chr8	143009173.5	143152776.5	0.069500335228846	0.834004022746151	0.0148669680575113	0.596	0.0348699325576225	0.976
chr21	45232416.5	45504334	-0.0845808099402197	0.676646479521758	0.0055213814570518	0.597	0.0496924331134662	0.994
chr5	80646275	80922537	-0.10066969344272	0.704687854099038	0.00240618592356531	0.601	0.0464660688258109	0.992
chr8	6118550.5	6430718	-0.0626787365389645	1.00285978462343	0.015210355987055	0.602	0.0247881617628894	0.932
chr16	87027492	87102112.5	0.0639156733719824	0.958735100579736	0.0161318214382766	0.604	0.0270461226808963	0.948
chr8	47108814.5	47174041.5	0.0639005683558848	0.958508525338272	0.0161491143555918	0.604	0.0270535339311742	0.948
chr7	90305949	90406191	0.0692337494003677	0.830804992804412	0.0152943501568715	0.604	0.0351194446503125	0.979
chr15	63426843	63555910	-0.0842297914127483	0.673838331301986	0.00572642604807431	0.605	0.0500111168754169	0.994
chr4	72061917	72135534	0.0728432569649014	0.655589312684113	0.0161515847723511	0.606	0.0523333086291657	0.995
chr5	87083582	87246732	0.107838327687365	0.647029966124189	0.00225796091800687	0.606	0.0534178215865016	0.995
chr6	75922610	75988568	0.0690811982219901	0.828974378663881	0.0155512734998394	0.609	0.0352330838212406	0.979
chr17	48970947	49135123	0.0690427654619824	0.828513185543788	0.015595741001507	0.609	0.0352701400726303	0.979
chr4	24011589	24246786	0.0688972386690558	0.826766864028669	0.015813137676326	0.609	0.0353862496603177	0.979
chr4	141846078	141980411	-0.0727022295020494	0.654320065518445	0.0164258010326342	0.609	0.0525037673855579	0.995
chr17	74836533	74981574	0.0700977631434737	0.771075394578211	0.0163096914449468	0.611	0.0400108698337409	0.987
chr11	74129169	74323002	0.0715135216704826	0.715135216704826	0.0159712443489217	0.612	0.0453025025321772	0.992
chr6	27511045	27585325.5	0.0630678521483079	0.946017782224618	0.0169643518861632	0.613	0.0277946589589664	0.952
chr3	93733689	93976019	0.083518004991666	0.668144039933328	0.00624521356752884	0.616	0.0506657773166333	0.995
chr2	228475395	228564137	0.0835088806672897	0.668071045338317	0.00624768398428815	0.616	0.0506781294004299	0.995
chr3	155394268.5	155545946	0.083465849393984	0.667726795151872	0.00627979940215914	0.617	0.0507201264853381	0.995
chr2	42410249	42479385	0.0993015411676133	0.695110788173293	0.00256676301292028	0.618	0.0474912917809234	0.992
chr5	16812392	16913076	0.0627567139741292	0.941350709611938	0.0172632723140394	0.619	0.0280466414684157	0.952
chr6	118042761	118158769	0.125211896772257	0.626059483861287	0.00251982509449344	0.62	0.0564712567010055	0.996
chr2	85500887	85569139.5	-0.0712450158107526	0.712450158107526	0.0165023839521727	0.621	0.0456236567108871	0.992
chr11	115860986	116115813	0.0696904503694437	0.766594954063881	0.016979174386719	0.622	0.0404283702660639	0.987
chr4	42089384	42175451	0.124864173587409	0.624320867937043	0.00253711801180859	0.622	0.0567578250450851	0.996
chr1	60130046	60242958	-0.0664682660727762	0.86408745894609	0.0173027989821883	0.623	0.0327750191457299	0.968
chr15	85488901	85586841	0.0681062835410373	0.817275402492447	0.0170903431408879	0.626	0.0361026705205168	0.98
chr1	96930761	97063920	0.0679056322231558	0.81486758667787	0.0173571481508931	0.626	0.0362755996936683	0.98
chr1	223435799	223660056	-0.0830618254623241	0.664494603698593	0.00659107191383186	0.627	0.0511475085846982	0.995
chr3	58836467	58984465	-0.124470628085338	0.622353140426692	0.00255935176264236	0.627	0.0570666271399985	0.996
chr12	105759219	105956437.5	0.0678124598499592	0.81374951819951	0.0175201956570073	0.628	0.036369475530522	0.98
chr14	72703583	72799938	0.105149678991452	0.630898073948714	0.00249265051014106	0.628	0.0557696583413622	0.996
chr5	79095591	79298951	-0.0829917328363654	0.663933862690923	0.00664789149929593	0.629	0.0512265619209961	0.995
chr4	1012469	1214692	-0.0676659752932482	0.811991703518979	0.0178042935843277	0.631	0.036497937202006	0.98
chr10	125251730	125367374	0.0675405526958702	0.810486632350442	0.0180216902591467	0.632	0.0366041651226562	0.98
chr1	23012439	23105374	-0.0675396411034963	0.810475693241955	0.0180216902591467	0.632	0.0366041651226562	0.98
chr8	96715667	97004414.5	-0.0826925534646074	0.661540427716859	0.00684305442328121	0.632	0.0515353640159095	0.995
chr22	33096709	33310132	-0.104485950194166	0.626915701164995	0.00254205884532721	0.632	0.0563156204451691	0.996
chr11	121586290	121763552	0.0674604307946414	0.809525169535696	0.0181600335976679	0.633	0.036683218458954	0.98
chr16	20415966	20493661	-0.0826463256296452	0.661170605037162	0.00688258109143012	0.633	0.0515946540181329	0.995
chr8	93161345	93331853	0.123758274114083	0.618791370570417	0.00260381926430989	0.633	0.0575878850762124	0.996
chr9	131571641	131684923	0.0968323185296629	0.67782622970764	0.00288050594135231	0.634	0.0495689122755009	0.994
chr1	27160601	27278256.5	0.0825920668583349	0.660736534866679	0.00692210775957904	0.634	0.051644062353319	0.995
chr7	127532361	127595297	0.0640562286923112	0.896787201692357	0.0181402702635935	0.636	0.0306875169841152	0.964
chr3	125835498	126050699	-0.0657597454807415	0.85487669124964	0.018370019022209	0.638	0.033427209170187	0.969
chr5	121627091	121766285	0.0656193047797746	0.853050962137069	0.0185750636132316	0.64	0.0335408483411151	0.971
chr12	106215054	106334765	0.0705089488479948	0.705089488479948	0.0178438202524766	0.64	0.0464240717409027	0.992
chr6	126984891	127396950	0.0957363609871609	0.670154526910127	0.00302873094691074	0.642	0.050445910225055	0.995
chr15	56992113	57138252	-0.0820041177876223	0.656032942300978	0.00737666444329158	0.644	0.0522740186269424	0.995
chr7	51544307	51804443	0.0819148178918076	0.655318543134461	0.00746065861310803	0.645	0.0523703648805553	0.995
chr9	116060914	116151931	0.102650477673982	0.61590286604389	0.00275204426986833	0.647	0.0580276192593691	0.996
chr8	16568837	16801778	0.0818061421757786	0.654449137406229	0.00757429778403617	0.649	0.0524864744682428	0.995
chr1	18980700	19054845.5	0.0652453379267934	0.848189393048315	0.0191259665505571	0.65	0.0338718841868623	0.972
chr13	32497491	32634615	0.0682928429061833	0.751221271968017	0.0195335853158428	0.651	0.0418883865708145	0.989
chr3	181045270	181343322	0.068232213241052	0.750554345651572	0.0196274611526965	0.652	0.0419353244892413	0.989
chr11	76261997	76348764	-0.0647437441758919	0.841668674286595	0.0198819140789051	0.653	0.0343511450381679	0.975
chr17	65517223	65646042	0.0699429094538793	0.699429094538793	0.0189999752958324	0.653	0.0470317942636923	0.992
chr12	118583259.5	118728016	0.101908930888032	0.61145358532819	0.00289038760838954	0.654	0.0586798092838262	0.996
chr12	66248264	66324092	0.062842496181876	0.879794946546264	0.0195385261493614	0.655	0.0317448553570987	0.966
chr10	78675186	78906841	-0.0646028125361931	0.83983656297051	0.0200721361693718	0.655	0.0344573729588181	0.975
chr6	3524580	3647109	-0.0698318532116131	0.698318532116131	0.0191951382198177	0.656	0.0471429630178611	0.992
chr12	66965816	67073264.5	-0.094307241307872	0.660150689155104	0.003320240124509	0.657	0.051740408606932	0.995
chr17	25838826	25905125	0.064562237329757	0.839309085286841	0.0201190740877986	0.658	0.0344919587934485	0.975
chr8	57184678	57390728	0.0938908183490855	0.657235728443599	0.00341164554460337	0.66	0.0521060302873095	0.995
chr2	204460232	204582969	-0.0677115080720102	0.744826588792113	0.0206477432742904	0.662	0.0424590528422145	0.989
chr8	77359910	77619401	0.0807920338251222	0.646336270600978	0.00855505323748116	0.662	0.0535240495071519	0.995
chr4	8617824	8727474	0.0933221427478256	0.653254999234779	0.00357222263395835	0.664	0.0526470515575978	0.995
chr10	128843682	128952444	-0.0696580330641552	0.696580330641552	0.0195311148990835	0.665	0.0473257738580499	0.992
chr17	77404506	77482061	0.069603805813445	0.69603805813445	0.0196422836532523	0.665	0.0473949455273105	0.992
chr6	166019640	166124497.5	0.0642344311958568	0.835047605546139	0.0206131574396601	0.668	0.034785938387806	0.975
chr2	161206170	161255064	-0.0659817503673111	0.791781004407733	0.0207243261938289	0.669	0.038202524765928	0.982
chr5	125671946	125712782	0.0804242672408944	0.643394137927155	0.00889102991674696	0.669	0.0539094345216038	0.995
chr15	53372675	53681873	-0.118162901957623	0.590814509788113	0.00299167469552113	0.672	0.0620766323278737	0.997
chr6	27128708	27210923.5	0.0612078860388272	0.856910404543581	0.0211195928753181	0.673	0.0332641616640727	0.968
chr17	78725232.5	78806692	-0.0640090097760293	0.83211712708838	0.02093431161837	0.673	0.0350181575631809	0.979
chr3	119791225	119901745	0.0691502511516048	0.691502511516048	0.0206255095234566	0.673	0.0479285555473208	0.992
chr21	39577178.5	39643853.5	0.0929117963669199	0.650382574568439	0.00369821388868302	0.673	0.0530250253217718	0.995
chr16	15613108	15736989	-0.0688932790291102	0.688932790291102	0.0211690012105042	0.674	0.0482151238914005	0.992
chr12	130205154	130322378	0.0688207287876504	0.688207287876504	0.0213567528842116	0.675	0.0482941772276983	0.992
chr17	31878186	31995527	0.0799235347100349	0.639388277680279	0.00939005410212703	0.676	0.0544430445416142	0.996
chr12	115957134	116196207	0.0923658611559872	0.646561028091911	0.00384396847748215	0.678	0.0534820524222436	0.995
chr5	130207034	130344141	0.0997267921585904	0.598360752951543	0.00320907137034018	0.678	0.0607771931124781	0.996
chr6	124857134	125144887	0.0996016921589696	0.597610152953818	0.00323130512117394	0.678	0.0608982435336841	0.996
chr15	22302557	22413407	0.0922943331120031	0.646060331784022	0.00387361347859384	0.679	0.0535611057585415	0.995
chr7	146321053	146635353	-0.0796276544609728	0.637021235687783	0.00968156327972529	0.679	0.0547765508041207	0.996
chr6	153296563	153429875	-0.0794323873146835	0.635459098517468	0.00995824995676771	0.681	0.0550532374811631	0.996
chr6	34574629	34691678	0.0988571891742825	0.593143135045695	0.00336717804293584	0.681	0.061669013562588	0.996
chr12	120251075	120475264	-0.11720662531309	0.58603312656545	0.00304108303070728	0.681	0.0629239852763161	0.997
chr17	73805975	73865998	-0.0667129269610757	0.733842196571833	0.0225672570962721	0.682	0.0434348674621409	0.989
chr7	112838431	113034122	-0.116920503898944	0.58460251949472	0.00306331678154105	0.682	0.0631413819511352	0.997
chr17	11212090	11395707	-0.116848269332555	0.584241346662776	0.00306578719830035	0.682	0.0631957311198399	0.997
chr1	202537837	202592914	-0.0790183814635754	0.632147051708604	0.0105042120605746	0.686	0.0555794362508955	0.996
chr20	56269777	56275607	-0.116587934447066	0.582939672235329	0.00308555053237481	0.686	0.0634032461276217	0.997
chr6	51089436	51275456.5	0.115938567021483	0.579692835107417	0.00312507720052373	0.688	0.0639516786481879	0.997
chr17	67710309	67866872	-0.0908166354409784	0.635716448086849	0.004300995577954	0.689	0.0550161812297735	0.996
chr15	92307847	92437843	0.0907861800732227	0.635503260512559	0.00431334766175054	0.689	0.0550458262308852	0.996
chr15	48054310	48153825	-0.0786098501784044	0.628878801427236	0.0109464166604906	0.692	0.0560661083524791	0.996
chr1	36817299	36886443	-0.0785254997885616	0.628203998308493	0.0110575854146595	0.692	0.0561451616887769	0.996
chr8	67898771.5	68080400	0.114850653028575	0.574253265142875	0.00320907137034018	0.692	0.0649126707675585	0.997
chr6	98565945	98973854	0.114777009887175	0.573885049435875	0.00320907137034018	0.692	0.0649744311865412	0.997
chr15	65953468	66125463	0.097792008104313	0.586752048625878	0.00356728180043973	0.693	0.0627881123545542	0.997
chr5	113744106	113806337	-0.0976659537987802	0.585995722792681	0.00359692680155142	0.694	0.0629264556930754	0.997
chr1	224839964	224974190	-0.0662799061755588	0.729078967931146	0.0235776575508288	0.696	0.0439042466464092	0.989
chr14	74168390	74263077	-0.066254682723349	0.728801509956839	0.0236295363027743	0.696	0.0439314212307616	0.989
chr2	18353182	18569314	0.0971795542672302	0.583077325603381	0.00368339138812718	0.697	0.0633834827935473	0.997
chr8	117101690	117242771	0.0900337370778262	0.630236159544783	0.00459250475555226	0.698	0.0558511820944193	0.996
chr1	34420896.5	34578633	-0.0782368570493803	0.625894856395042	0.0114281479285555	0.7	0.0565107833691544	0.996
chr5	125042746	125338217	0.0968240337611891	0.580944202567135	0.0037575038909064	0.7	0.0637145186392944	0.997
chr12	126965423	127101141	-0.114149955116851	0.570749775584255	0.00326342053904494	0.7	0.0655648607920156	0.997
chr17	79924772	80066642.5	-0.089876312575921	0.629134188031447	0.00466908767509079	0.701	0.0560290521010895	0.996
chr7	13837775	13985664	-0.0965265057592355	0.579159034555413	0.00381185305961116	0.701	0.0640332024012451	0.997
chr13	40964081	41070900	0.067503411649831	0.67503411649831	0.0243484275797327	0.702	0.0498826552039329	0.994
chr6	53359731	53402297	0.0674976952672341	0.674976952672341	0.0243681909138072	0.702	0.0498875960374515	0.994
chr8	37805275	37947104	0.0897601644363472	0.628321151054431	0.00470120309296178	0.702	0.056137750438499	0.996
chr3	180461183	180644451	0.0781573053235783	0.625258442588626	0.0115467279330023	0.704	0.0566096000395267	0.996
chr1	177718416	177850564	-0.0893168323656799	0.62521782655976	0.00485189851527953	0.704	0.0566096000395267	0.996
chr1	117028299	117061545	-0.0691875456274853	0.622687910647368	0.0240223325675041	0.706	0.0570196892215717	0.996
chr7	101079617	101208009.5	-0.0691240645009949	0.622116580508954	0.0241829096568591	0.708	0.0571061538081474	0.996
chr1	211722100	211828387	-0.0778272281259828	0.622617825007863	0.0120086958669928	0.709	0.0570295708886089	0.996
chr16	47409367	47747381	-0.0688760274459505	0.619884247013554	0.0248054546802046	0.709	0.0574421304874132	0.996
chr18	72168601	72252164	0.112292473377408	0.561462366887042	0.00343882012895575	0.709	0.0673509721089948	0.998
chr2	32446172	32519464	0.0671680905964469	0.671680905964469	0.0250376738555794	0.71	0.0502754514686628	0.994
chr6	80520743	80731107	0.0890475913986412	0.623333139790488	0.00502235727167173	0.711	0.056925813384718	0.996
chr18	6833417	6986217	-0.0889926333209254	0.622948433246478	0.00502976852194965	0.711	0.0569801625534228	0.996
chr10	94881892	94980906.5	0.088704423924499	0.620930967471493	0.0051483485263964	0.712	0.0573013167321327	0.996
chr1	230517965	230653402	-0.095434008297831	0.572604049786986	0.00408853973665357	0.712	0.0652190024457126	0.997
chr13	21588555	21709937	0.0668982530006475	0.668982530006475	0.0256058697102201	0.714	0.0505546085624645	0.995
chr6	8155299	8282864.5	0.0953184916669249	0.571910950001549	0.00412806640480249	0.714	0.0653721682847896	0.997
chr14	82124963	82296039.5	-0.0951489342090912	0.570893605254547	0.00417006348971071	0.714	0.0655500382914598	0.997
chr2	196363897	196434818	-0.0773886814533141	0.619109451626513	0.0125645396378369	0.715	0.0575409471577855	0.996
chr11	101990755	102068599	-0.0773673938887226	0.61893915110978	0.0125966550557079	0.715	0.0575631809086193	0.996
chr15	37307513	37379321	-0.0668022764907618	0.668022764907618	0.0258430297191136	0.716	0.0506805998171892	0.995
chr2	102012904	102135168	-0.0667198119191149	0.667198119191149	0.0260678376442106	0.716	0.0507794164875615	0.995
chr1	116191657	116270626	-0.0667000338885578	0.667000338885578	0.0261147755626374	0.716	0.0507967094048766	0.995
chr12	12022591	12186121	-0.0773085937020959	0.618468749616767	0.012685590059043	0.716	0.0576422342449171	0.996
chr19	46876609	47158033.5	-0.0947106717908798	0.568264030745279	0.00426888016008301	0.716	0.0659873020578572	0.998
chr1	221101412	221213052	0.0946838981921599	0.56810338915296	0.00427382099360162	0.716	0.0660095358086909	0.998
chr10	11616142	11797486	-0.0946072413768627	0.567643448261176	0.004300995577954	0.716	0.0661182341461004	0.998
chr11	88796763.5	88953771	0.088332368559462	0.618326579916234	0.00531139603251068	0.717	0.0576669384125102	0.996
chr20	61002949	61167926	0.0882219801256408	0.617553860879485	0.00536080436769683	0.719	0.0578151634180686	0.996
chr1	170278698	170463730	-0.0944974666713961	0.566984800028377	0.004333110995825	0.719	0.0662318733170286	0.998
chr6	128290073	128541775	-0.0684187062115265	0.615768355903739	0.0260826601447664	0.72	0.0580498530102028	0.996
chr13	49853124	49925538	0.065119097822228	0.716310076044508	0.0259196126386521	0.721	0.045196274611527	0.991
chr14	71712645	71831132	0.068336823198701	0.615031408788309	0.0263222905704192	0.722	0.0581437288470565	0.996
chr5	97445281	97678851	-0.110564419403717	0.552822097018583	0.00359445638479211	0.723	0.0690555596729168	0.998
chr6	152124815	152264237	0.110485747600411	0.552428738002054	0.00360433805182934	0.723	0.0691148496751402	0.998
chr6	126134218	126429144	-0.064887439853564	0.713761838389204	0.0263716989056054	0.724	0.0454630796215322	0.992
chr6	150688748	150740384	0.0876112508938059	0.613278756256641	0.00566466562909163	0.726	0.0583981817732651	0.996
chr4	6404880	6495561	0.0769547110613998	0.615637688491198	0.0131475579930334	0.727	0.058067145927518	0.996
chr5	10692764	10751081	0.0681020038334431	0.612918034500988	0.0269374243434867	0.727	0.0584722942760444	0.996
chr10	115059021	115169101	-0.087188715525206	0.610321008676442	0.00588947355418859	0.73	0.0588403863731812	0.996
chr3	111838332	111916760	-0.0662965240288963	0.662965240288963	0.0272412856048815	0.731	0.0513550235924801	0.995
chr1	30043002	30182218	-0.0870525209671491	0.609367646770044	0.00597593814076435	0.731	0.0589466142938314	0.996
chr16	89686835	89740601.5	-0.0619824706229378	0.743789647475253	0.0273376318584945	0.732	0.0425529286790682	0.989
chr10	19540759	19795870	0.109762986263308	0.548814931316539	0.0036908026384051	0.733	0.0698658563699696	0.998
chr6	1629954.5	1679393	-0.0676354477055108	0.608719029349598	0.0281602806393439	0.735	0.0590602534647595	0.996
chr2	67235436	67357640	-0.093212236992036	0.559273421952216	0.00480001976333407	0.735	0.0677981175424294	0.998
chr2	65492558	65571919.5	-0.0762817622922457	0.610254098337965	0.0141950146989797	0.737	0.0588453272066998	0.996
chr1	239882840	240029733	-0.0762529626085169	0.610023700868135	0.0142172484498135	0.737	0.0588774426245708	0.996
chr11	116700316.5	116801299	-0.0674769378558381	0.607292440702542	0.0286222485733343	0.737	0.0593097655574495	0.996
chr5	148120455	148244123	-0.10906707905333	0.545335395266652	0.00376491514118432	0.737	0.0705872180636873	0.998
chr6	149019196.5	149159948	-0.0613745299346219	0.736494359215463	0.0280688752192495	0.739	0.0431952370364881	0.989
chr10	119010737	119113856	-0.0656936959503287	0.656936959503287	0.0286889498258356	0.739	0.0521406161219398	0.995
chr1	206832043	206898306	-0.0656565669026368	0.656565669026368	0.0287581214950962	0.74	0.0521974357074038	0.995
chr22	26887642	26962810.5	0.0858683731552092	0.601078612086465	0.00664789149929593	0.741	0.0603127547617283	0.996
chr1	89027289	89234354	0.0928789211460165	0.557273526876099	0.00491612935102152	0.741	0.0681785617233627	0.998
chr12	3213997.5	3280014	-0.0608241926802826	0.729890312163391	0.0287358877442625	0.742	0.0438350749771486	0.989
chr6	92270877	92401498	0.108330418304968	0.541652091524839	0.00385632056127869	0.746	0.071380221843425	0.998
chr4	83581941	83703977	0.0654279594704831	0.654279594704831	0.0292991427653845	0.747	0.0525062378023173	0.995
chr15	82959442	83255558	-0.0756333213786765	0.605066571029412	0.0152350601546481	0.747	0.0596333901529188	0.996
chr20	62793452	62871919	0.0923084869183225	0.553850921509935	0.00514093727611848	0.747	0.0688603967489315	0.998
chr14	67729501	67853825	0.0755913691656428	0.604730953325142	0.0153165839077052	0.748	0.0596877393216236	0.996
chr8	61863697	61936361	-0.0669434794577182	0.602491315119464	0.029953803206601	0.748	0.0600681835025569	0.996
chr11	70936322	71010448	-0.0668983170367388	0.602084853330649	0.0300847352948442	0.749	0.0601447664220954	0.996
chr5	154654216	154919818	0.0919986949893336	0.551992169936002	0.00523975394649077	0.749	0.0692087255119939	0.998
chr8	128652645	128773042	0.0918520476094007	0.551112285656404	0.00531880728278861	0.749	0.0693742434348675	0.998
chr12	89577551	89646052	-0.0755182358108517	0.604145886486814	0.0154499864127078	0.75	0.0597791447417179	0.996
chr2	161420987	161508799	0.0754510864251924	0.603608691401539	0.0155537439165987	0.75	0.0598532572444971	0.996
chr5	76464212	76630355	0.0849188822600778	0.594432175820545	0.00730749277403098	0.75	0.0614590281380469	0.996
chr14	37295794	37558604	-0.0753922179736301	0.603137743789041	0.015652560586971	0.751	0.0599471330813508	0.996
chr6	56323702	56438637	0.0652721425916257	0.652721425916257	0.0296894686133551	0.752	0.0527137528100991	0.995
chr2	1983354	2030504	-0.0753112591120028	0.602490072896023	0.0158329010104005	0.753	0.0600681835025569	0.996
chr3	51593459	51672239	-0.0747621977789376	0.598097582231501	0.0169025914671805	0.764	0.0608216606141456	0.996
chr7	131751077	131831483	-0.0645199884408145	0.645199884408145	0.0315323995157983	0.765	0.0536549815953951	0.995
chr7	117119723	117299297	0.0838012674765851	0.586608872336096	0.00822154697497468	0.768	0.0628202277724252	0.997
chr16	6640880	6867102	0.0896622491531054	0.537973494918632	0.00633414857086391	0.768	0.0721658143728847	0.998
chr16	33783802	33956587	0.106401523156415	0.532007615782077	0.0041330072383211	0.77	0.0735171323402258	0.998
chr5	144818286	144968015	0.106216478137205	0.531082390686024	0.00417747473998864	0.771	0.0737419402653228	0.998
chr13	77364735	77411461	0.106019529350673	0.530097646753364	0.00421453099137825	0.771	0.0739716890239383	0.998
chr10	7466434	7536500	0.0834169288940546	0.583918502258382	0.00857728698831493	0.772	0.0632550211220633	0.997
chr4	95960149	96090330	-0.0741596999707798	0.593277599766238	0.0179031102547	0.774	0.0616418389782356	0.996
chr11	27450634	27546383	0.0657735851878306	0.591962266690475	0.0335037920897255	0.775	0.0618765285703698	0.997
chr1	82147424	82284869	0.0832911751319065	0.583038225923346	0.00870821907655822	0.775	0.0633958348773438	0.997
chr14	25451658	25736590.5	-0.105777742148383	0.528888710741913	0.00426393932656439	0.775	0.0742286123669063	0.998
chr6	30679284	30726590	-0.0608532794008269	0.669386073409096	0.0336371945947281	0.777	0.0505175523110749	0.995
chr15	44969208	45077007	-0.0642475923014059	0.642475923014059	0.0322068232910892	0.777	0.0540206032757726	0.995
chr2	216794742	216898135	-0.0740135677508758	0.592108542007007	0.0181822673485017	0.778	0.0618444131524988	0.997
chr16	53064480	53218077	-0.073871151755622	0.590969214044976	0.018498480693693	0.778	0.0620568689937993	0.997
chr3	126795381	126945870	-0.0738655168582832	0.590924134866265	0.0185108327774896	0.778	0.0620593394105586	0.997
chr1	35384669	35649498	-0.0737797919492402	0.590238335593922	0.0186837619506411	0.778	0.0621952123323205	0.997
chr8	80649942	80784040	-0.0890668890627238	0.534401334376343	0.00672200400207515	0.778	0.0729514069023444	0.998
chr1	218098236	218330093	0.104373920101131	0.521869600505657	0.00444675016675313	0.782	0.0756367499197114	0.998
chr20	30822553	31025866	0.10400507499993	0.520025374999651	0.00449615850193928	0.782	0.0760394278514785	0.998
chr10	6407932	6557335.5	-0.073552071787168	0.588416574297344	0.0191630228019467	0.783	0.0624916623434373	0.997
chr10	123931797	123993026	-0.0593767002594457	0.653143702853903	0.0349934533955878	0.785	0.0526618740581536	0.995
chr12	92135989	92317036	0.0883710310795497	0.530226186477298	0.00711480026680501	0.786	0.0739395736060673	0.998
chr2	980050	1102345	-0.0635741198872528	0.635741198872528	0.0339114108550112	0.788	0.0550062995627362	0.996
chr17	6075558	6278525	0.0825665248435609	0.577965673904926	0.00933817535018158	0.788	0.0642382469922676	0.997
chr12	114049939.5	114135623	0.0633814665470266	0.633814665470266	0.0343536154549272	0.789	0.0552755749895007	0.996
chr9	36726501	36843876	0.0880321302672074	0.528192781603244	0.00730749277403098	0.789	0.0743348402875565	0.998
chr4	146951349	147106103	0.0877436689019823	0.526462013411894	0.00751253736505348	0.791	0.0746609352997851	0.998
chr8	72130951	72318857	0.0873672268208163	0.524203360924898	0.00776451987450283	0.792	0.0751179624002569	0.998
chr15	95503081	95739465	0.0823209655133253	0.576246758593277	0.00958027619259369	0.793	0.0645594011709775	0.997
chr17	73506123.5	73577583	0.0726026043851842	0.580820835081474	0.021280169964673	0.794	0.0637392228068875	0.997
chr6	91123560	91225725	0.0650006309818044	0.58500567883624	0.0358235134267151	0.795	0.0630895031991897	0.997
chr17	75634052	75717764	0.0649825388232905	0.584842849409614	0.0358926850959757	0.795	0.0631142073667828	0.997
chr4	114794244	114918128	0.082169481129519	0.575186367906633	0.00971614911435559	0.796	0.0647422120111663	0.997
chr3	69797108	69859618	-0.0819901262416804	0.573930883691763	0.00988166703722918	0.797	0.064957138269226	0.997
chr6	113203231	113371757	-0.0816516636317853	0.571561645422497	0.0103288124706638	0.798	0.0654289878702537	0.997
chr1	15522850	15610717	0.0647126508084169	0.582413857275752	0.0367005113762692	0.799	0.0634921811309568	0.997
chr3	71569437	71622662	-0.0623890239593013	0.623890239593013	0.0366436917908051	0.8	0.0568171150473085	0.996
chr8	41788798	41942579	-0.0723373612172261	0.578698889737809	0.0218236616517206	0.8	0.0640924924034685	0.997
chr3	11851506	11966511	0.0814179847656416	0.569925893359491	0.010595617480669	0.8	0.0657007337137775	0.997
chr5	156988400	157107153	0.0813877866571906	0.569714506600334	0.0106302033152993	0.8	0.0657476716322044	0.997
chr6	91865691	92147897	0.0810815343022179	0.567570740115525	0.0109562983275279	0.802	0.0661281158131377	0.998
chr16	16874887	17034451	0.0862789613152064	0.517673767891238	0.00859457990563008	0.803	0.0765557449541738	0.998
chr2	20738271	20784406	-0.0613473201163364	0.613473201163364	0.0386101435312137	0.806	0.05838088885595	0.996
chr8	126591906	126668119	-0.064500976150202	0.580508785351818	0.0373032930655402	0.806	0.0637985128091109	0.997
chr2	213770692	213811478	0.0856142384228892	0.513685430537336	0.00912571950888115	0.806	0.0774154499864127	0.998
chr2	152872424	152991620	-0.0855992204653451	0.513595322792071	0.00913560117591838	0.806	0.0774401541540058	0.998
chr10	81937832	82034749	0.0612544950993577	0.612544950993577	0.0387954247881618	0.807	0.0585241730279898	0.996
chr12	130589219	130670779	0.0643958940163504	0.579563046147153	0.0375948022431384	0.808	0.0639615603152252	0.997
chr16	10576319	10695161	-0.0849852897037441	0.509911738222465	0.00969391536352183	0.811	0.0782850366856889	0.998
chr4	72323166	72473128	0.100393846908716	0.50196923454358	0.00531139603251068	0.813	0.0802169025914672	0.998
chr3	70873381	71008277	-0.0716404887197146	0.573123909757716	0.023434373378789	0.814	0.0651300674423775	0.997
chr4	115571489	115649889	0.0847437079710271	0.508462247826163	0.00995330912324909	0.815	0.0785765458632871	0.998
chr1	170064039	170136883	0.100228285050948	0.501141425254741	0.00535586353417822	0.815	0.0804540626003607	0.998
chr2	193463979	193640765	0.100186971271736	0.500934856358681	0.00536327478445614	0.815	0.0805010005187875	0.998
chr3	140102647	140306730	-0.0798943821270552	0.559260674889386	0.0124039625484819	0.816	0.0678005879591887	0.998
chr3	27064121	27131936	-0.0999752263573199	0.4998761317866	0.0054176239531609	0.816	0.0807678055287927	0.998
chr7	134304526	134376946	-0.059724553914288	0.59724553914288	0.040927394451444	0.818	0.0609550631191482	0.996
chr2	109513151	109622523.5	0.0797909660445532	0.558536762311872	0.0125151313026508	0.818	0.067963635465303	0.998
chr6	84754458	84834312	0.0796893355356599	0.557825348749619	0.0126361817238568	0.819	0.0680995083870649	0.998
chr22	49786078.5	49984980	0.0994482447199911	0.497241223599956	0.00557326020899726	0.819	0.0814866968057511	0.998
chr7	18652971	18801087	0.0839603758698272	0.503762255218963	0.0107389016527088	0.825	0.0797030559055313	0.998
chr9	107455503	107625961	0.0837208517611314	0.502325110566789	0.0110254699967885	0.825	0.080110674670817	0.998
chr11	73202336	73289224	-0.0710796933656886	0.568637546925508	0.0248845080165024	0.826	0.0659131895550779	0.998
chr1	76723043	76840032	0.0787834953785929	0.55148446765015	0.0139899701079572	0.828	0.0693198942661627	0.998
chr13	59893019	59989928	0.0971310230094247	0.485655115047123	0.00627238815188122	0.831	0.0846957681760913	1
chr10	103204278	103289745	-0.0968401386838843	0.484200693419421	0.00636132315521628	0.832	0.0851503248598039	1
chr1	208955564	209254540	-0.0706210153611443	0.564968122889154	0.0259937251414314	0.833	0.0666172583314805	0.998
chr1	175292351	175377364	-0.0706183779723838	0.564947023779071	0.0260036068084686	0.833	0.0666197287482398	0.998
chr17	63746944	63932981	-0.0706067102478715	0.564853681982972	0.0260283109760617	0.834	0.0666419624990736	0.998
chr4	54104209	54220489	-0.078263063728664	0.547841446100648	0.0147755626374169	0.834	0.0700832530447887	0.998
chr8	108393034	108499754	0.0705745714194737	0.56459657135579	0.0261320684799526	0.835	0.0666913708342597	0.998
chr14	36892906	37013717	0.0967471610698823	0.483735805349412	0.0064008498233652	0.835	0.0853034906988809	1
chr2	200604270	200733828	-0.0779719161793909	0.545803413255736	0.0152548234887225	0.837	0.0704908718100744	0.998
chr10	95564722	95676775	-0.0629412343370227	0.566471109033204	0.0418735640702587	0.84	0.0663430420711974	0.998
chr1	26601607	26648467	-0.0628116333922297	0.565304700530067	0.0422614195014699	0.841	0.0665505570789792	0.998
chr16	65420843	65573166	0.0702944066944447	0.562355253555557	0.027004125595988	0.841	0.0671854541861212	0.998
chr2	209981979	210187995	-0.082483399801981	0.494900398811886	0.0124657229674646	0.841	0.0821808839151165	0.999
chr6	135540107	135644405	-0.0823301044151754	0.493980626491052	0.012685590059043	0.844	0.0824575705921589	0.999
chr18	32289450	32409242	-0.0958240078685039	0.479120039342519	0.00675411941994614	0.845	0.0865930482472393	1
chr5	112769038	112882744	-0.0699493953040797	0.559595162432638	0.0280268781343413	0.847	0.0677116529558537	0.998
chr6	55887782	55989734	-0.0698798077813969	0.559038462251175	0.0282195706415672	0.848	0.0678722300452086	0.998
chr18	66343052	66471057	-0.0951676548956804	0.475838274478402	0.00700610192939549	0.848	0.0875910966179995	1
chr12	92396747	92489468	0.0619801665732785	0.557821499159506	0.0445243212529954	0.851	0.0680995083870649	0.998
chr12	26782390	26844579	-0.0697313702228742	0.557850961782994	0.0286148373230564	0.852	0.068092097136787	0.998
chr13	109511165	109663681	0.0767851445626868	0.537496011938808	0.0172533906470022	0.852	0.0722695718767756	0.998
chr4	188387553	188539183	0.0767031372385499	0.536921960669849	0.0173843227352454	0.853	0.0723708589639072	0.998
chr14	53103238	53246343	0.0814404994492282	0.488642996695369	0.0139998517749944	0.853	0.0839274685639467	1
chr17	43355089	43388897	0.0614600680434267	0.55314061239084	0.0456681242125547	0.855	0.0689937992539341	0.998
chr5	10875604	10988333	-0.0693374105060577	0.554699284048461	0.0298278119518763	0.857	0.0687319350774476	0.998
chr2	130468666.5	130559194	-0.0693284836797431	0.554627869437945	0.0298549865362287	0.857	0.0687418167444848	0.998
chr16	3740772	3828668	0.0692648523261391	0.554118818609113	0.0300279157093802	0.858	0.0688183996640233	0.998
chr3	129303286.5	129335695	-0.0612188708370567	0.550969837533511	0.0462066750660836	0.858	0.0693940067689419	0.998
chr1	182911594	183028900	-0.0761089681181636	0.532762776827145	0.0184614244423034	0.858	0.0733392623335557	0.998
chr10	10380913	10480792	0.080818136341146	0.484908818046876	0.0149163763926974	0.86	0.084918105684429	1
chr12	83264140	83498291	0.0933838487606166	0.466919243803083	0.00785345487783789	0.866	0.0900812767113812	1
chr3	33173098	33245094	0.0932975761446412	0.466487880723206	0.00790533362978334	0.867	0.0901973862990686	1
chr2	148584730	148687484	0.0800596031211134	0.48035761872668	0.0160725314360533	0.87	0.0863040094864004	1
chr2	157280411	157353685	0.0799842685903085	0.479905611541851	0.0161787593567035	0.871	0.0863855332394575	1
chr3	63295625	63449672	-0.0797708268325466	0.478624960995279	0.0165147360359693	0.873	0.0867585661701129	1
chr3	138494226	138617437	0.079652117289943	0.477912703739658	0.0166901356258801	0.873	0.0869907853454878	1
chr5	121852022	121949467	0.0925362532786128	0.462681266393064	0.00833271572914351	0.874	0.0911979050865881	1
chr5	55946094	56029418	0.0679120274943453	0.543296219954763	0.0343832604560389	0.876	0.0710170705798068	0.998
chr9	5509642	5543782	-0.0919816209943823	0.459908104971912	0.00862669532350108	0.877	0.091968675115492	1
chr2	117971251	118419342	0.0791999970996826	0.475199982598096	0.0175967785765459	0.878	0.0877763778749475	1
chr3	173681262	174006518	0.0673912709134449	0.539130167307559	0.0361249042713506	0.88	0.071918772696954	0.998
chr16	14204906	14357888	0.0789531842917025	0.473719105750215	0.0180785098446108	0.88	0.08823093455866	1
chr8	54427263	54442063	-0.0912097250773043	0.456048625386522	0.00908125200721362	0.88	0.0930482472393093	1
chr5	19734126	19928399	-0.0673169611977095	0.538535689581676	0.0363274784456138	0.881	0.0720348822846414	0.998
chr2	44457733	44513831	0.0672440804129856	0.537952643303885	0.03655475678747	0.881	0.0721658143728847	0.998
chr3	115231507	115346099	0.0786911188279161	0.472146712967497	0.0185034215272116	0.881	0.0887225474937622	1
chr22	23877425	23975441	-0.0670097698725725	0.53607815898058	0.0373082338990588	0.882	0.072553669804096	0.998
chr10	31939075	32018573	-0.0741504114096298	0.519052879867409	0.0227303046023864	0.882	0.0762543541095383	0.998
chr8	25434849	25546737	0.0740790183246665	0.518553128272666	0.0229205266928531	0.883	0.0763507003631513	0.998
chr5	92414330.5	92549171	0.0784631502938042	0.470778901762825	0.0189678598779614	0.883	0.0891104029249734	1
chr2	189762162	189886113	-0.0665437061278009	0.532349649022408	0.0390572889646483	0.884	0.0734603127547617	0.998
chr13	112507984	112553904	0.0783038431854821	0.469823059112893	0.0192593690555597	0.885	0.0893179179327553	1
chr2	9971635	10123764	-0.0664351013033901	0.531480810427121	0.0394747893969713	0.887	0.0736530052619877	0.998
chr1	221967245	222060676	-0.0663703670598248	0.530962936478598	0.0397168902393834	0.888	0.0737641740161565	0.998
chr6	40323935	40387783	-0.0663230541826488	0.53058443346119	0.0399120531633687	0.888	0.0738753427703254	0.998
chr1	241790950	241964727	-0.0733248789858845	0.513274152901191	0.0248449813483535	0.888	0.0775192074903036	0.998
chr10	104059082	104141789	0.066241256159126	0.529930049273008	0.0401615652560587	0.889	0.07400133402505	0.998
chr6	107423930	107506867	-0.0780379868888892	0.468227921333335	0.0198102719928852	0.889	0.0897205958645223	1
chr1	78892408	79118191	-0.0780121730258281	0.468073038154969	0.0198794436621458	0.889	0.0897749450332271	1
chr13	42354980	42586063	0.0895483256707253	0.447741628353627	0.0102028212159391	0.889	0.0955359569159317	1
chr6	17760992	17886124	-0.0661401997281006	0.529121597824805	0.0405197756861583	0.89	0.0741915561155167	0.998
chr11	127811702.5	127931200	-0.0732873935061004	0.513011754542703	0.0249586205192816	0.89	0.0775834383260456	0.998
chr1	52883346	53074332	-0.0779461044747435	0.467676626848461	0.0200153165839077	0.89	0.089878702537118	1
chr19	57067420	57337471	-0.0777650028505682	0.466590017103409	0.020371056597248	0.89	0.0901628004644384	1
chr1	210655903	210829403	-0.0893683826648328	0.446841913324164	0.0102892858025149	0.891	0.0958052323426962	1
chr8	107642385	107783270	0.0729370661054795	0.510559462738357	0.0258603226364288	0.892	0.0781269300130932	0.998
chr6	106188436	106266593	-0.0727791568009164	0.509454097606415	0.0262951159860669	0.892	0.0783517379381902	0.998
chr8	39917609	40072031	0.0726590569579506	0.508613398705654	0.0266434447491292	0.892	0.0785567825292127	0.998
chr1	149885265	149968511	0.0658703283652574	0.526962626922059	0.0414955903060846	0.894	0.0745818819634872	0.998
chr17	17529499	17635366	-0.0723040567488587	0.506128397242011	0.0275649102003508	0.894	0.0791694458855209	0.998
chr3	19017689.5	19144601	-0.0768228971961338	0.460937383176803	0.0224140912571951	0.896	0.0917043405222461	1
chr3	41618697	41752483	-0.0767781555011821	0.460668933007092	0.022517848761086	0.896	0.0917586896909509	1
chr1	237766716	237954364	-0.0721582836749845	0.505107985724892	0.0279478247980434	0.897	0.0794090763111737	0.998
chr16	25138698	25250191	0.0720048061604659	0.504033643123261	0.0284172039823118	0.9	0.0796585884038637	0.998
chr2	233096291	233201361	-0.0655353098050629	0.524282478440504	0.0426888016008301	0.902	0.0751154919834976	0.998
chr11	23980861	24101781	-0.0761054878703177	0.456632927221906	0.0240766817362089	0.903	0.0928703772326391	1
chr1	161931993	162025719	-0.0653236819763486	0.522589455810789	0.0434274562118629	0.905	0.0754811136638751	0.998
chr6	76147474	76204308	-0.0715625852873719	0.500938097011604	0.0297117023641888	0.905	0.0805010005187875	0.998
chr8	82606061	82692917.5	0.0759615983087016	0.45576958985221	0.0244744188344574	0.905	0.0931322414091257	1
chr1	62729340	62761846	0.0873657443892051	0.436828721946025	0.0120803379530127	0.906	0.0992514637219299	1
chr11	62273195	62323216	-0.0714734714247415	0.500314299973191	0.0299908594579906	0.907	0.0806566367746239	0.998
chr11	13977556	14043404	0.0870860878954633	0.435430439477317	0.0123743175473702	0.907	0.0997084908224017	1
chr3	143773022	143861209	-0.0870851798013011	0.435425899006506	0.0123767879641295	0.907	0.0997134316559204	1
chr6	98223094	98373013	0.0869522670441267	0.434761335220633	0.0124706638009832	0.908	0.0999580029150918	1
chr12	119447183.5	119534133	-0.0714024159952777	0.499816911966944	0.0302057857160503	0.909	0.0807925096963858	0.998
chr1	187593849	187897629	-0.0757617754922419	0.454570652953451	0.0249833246868747	0.909	0.0934706885051508	1
chr15	50405520	50464990	-0.0650409417341105	0.520327533872884	0.044529262086514	0.91	0.0759727265989772	0.998
chr13	22553745.5	22651243	-0.0649146367703246	0.519317094162596	0.0449541737691148	0.91	0.076187652857037	0.998
chr1	228394979.5	228666638	-0.0712388949129367	0.498672264390557	0.0307492774030979	0.91	0.0810988413745399	0.998
chr7	154105121	154241813	-0.0756699302859103	0.454019581715462	0.0252476592801206	0.911	0.0936510289285803	1
chr12	43618183	43710595	-0.075661028381791	0.453966170290746	0.0252723634477136	0.911	0.093673262679414	1
chr4	127771714	127898808	0.075586777566139	0.453520665396834	0.0254798784554954	0.911	0.0938387806022876	1
chr14	79316418	79452439	0.0755819851091117	0.45349191065467	0.0254848192890141	0.911	0.0938412510190469	1
chr8	145532576	145543014	0.0864575886118959	0.43228794305948	0.0129499246522888	0.912	0.100830060031127	1
chr7	83314331	83479479	0.0864263094211131	0.432131547105565	0.0129894513204378	0.912	0.100896761283629	1
chr11	674621.5	770410	0.0646202786349443	0.516962229079554	0.0460757429778404	0.913	0.0767039699597322	0.998
chr7	30766731	30829005	-0.0645753351575651	0.516602681260521	0.046233849650436	0.913	0.0767805528792707	0.998
chr1	165512398	165631596	0.0645534480796536	0.516427584637228	0.0462931396526594	0.913	0.0768176091306603	0.998
chr3	10730317	10806262.5	0.070745060257412	0.495215421801884	0.0322759949603498	0.914	0.0820968897453	0.999
chr19	38129121	38231697	-0.0861000652188218	0.430500326094109	0.0134069517527607	0.914	0.101455075471232	1
chr2	143569522	143710807	0.0706769578983496	0.494738705288447	0.0325304478865585	0.915	0.0822451147508585	0.999
chr14	98489522	98629290	0.0857452316898343	0.428726158449172	0.0137775142666568	0.915	0.102099854245411	1
chr7	6248449	6370277	-0.0704506568420975	0.493154597894682	0.0333456854171299	0.917	0.0826576743496628	0.999
chr12	15790461	15873565	-0.0704283329475162	0.492998330632613	0.0334049754193532	0.917	0.0827120235183676	0.999
chr5	150169781	150227677.5	-0.0748603305836422	0.449161983501853	0.027517972281924	0.917	0.0951258677338867	1
chr2	177677715	177895827	0.0748181880747038	0.448909128448223	0.0276686677042417	0.917	0.0951802169025915	1
chr3	105377640	105555131	-0.0851460043036943	0.425730021518472	0.0144717013760221	0.917	0.103263420539045	1
chr3	78990780	79189311	0.0643552256999604	0.514841805599683	0.0470021492625806	0.918	0.0771560562266854	0.998
chr16	989599	1093823	-0.0703441734472787	0.492409214130951	0.0337582450159342	0.918	0.0828898935250377	0.999
chr5	139737469	139970459	0.0747142698785616	0.44828561927137	0.027992292299711	0.918	0.0953803206600954	1
chr7	146897691	147102983	-0.0848173106782728	0.424086553391364	0.0149188468094568	0.918	0.103932903480817	1
chr19	10928434	10959054.5	-0.0846406902238114	0.423203451119057	0.0151510659848316	0.918	0.104288643494157	1
chr10	106340203.5	106440907	0.0845758801589631	0.422879400794815	0.0152474122384446	0.918	0.104397341831567	1
chr2	53261081	53385253	-0.0845077256720752	0.422538628360376	0.0153561105758541	0.918	0.104567800587959	1
chr10	86863762	86910486	-0.0845051473491326	0.422525736745663	0.0153659922428914	0.918	0.104567800587959	1
chr15	85833204	85886364	-0.0699774183371191	0.489841928359834	0.0350873292324415	0.92	0.0835964327181996	1
chr6	137059970	137162231	0.074469792259504	0.446818753557024	0.0286074260727785	0.92	0.0958101731762148	1
chr7	71578347	71747632	-0.074418744148851	0.446512464893106	0.0287778848291707	0.92	0.0959089898465871	1
chr2	138019701	138264722	0.0741858164586107	0.445114898751664	0.0293460806838114	0.922	0.0963808394476148	1
chr6	74909201	74998385	0.0740073581100385	0.444044148660231	0.0299043948714148	0.922	0.0967785765458633	1
chr17	30805387	30906423	-0.0739962597042302	0.443977558225381	0.0299439215395637	0.922	0.0967933990464191	1
chr17	48539075	48591529	0.0739758334908335	0.443855000945001	0.0299982707082685	0.922	0.096832925714568	1
chr16	19971547	20055221	-0.0840221060800187	0.420110530400094	0.0159885372662368	0.923	0.105434916870476	1
chr7	75399155	75465315	-0.0695454450139604	0.486818115097723	0.0365473455371921	0.924	0.0843943773314558	1
chr3	97463425	97615749	-0.063621388136667	0.508971105093336	0.0497591343659675	0.925	0.0784801996096742	0.998
chr16	68778945	68907950	0.0691083706853059	0.483758594797142	0.0382247585167618	0.925	0.0852985498653623	1
chr10	34702996	34817409	-0.0688528698965011	0.481970089275507	0.0391684577188172	0.925	0.0858296894686134	1
chr8	130215373	130307191	-0.0733382887829173	0.440029732697504	0.0320709503693273	0.925	0.0981496578472788	1
chr5	74798138	74913041	-0.0836754730114196	0.418377365057098	0.0165394402035623	0.926	0.106094518145211	1
chr1	236065291	236140577	-0.0687279572826096	0.481095700978267	0.0397514760740137	0.927	0.086084142394822	1
chr5	42468893	42583692	-0.0731536325286215	0.438921795171729	0.0326786728921169	0.927	0.0985152795276563	1
chr2	95658981	95723488	0.0834591475672752	0.417295737836376	0.0168976506336619	0.928	0.106529311494849	1
chr4	93356804	93536632	-0.0729709577957702	0.437825746774621	0.0332888658316658	0.929	0.0989278391264606	1
chr4	68423239	68502266	-0.0832942938912827	0.416471469456414	0.0171792781442229	0.929	0.106885051508189	1
chr20	54942094	55034071	-0.0831828252375697	0.415914126187849	0.0173373848168186	0.93	0.107085155265693	1
chr14	69087737	69144504	-0.062977765559812	0.503822124478496	0.0519825094493441	0.931	0.0796981150720126	0.998
chr3	145790097	145860909	0.0729130167919309	0.437478100751585	0.0335087329232442	0.931	0.0990661824649818	1
chr3	134282543	134340945	-0.0625773902365582	0.500619121892466	0.0534524074211319	0.933	0.0805775834383261	0.998
chr2	100161120	100230232	0.0624353731823762	0.49948298545901	0.0539662541070679	0.934	0.0808690926159243	0.998
chr2	121776459	121890446	-0.0679482179027382	0.475637525319167	0.042856789940463	0.934	0.0876602682872601	1
chr10	5237867	5333615	-0.0725445120898923	0.435267072539354	0.0347735863040095	0.934	0.0997702512413844	1
chr3	25831782.5	25916362	0.0725081190427885	0.435048714256731	0.0348773438079004	0.934	0.0998221299933299	1
chr5	81818816	81936043	0.0722131578698764	0.433278947219258	0.0358531584278268	0.935	0.100494083351861	1
chr2	38320028	38373737	-0.0618591319941837	0.494873055953469	0.0557869512586773	0.936	0.082193235998913	0.999
chr9	110386789	110501986	-0.0677900101657117	0.474530071159982	0.0434299266286222	0.936	0.0879591887151362	1
chr4	184432152	184562216	0.0676681690752852	0.473677183526996	0.0440252970676153	0.937	0.0882482274759752	1
chr7	29826934.5	29900403	-0.0674300604213796	0.472010422949657	0.0450949875243954	0.938	0.0887620741619111	1
chr1	146807706	147011226	-0.067289092072128	0.471023644504896	0.0456088342103313	0.938	0.0890437016724722	1
chr13	95907745	96158480	-0.0671960404451758	0.470372283116231	0.045952222139875	0.938	0.0891894562612713	1
chr4	175357025	175635801	0.0825792490528019	0.412896245264009	0.0182860248523926	0.938	0.108243780725808	1
chr2	166215248	166378940	0.0669191523001914	0.46843406610134	0.0470317942636923	0.939	0.0896687171125769	1
chr8	4573688	4644729	0.0669036342131541	0.468325439492079	0.0471108475999901	0.939	0.0896983621136886	1
chr15	52107742	52201614	-0.0668966479351836	0.468276535546285	0.0471454334346204	0.939	0.0897131846142444	1
chr6	112546178	112628807	-0.0666244254541626	0.466370978179138	0.0484275797327009	0.939	0.0902220904666617	1
chr1	28358599	28447818	0.0665566697022273	0.465896687915591	0.0487956718298377	0.939	0.0903431408878678	1
chr9	134079861	134146134	-0.071678632065973	0.430071792395838	0.037824551001754	0.94	0.101590948392994	1
chr5	72876476	72991954	0.0716111641288388	0.429666984773033	0.0380987672620371	0.94	0.101719410064478	1
chr5	158590712	158655372	-0.0823136026028478	0.411568013014239	0.0187504632031424	0.94	0.108713159910077	1
chr10	13923824	13991794	-0.0612317403896836	0.489853923117469	0.0575804738259344	0.941	0.0835939623014403	1
chr5	171346885	171410890	0.0610178023185146	0.488142418548117	0.0581536105140937	0.941	0.08405840065219	1
chr17	9840728	9908429	0.0608189650206302	0.486551720165041	0.0587069838681786	0.941	0.0844808419180316	1
chr10	45248889	45324826	0.0715768144487045	0.429460886692227	0.0382272289335211	0.942	0.101788581733738	1
chr10	45604781	45651238	-0.0607461164368609	0.485968931494887	0.0588823834580894	0.943	0.0846068331727562	1
chr20	52492228.5	52688183	0.0816733488575527	0.408366744287764	0.019921440747054	0.943	0.109743323698708	1
chr8	113049519	113351420	0.0816434929620905	0.408217464810452	0.019985671582796	0.943	0.109780379950098	1
chr9	101809008	101912842	-0.0815212692418529	0.407606346209265	0.0202475357592826	0.943	0.109968131623805	1
chr11	107640397	107779124	-0.0812794276054791	0.406397138027395	0.0206798586921614	0.943	0.110368339138813	1
chr20	23062980.5	23123952	-0.0810318190681412	0.405159095340706	0.0211294745423553	0.943	0.110783369154376	1
chr1	6094043	6126153	0.0602990041846166	0.482392033476933	0.0599545443316287	0.945	0.0856888757133328	1
chr1	81794767	81897627	0.066026883909469	0.462188187366283	0.0511277452506238	0.945	0.0913560117591838	1
chr6	52840469	52913427	-0.0714389000619293	0.428633400371576	0.0387707206205687	0.946	0.102131969663282	1
chr5	111665548	111748492	-0.0714263937721891	0.428558362633135	0.0388349514563107	0.946	0.102154203414116	1
chr16	74617836	74666840	0.0808919029769303	0.404459514884652	0.0214012203858791	0.946	0.11102052916327	1
chr8	60589828	60788116	0.0808850904240308	0.404425452120154	0.0214111020529163	0.946	0.111027940413548	1
chr8	23162073.5	23211349	-0.059947911491797	0.479583291934376	0.0607771931124781	0.948	0.086462116158996	1
chr4	94427508	94652282	0.0805152710572787	0.402576355286394	0.0221522270807085	0.948	0.111657896687171	1
chr11	24346161	24535484	0.0802687709846665	0.401343854923333	0.0226660737666444	0.948	0.112114923787643	1
chr1	152280068	152330748	-0.0591705396082037	0.47336431686563	0.0619160552385187	0.949	0.088334692062551	1
chr9	113698814	113792896	-0.0652474562802112	0.456732193961478	0.0545418612119865	0.95	0.092820968897453	1
chr7	56562941.5	56606532	0.0706584450377201	0.42395067022632	0.041932854072482	0.95	0.103965018898688	1
chr9	84603063	84764156	0.0705690571232983	0.42341434273979	0.0423058870031374	0.95	0.104177474739989	1
chr2	145747877	145823182	-0.0651135001981615	0.455794501387131	0.0552162849872774	0.952	0.0931273005756071	1
chr1	38974111	39194066	0.0649344928281557	0.45454144979709	0.0560018775167371	0.952	0.0934805701721881	1
chr3	167172692	167193257	0.0797787077602175	0.398893538801088	0.023651770053608	0.953	0.112949924652289	1
chr3	25101907	25215914	0.0796350112296514	0.398175056148257	0.0239630425652808	0.953	0.113209318412016	1
chr7	104892331	105018109	-0.0703815974785869	0.422289584871521	0.0432150003705625	0.954	0.104651794757776	1
chr2	30040525	30186753	-0.0699223180817417	0.41953390849045	0.0452358012796759	0.954	0.105686899379925	1
chr11	112688412	112792759	0.0794058967316338	0.397029483658169	0.0245090046690877	0.954	0.113636700511376	1
chr2	182774636	182850371	0.0793966368171486	0.396983184085743	0.0245287680031621	0.954	0.113656463845451	1
chr3	159304352	159364474	0.0695592025276706	0.417355215166024	0.0468069863385953	0.955	0.106512018577534	1
chr10	78142662	78204159	-0.0790368651374077	0.395184325687038	0.0255218755404037	0.955	0.114427233874355	1
chr2	222639321	222761062	0.0690881083437026	0.414528650062215	0.0490575360063243	0.956	0.107616294868944	1
chr3	107298423	107399496	-0.0687332876174678	0.412399725704807	0.0508288248227476	0.956	0.108458706983868	1
chr13	47710949	47785755	0.0789406409209778	0.394703204604889	0.0257590355492972	0.956	0.114617455964821	1
chr5	110774962	110835357	0.0685325838609141	0.411195503165485	0.0516786481879493	0.957	0.108821858247486	1
chr13	34063815	34129205	-0.0788177146922058	0.394088573461029	0.0260134884755058	0.957	0.114874379307789	1
chr15	87410878	87460178	0.0788005627659733	0.394002813829867	0.0260431334766175	0.957	0.114931198893253	1
chr1	85686316	85732478	-0.0784206259415587	0.392103129707794	0.0270189480965439	0.958	0.115699498505398	1
chr8	119756156	119826814	0.0643065438196115	0.45014580673728	0.0589120284592011	0.959	0.0948664739741594	1
chr13	106117194	106143737	0.0684052832735167	0.4104316996411	0.0523555423799995	0.959	0.109076311173695	1
chr2	167115691	167207324	-0.0682885194068967	0.40973111644138	0.0529805578201043	0.959	0.109333234516663	1
chr8	81827712	81891784	-0.0682250483335413	0.409350290001248	0.0532893599150177	0.959	0.109459225771388	1
chr14	68592625	68660680	0.0681745368344522	0.409047221006713	0.0535462832579856	0.959	0.109528397440648	1
chr3	130098334	130203349	-0.0783121060440102	0.391560530220051	0.027293164356827	0.959	0.115966303515403	1
chr5	113405727	113603032	-0.0781703140830604	0.390851570415302	0.0276958422885941	0.96	0.116326984362262	1
chr13	49357650	49448643	-0.0639617271874418	0.447732090312092	0.0604906247683984	0.961	0.095538427332691	1
chr2	210597871	210737704	-0.0678770565133966	0.407262339080379	0.0550062995627362	0.961	0.110069418710937	1
chr10	92987457	93083330	-0.0678241478490645	0.406944887094387	0.0552805158230193	0.961	0.110190469132143	1
chr8	90712704	90794647	-0.0779287048496215	0.389643524248108	0.0283875589812001	0.961	0.116885298549865	1
chr16	61960656	62141122	0.0778449585507565	0.389224792753782	0.0286098964895378	0.961	0.117028582721905	1
chr1	186157555	186177165	-0.0774510747819031	0.387255373909515	0.029632649027891	0.962	0.117873465253588	1
chr13	110470063	110533445	-0.0774159128951778	0.387079564475889	0.0297339361150226	0.962	0.117972281923961	1
chr7	65419236.5	65516112	0.0773808699596931	0.386904349798466	0.0297981669507646	0.962	0.118038983176462	1
chr7	61853231	61974919	0.0773434545376037	0.386717272688018	0.0299192173719707	0.962	0.118122977346278	1
chr1	56394286	56466160	-0.0634699342867994	0.444289540007596	0.062746115269646	0.963	0.0966847007090096	1
chr19	47813004	47844652	-0.0673925242043974	0.404355145226384	0.0576471750784357	0.963	0.111052644581141	1
chr5	35671212	35803436	-0.067270766353263	0.403624598119578	0.0582376046839102	0.963	0.111284863756516	1
chr6	90052148	90234227	-0.0670316245172259	0.402189747103355	0.0594184638948591	0.963	0.111811062526248	1
chr2	215695679	215887370	0.0669792494265815	0.401875496559489	0.0596778576545863	0.963	0.111927172113936	1
chr7	34059338	34106680	0.066974620312223	0.401847721873338	0.0596951505719015	0.963	0.111934583364214	1
chr3	104348462	104574746	-0.0771700626862726	0.385850313431363	0.0303910669729983	0.963	0.118481187776378	1
chr4	176697816	176755401	0.0771406403252713	0.385703201626356	0.0304874132266113	0.963	0.118555300279157	1
chr10	59949191	60047571	0.077032118527758	0.38516059263879	0.0307591590701351	0.963	0.118767756120458	1
chr1	241052106	241176676	0.0668076049612124	0.400845629767274	0.0606339089404383	0.965	0.112300205044591	1
chr13	33467980	33580952	-0.0667693123860054	0.400615874316032	0.060880950616369	0.965	0.112384199214407	1
chr17	40566897	40695709.5	-0.0667013898131983	0.40020833887919	0.0612762172978581	0.965	0.112547246720522	1
chr4	177455600	177630793	0.066648008774105	0.39988805264463	0.0615850193927716	0.965	0.11262630005682	1
chr8	102160417	102209920	-0.0628328853931353	0.439830197751947	0.0656414437115541	0.966	0.0981891845154278	1
chr10	79314844	79389421.5	-0.0626211033708186	0.43834772359573	0.0666394920823143	0.966	0.0987573803700684	1
chr13	30945876	30975916	-0.0625412559552059	0.437788791686441	0.0669977025124138	0.966	0.0989401912102572	1
chr4	114357601	114389632	-0.0624462827863352	0.437123979504346	0.0674176733614961	0.966	0.0991600583018355	1
chr7	26156403	26227825	-0.0623460618240397	0.436422432768278	0.0678327033770597	0.966	0.0993848662269325	1
chr17	52510881	52849566	-0.0765753014141665	0.382876507070832	0.0321475332888658	0.966	0.119765804491218	1
chr12	66628066	66697451	-0.0622215435996782	0.435550805197748	0.0683391388127177	0.967	0.0996664937374935	1
chr5	36301436	36417932	0.076482987091202	0.38241493545601	0.0324736283010944	0.967	0.120000494083352	1
chr11	130356793	130424069	-0.0619808425761303	0.433865898032912	0.0693618913510709	0.968	0.100289038760839	1
chr16	87279321	87345118	-0.0619382322738373	0.433567625916861	0.0695422317745004	0.968	0.10039279626473	1
chr3	37600159	37823949	-0.0661242458407955	0.396745475044773	0.0645174040860693	0.968	0.11376516218286	1
chr15	77265894	77289047	-0.0762225482937127	0.381112741468563	0.0332394574964797	0.968	0.120632920773735	1
chr13	49005868	49076956.5	-0.0617521171842476	0.432264820289733	0.0702833568022925	0.969	0.100842412114924	1
chr2	18902839	19024875	-0.0616731752266848	0.431712226586794	0.0705427505620198	0.969	0.101037575038909	1
chr2	224562787	224625080	-0.0659247821261087	0.395548692756652	0.0656513253785914	0.969	0.114259245534722	1
chr1	153957455	154127589.5	0.0658906241587618	0.395343744952571	0.0658316658020208	0.969	0.114333358037501	1
chr6	135889377	136043961	-0.0759763021030555	0.379881510515278	0.0340398725264952	0.969	0.121193705378097	1
chr4	152042934	152097696.5	-0.0606116254265593	0.424281377985915	0.074418834457373	0.971	0.103826675560167	1
chr19	8127148	8367151	-0.0755193934345112	0.377596967172556	0.0356184688356926	0.971	0.122265866251637	1
chr22	30877607.5	30962220	-0.0754531612164562	0.377265806082281	0.0358506880110675	0.971	0.122419032090714	1
chr8	128911766	128938630	-0.0598804855264069	0.419163398684848	0.0766199757899158	0.972	0.105825242718447	1
chr8	30418537	30437738	0.0594534474948846	0.416174132464192	0.0776575508288248	0.972	0.106993749845599	1
chr4	23879965	23923267	0.0593987419404758	0.415791193583331	0.0777538970824378	0.972	0.107122211517083	1
chr11	19870761	19911623	0.0592396317173472	0.41467742202143	0.0780281133427209	0.972	0.107544652782924	1
chr4	185361148	185435601	-0.0591488358139577	0.414041850697704	0.0781639862644828	0.972	0.107794164875615	1
chr2	88862221	89012861	0.0751515311029999	0.375757655514999	0.0369747276365523	0.972	0.12321697670397	1
chr2	179133593	179192421	-0.0650179295602557	0.390107577361534	0.0708787272412856	0.973	0.116665431458287	1
chr1	212392508	212464932	-0.0649403059634529	0.389641835780718	0.0713036389238865	0.973	0.116885298549865	1
chr11	29207078	29358540	0.0748099899170616	0.374049949585308	0.0382964006027817	0.973	0.124098915487043	1
chr13	45587299	45710931	0.0647344297355951	0.388406578413571	0.072553669804096	0.974	0.117396674819042	1
chr11	61690927	61781116	-0.0647222726977501	0.3883336361865	0.0726203710565972	0.974	0.117416438153116	1
chr12	64460951	64503585	0.0646258464765783	0.38775507885947	0.0731984485782751	0.975	0.117638775661454	1
chr1	26333318	26392876	-0.0645200887931489	0.387120532758893	0.0737864077669903	0.975	0.117962400256923	1
chr8	141873509	141929688	0.0640578130995336	0.384346878597201	0.0764445762000049	0.977	0.119108673633242	1
chr6	25035073	25088999	-0.0640303674590369	0.384182204754221	0.076629857456953	0.977	0.11918525655278	1
chr5	67027311	67127836	0.0744943236539642	0.372471618269821	0.0394253810617851	0.977	0.124968502186319	1
chr8	110132541	110272720	0.0741586163530258	0.370793081765129	0.0406605894414388	0.978	0.125912201388374	1
chr2	59470237	59569659	0.0739861136000524	0.369930568000262	0.0413251315496924	0.978	0.126369228488846	1
chr22	32329829	32556415.5	0.0734714447659678	0.367357223829839	0.0434694532967712	0.978	0.127784777291929	1
chr4	14700528	14870443	-0.0734542267159094	0.367271133579547	0.0435559178833469	0.978	0.127839126460634	1
chr5	83768333	83898708	0.0734322332890997	0.367161166445498	0.0436646162207564	0.978	0.127905827713135	1
chr3	64887780	64991635	-0.0729844731294762	0.364922365647381	0.0456236567108871	0.978	0.12920773734529	1
chr5	67615770	67746210	-0.0637668009652456	0.382600805791474	0.0782356283505027	0.979	0.119914029496776	1
chr15	21940192	22017473	0.0726863437378596	0.363431718689298	0.04693297759332	0.979	0.129973566540675	1
chr1	30373231	30427097	0.0726764636729092	0.363382318364546	0.0469774450949875	0.979	0.130013093208824	1
chr8	84606468	85087913	-0.0726105448705613	0.363052724352806	0.0472936584401789	0.979	0.130181081548457	1
chr4	109929592	109994039	-0.0726077612850335	0.363038806425168	0.0473134217742533	0.979	0.130188492798735	1
chr4	11225303	11408659	0.0725127525526116	0.362563762763058	0.0476864547049087	0.979	0.130438004891425	1
chr16	76309968	76349176	-0.0724374151086667	0.362187075543334	0.0480594876355641	0.979	0.130702339484671	1
chr2	238080231	238116756	-0.0632904778279172	0.379742866967503	0.0810000247041676	0.98	0.121267817880877	1
chr14	30680170	30739941	-0.0628888268594911	0.377332961156947	0.0833395093752316	0.98	0.122394327923121	1
chr2	216593517	216660598	0.0626239590274779	0.375743754164867	0.0849230465179476	0.98	0.123229328787766	1
chr1	27461082	27503501	-0.062236504063944	0.373419024383664	0.0871686553521579	0.98	0.124449714666864	1
chr2	59202222	59303635	0.0723056552084282	0.361528276042141	0.048637565157242	0.98	0.131048197830974	1
chr9	135336993	135393326.5	0.0620232112873267	0.37213926772396	0.0883964524815336	0.981	0.12514390177623	1
chr7	27868767	27912112	0.0618204171281669	0.370922502769002	0.0894612021047951	0.982	0.12582079596828	1
chr3	149119554	149167242	0.0617262932148428	0.370357759289057	0.0899775192074903	0.982	0.126164183897824	1
chr4	37868686.5	37961956	0.0718920927219023	0.359460463609511	0.0505471973121866	0.982	0.132172237456459	1
chr4	54518744	54582825	-0.0614332951646783	0.36859977098807	0.0914424763457595	0.983	0.127132587267472	1
chr6	136584563	136672985	0.061423638433968	0.368541830603808	0.0915067071815015	0.983	0.127162232268584	1
chr13	36397909	36432028	0.0610210214521901	0.36612612871314	0.0935645643420045	0.984	0.128518491069443	1
chr15	92690264	92769013	0.0607844082542874	0.364706449525725	0.0947701277205465	0.984	0.129336199016774	1
chr1	3294353.5	3315330	-0.0603956312255831	0.362373787353499	0.0964944786185429	0.985	0.130551644062353	1
chr6	53589544	53678839	-0.0603023570488206	0.361814142292924	0.0968526890486425	0.985	0.130867857407545	1
chr4	148663146	148721238	-0.0599840715386451	0.35990442923187	0.0982287111835767	0.985	0.131915314113491	1
chr10	112207327	112252566	-0.0597923222346678	0.358753933408007	0.0989327799599792	0.985	0.132577385804985	1
chr14	23026059.5	23083160	-0.0591420886882231	0.354852532129339	0.100788062946219	0.985	0.134679710467156	1
chr15	81918989	82119192	-0.0705292533499473	0.352646266749736	0.057657056745473	0.986	0.135818572593196	1
chr10	127203074	127263501	-0.0703759287464206	0.351879643732103	0.0585859334469725	0.986	0.136186664690333	1
chr6	74371222	74443302	-0.0696167194824667	0.348083597412333	0.062938807776872	0.987	0.137876429753699	1
chr14	75599299	75689066	0.069405658183544	0.34702829091772	0.0641641344894884	0.988	0.138306282269819	1
chr13	86298441	86373460	0.0693316432374087	0.346658216187044	0.0646483361743126	0.988	0.138503915610563	1
chr13	25690867.5	25726655	0.0692910785266132	0.346455392633066	0.0648780849329282	0.988	0.138600261864176	1
chr6	165236522	165384599	0.0692656153499846	0.346328076749923	0.0650436028558018	0.989	0.138657081449641	1
chr12	79514170	79641612	0.0690953524146175	0.345476762073088	0.0660960003952667	0.989	0.139062229798167	1
chr1	155448900	155510764	-0.069094599449538	0.34547299724769	0.0661034116455446	0.989	0.139067170631686	1
chr11	103914796	104010064	-0.0688277499282683	0.344138749641342	0.067738827540206	0.989	0.139679833987994	1
chr3	170240984	170340932	-0.0687058960055291	0.343529480027645	0.0685935917389264	0.989	0.14001581066726	1
chr9	132539744	132711808	-0.0686034881623815	0.343017440811907	0.069201314261716	0.989	0.140277674843746	1
chr15	85060418.5	85186517	0.0684623722990198	0.342311861495099	0.0700906642950666	0.989	0.140663059858198	1
chr14	91574593	91610405	0.0683618392246405	0.341809196123202	0.0707724993206354	0.99	0.140895279033573	1
chr6	24240935	24324774	0.0682570908432311	0.341285454216155	0.071476568097038	0.99	0.141164554460337	1
chr2	182386558.5	182458107	0.0676630785470568	0.338315392735284	0.0755379332493392	0.992	0.142790088687962	1
chr14	93942317	94121146	-0.0676128485075245	0.338064242537623	0.0759159070135132	0.992	0.142953136194076	1
chr7	103449893	103616078	-0.0675193388770833	0.337596694385417	0.0765903307888041	0.992	0.143165592035376	1
chr11	128205290	128291613	-0.0674600615232987	0.337300307616494	0.0770350058054794	0.992	0.143355814125843	1
chr3	30383960	30442674	0.0669015184617743	0.334507592308872	0.0807529830282369	0.993	0.144993700437264	1
chr12	29340962	29381810	0.0668704949220289	0.334352474610145	0.0809876726203711	0.993	0.145090046690877	1
chr5	155351524	155380972	0.066858493497719	0.334292467488595	0.0810815484572247	0.993	0.145129573359026	1
chr6	106702170	106868843	-0.0667782089793054	0.333891044896527	0.0816793893129771	0.993	0.145374144618197	1
chr2	26927564.5	26963883	-0.0667192868544515	0.333596434272258	0.0821487684972455	0.993	0.145574248375701	1
chr12	113215623	113246854	0.0666446779484767	0.333223389742384	0.0826972010178117	0.993	0.145752118382371	1
chr11	11177954.5	11301699	-0.0665543952063497	0.332771976031749	0.0834259739618074	0.993	0.146046097976729	1
chr5	40437301	40496832	-0.066501095109301	0.332505475546505	0.0837965364757035	0.993	0.146181970898491	1
chr15	75449395	75527427.5	-0.0662807906128957	0.331403953064479	0.0854863015390696	0.993	0.146856394673781	1
chr1	57623441	57719013	-0.0662734832685573	0.331367416342787	0.0855258282072186	0.993	0.146868746757578	1
chr7	56142274.5	56160714.5	0.0662681655561316	0.331340827780658	0.0855702957088861	0.993	0.146878628424615	1
chr11	13191022	13250995	-0.0662202409418137	0.331101204709068	0.085923565305467	0.993	0.147071320931841	1
chr12	110970440	111029566	0.066108491767711	0.330542458838555	0.086719039501964	0.993	0.147422120111663	1
chr12	110368234	110399234.5	0.0660824955150067	0.330412477575033	0.0869142024259493	0.993	0.147506114281479	1
chr2	105363213	105413372	0.0658634840691413	0.329317420345706	0.0885866745720003	0.995	0.148279354727142	1
chr4	17299372	17348908	0.0657263318595739	0.328631659297869	0.0896390721114652	0.995	0.148766026828726	1
chr14	72041267	72088434	-0.0656980125676703	0.328490062838351	0.0898391758689691	0.995	0.148887077249932	1
chr2	127528627	127590178	-0.0654245181942613	0.327122590971307	0.0919093851132686	0.995	0.149761604782727	1
chr14	92795411	92893598	0.0653453058229122	0.326726529114561	0.0924973443019837	0.995	0.150011116875417	1
chr8	127583661	127629477	-0.0649811552046173	0.324905776023086	0.0954025544109291	0.995	0.15121173942044	1
chr4	14361502	14451768	-0.0649388668482489	0.324694334241245	0.095699004422046	0.995	0.151352553175721	1
chr12	27848523	27917375	0.0647819260585832	0.323909630292916	0.0969465648854962	0.997	0.151876281528694	1
chr12	109554302	109606681	0.0643298495220515	0.321649247610257	0.100489142518343	0.997	0.153504286173077	1
chr20	45937282	45956831	-0.0642259096853135	0.321129548426568	0.101329084216507	0.997	0.153847674102621	1
chr1	18526256	18589627	0.0642048350543632	0.321024175271816	0.101469897971788	0.997	0.153926727438919	1
chr11	117191585	117283767	0.0641546391772982	0.320773195886491	0.101879987153833	0.997	0.154156476197535	1
chr10	29228860	29329220	0.0641061111730057	0.320530555865028	0.102262901751525	0.997	0.154363991205316	1
chr22	45022550	45083122	0.0640953874923488	0.320476937461744	0.102324662170508	0.997	0.154393636206428	1
chr11	9610239	9648370	-0.0640514489125914	0.320257244562957	0.102690283850886	0.997	0.15456409496282	1
chr15	35990007	36033386	0.0639366731455242	0.319683365727621	0.103629042219422	0.997	0.15499394747894	1
chr7	115995934	116080203	-0.0638418988764439	0.319209494382219	0.104404753081845	0.997	0.155342276242002	1
chr10	12940459.5	13002582	0.0637507503672299	0.318753751836149	0.105140937276118	0.998	0.155626374169322	1
chr10	7021245	7149062	0.0635485865123359	0.31774293256168	0.106796116504854	0.998	0.156424318782579	1
chr7	142447094	142458190	0.0635262172027442	0.317631086013721	0.106949282343931	0.998	0.156503372118876	1
chr3	62384401	62440705	-0.0634781992002249	0.317390996001125	0.10730996319079	0.998	0.156696064626102	1
chr12	101480470	101580136	-0.0633825706377106	0.316912853188553	0.108100496553769	0.998	0.157081449640554	1
chr8	3892716	3974866	0.0631639334240787	0.315819667120393	0.109834729118802	0.998	0.15791892092196	1
chr3	169781769.5	169847102	-0.0631103618703181	0.31555180935159	0.110323871637145	0.998	0.158148669680575	1
chr5	71221502	71251691	0.0627874980082784	0.313937490041392	0.112734998394229	0.998	0.159346821808839	1
chr12	70083049	70174064.5	-0.0627762582935557	0.313881291467779	0.112818992564046	0.998	0.159391289310507	1
chr1	15808817	15869795	0.0623473495900762	0.311736747950381	0.116255342276242	0.998	0.161100817707947	1
chr10	4693210	4720782.5	0.0622306742107294	0.311153371053647	0.117149633143111	0.999	0.161513377306752	1
chr7	78368708	78422673	-0.0620643175200351	0.310321587600175	0.118523184861286	0.999	0.162274265668618	1
chr11	132154781	132205470	0.0618660585550745	0.309330292775372	0.119960967415203	0.999	0.162995627362336	1
chr14	64341178	64364050	0.0618398001133108	0.309199000566554	0.120156130339188	0.999	0.163106796116505	1
chr5	16559541	16671161	0.0617475213561825	0.308737606780912	0.120835494947998	0.999	0.163462536129845	1
chr15	63194855	63233164	-0.0617445079273198	0.308722539636599	0.120855258282072	0.999	0.163467476963364	1
chr10	13526214.5	13546166	-0.0615936578179516	0.307968289089758	0.121882951653944	0.999	0.164055436152079	1
chr3	31728749	31777556	0.0614997890937373	0.307498945468687	0.122629017515255	0.999	0.16451493366931	1
chr17	66554870.5	66657633	-0.0610697506375348	0.305348753187674	0.125637985128091	1	0.166296104152771	1
chr7	134497971	134540954	-0.0610520793197258	0.305260396598629	0.125751624299019	1	0.166360334988513	1
chr2	230808359	230876010	0.0609429892303877	0.304714946151938	0.126594036413943	1	0.166889004175004	1
chr4	170924904	170995869	-0.0608729898071852	0.304364949035926	0.127080708515527	1	0.167197806269918	1
chr3	48018675	48080464	0.0607287149139593	0.303643574569797	0.128036759801378	1	0.167746238790484	1
chr2	242968760.5	242980410	-0.0604923381433253	0.302461690716626	0.129511598606685	1	0.168667704241706	1
chr2	86341240	86371316	0.0604740644687448	0.302370322343724	0.129627708194372	1	0.16872205341041	1
chr13	103523190	103537996	-0.0603796723521446	0.301898361760723	0.130223078633365	1	0.169092615924306	1
chr5	147204189	147212738	0.0603074959608342	0.301537479804171	0.130623286148373	1	0.169379184268386	1
chr2	46513159	46558320	0.0602709146045317	0.301354573022658	0.130887620741619	1	0.16954470219126	1
chr17	2388493	2454989	0.060017427778723	0.300087138893615	0.132364929963685	1	0.170560043479335	1
chr10	25210092	25280467	-0.0599136694926618	0.299568347463309	0.132945477902122	1	0.171017070579807	1
chr4	124521391	124572578	0.0599041409499191	0.299520704749595	0.13298747498703	1	0.171056597247956	1
chr10	35425541.5	35464551.5	-0.0597827408503597	0.298913704251798	0.133614960843894	1	0.171535858099261	1
chr16	79095641	79131527	-0.0595387955728429	0.297693977864215	0.134783467971047	1	0.172546258553818	1
chr2	43072932	43107458	-0.05946695535467	0.29733477677335	0.135146619234665	1	0.172872353566047	1
chr10	127530367	127569947	0.0589251009624165	0.294625504812083	0.137009313471183	1	0.174994441562292	1
