# Supplementary material for: Large hypomethylated blocks as a universal defining epigenetic alteration in human solid tumors
Source: Genome Med. 2014 Aug 26;6(8):61. doi: 10.1186/s13073-014-0061-y (PMC4154522; doi:10.1186/s13073-014-0061-y)
Supplement: Additional file 2: — Data 1–11. Listing of individual blocks identified in comparisons between sample datasets. Columns in order are: chromosome, start coordinate of block, end coordinate of block, difference of average probe methylation per set within block, area (block length X difference of average probe methylation per set within block), P value for block difference significance, family-wise error rate of block difference, P value area and family-wise error rate area. Datasets are determined by comparisons between: (1) breast cancer vs. breast normal, (2) breast ductal carcinoma in situ vs. breast normal, (3) colon cancer vs. colon normal, (4) colon tubular adenoma vs. colon normal, (5) lung cancer vs. lung normal, (6) pancreas adenocarcinoma vs. pancreas normal, (7) pancreas intraductal papillary mucinous neoplasm vs. pancreas normal, (8) Pancreas neuroendocrine tumor vs. pancreas normal, (9) thyroid cancer vs. thyroid normal, (10) thyroid follicular adenoma vs. thyroid normal, (11) thyroid adenomatoid nodule (benign) vs. thyroid normal. [file 13073_2014_61_MOESM2_ESM.zip › 1714377612132518_add12.csv]

chr	start	end	value	area	p.value	fwer	p.valueArea	fwerArea
chr7	3186777	4287193	-0.109061615928335	11.5605312884035	0	0	0	0
chr1	3189088	3495664	-0.102316994937559	7.87840861019205	0	0	1.29148908691722e-05	0.005
chr8	68870412	70508320	-0.113070496444013	6.78422978664076	0	0	3.35787162598476e-05	0.011
chr15	39166804	39890699	-0.113090012861493	6.33304072024362	0	0	4.90765853028542e-05	0.017
chr11	123617366	124295700	-0.106930026570852	6.20194154110941	0	0	5.16595634766886e-05	0.018
chr5	9015582	10104138	-0.106582260319047	5.8620243175476	0	0	7.23233888673641e-05	0.023
chr6	39230011	40008851	-0.128765848097445	5.40816562009267	0	0	0.000118816995996384	0.035
chr1	94860295	95320340.5	-0.126257135487574	5.05028541950297	0	0	0.000152395712256231	0.044
chr11	35915447	36252345	-0.137118174987671	4.93625429955615	0	0	0.000178225493994576	0.047
chr7	70359655	71177239	-0.138667040765424	4.85334642678982	0	0	0.000198889319385251	0.051
chr2	129120791	129698012	-0.123512213824084	4.69346412531518	0	0	0.000214387188428258	0.054
chr3	139353041.5	140617283	-0.130009940939871	4.68035787383537	0	0	0.000219553144775927	0.054
chr3	123780614	124327006	-0.128113029996689	4.4839560498841	0	0	0.000299625468164794	0.066
chr9	89109504	89923545	-0.122803489025696	4.17531862687365	0	0	0.000480433940333204	0.089
chr7	40458586	40958639	-0.136613493129088	3.27872383509812	0	0	0.00178742089629343	0.231
chr14	79511907	80440817	-0.135449531808636	3.25078876340726	0	0	0.00184682939429162	0.233
chr4	5525710	5865654	-0.13559581345982	2.84751208265622	0	0	0.00323388867364071	0.337
chr15	55473630	55666465	-0.141995510836759	2.12993266255139	0	0	0.00794007490636704	0.569
chr11	106148020	106636073	-0.16215513070773	2.10801669920049	0	0	0.0081467131602738	0.578
chr15	93570953	94022195	-0.114684040384654	4.58736161538616	2.58297817383443e-06	0.001	0.000253131861035774	0.057
chr5	89806996	90185030	-0.136219576402336	2.04329364603504	2.58297817383443e-06	0.001	0.00882345344181842	0.606
chr5	45135843	45678610	-0.151393237106637	1.81671884527964	2.58297817383443e-06	0.001	0.0116440656076456	0.674
chr6	16334128	16910198	-0.107348466968555	4.93802948055355	5.16595634766886e-06	0.002	0.000178225493994576	0.047
chr3	164905498	164915196	0.341014123876918	2.72811299101535	5.16595634766886e-06	0.002	0.00382539067544879	0.376
chr1	152669985	153363473.5	-0.0913809982274407	8.3156708386971	7.74893452150329e-06	0.003	1.29148908691722e-05	0.005
chr9	136335077	136898139	-0.0986482186801314	6.31348599552841	7.74893452150329e-06	0.003	4.90765853028542e-05	0.017
chr15	29210696.5	29441999.5	-0.125890743740753	3.65083156848184	7.74893452150329e-06	0.003	0.000986697662404753	0.151
chr15	84146864	84726268	-0.138555134476105	1.80121674818936	7.74893452150329e-06	0.003	0.011840371948857	0.683
chr3	16006666	16233024	-0.1236168894753	2.59595467898129	1.29148908691722e-05	0.004	0.0045537905204701	0.421
chr1	165853483	166459325	-0.131422827455743	1.70849675692466	2.06638253906754e-05	0.004	0.0134056567222007	0.717
chr13	59531669.5	59707460	-0.170822929132942	1.53740636219648	1.03319126953377e-05	0.004	0.0169830814929614	0.774
chr5	139187370	139365336	-0.16194580332087	1.45751222988783	1.03319126953377e-05	0.004	0.019204442722459	0.825
chr11	122017381	122395107	-0.113933887307052	4.10161994305386	1.8080847216841e-05	0.005	0.000539842438331396	0.096
chr13	53454712	53740191	-0.123147439848501	2.33980135712152	1.54978690430066e-05	0.005	0.00610874338111843	0.492
chr15	82959442	83368245	-0.127228498584002	1.90842747876004	1.29148908691722e-05	0.005	0.0103629084334237	0.647
chr2	237489513.5	238214874	-0.0977104511564396	6.35117932516858	1.54978690430066e-05	0.006	4.90765853028542e-05	0.017
chr10	116031419	116467988	-0.105858799186479	4.34021076664563	2.06638253906754e-05	0.006	0.000369365878858324	0.075
chr14	100135277	100597168	-0.099400547551493	4.67182573492017	1.8080847216841e-05	0.007	0.000222136122949761	0.055
chr8	97918321	98774467	-0.109099078734761	4.2548640706557	1.8080847216841e-05	0.007	0.000436523311378019	0.08
chr12	52840741	53369938	-0.0957950216375342	6.60985649298986	2.58297817383443e-05	0.008	4.39106289551853e-05	0.015
chr3	55305648	56165943.5	-0.097300212459158	5.25421147279453	2.32468035645099e-05	0.008	0.000126565930517887	0.037
chr11	124940631	125260943	-0.0977571224669423	4.69234187841323	2.58297817383443e-05	0.008	0.000214387188428258	0.054
chr2	29255202	30213458	-0.100292700257195	4.5131715115738	2.58297817383443e-05	0.008	0.000284127599121787	0.063
chr15	61012310	61889513.5	-0.0954531644854632	4.96356455324408	3.6161694433682e-05	0.009	0.000170476559473072	0.046
chr9	139221396	139812357	-0.106705159834334	3.94809091387035	3.6161694433682e-05	0.009	0.000637995608937104	0.104
chr1	223283205	223965262	-0.106769518610443	3.84370266997595	4.39106289551853e-05	0.009	0.000733565801368978	0.115
chr16	29882803	30293906	-0.12211164840581	1.95378637449296	3.6161694433682e-05	0.009	0.00986181066769986	0.631
chr17	75303863	75503071	-0.0986304948443775	4.43837226799699	3.35787162598476e-05	0.01	0.000315123337207801	0.069
chr8	133877958	134196283	-0.102789898325958	4.21438583136426	3.6161694433682e-05	0.01	0.000462353093116363	0.085
chr2	19387323	20075083	-0.118795764545958	3.80146446547065	2.58297817383443e-05	0.01	0.000780059408497998	0.122
chr2	118857452	119584264	-0.120872529607428	3.74704841783026	2.58297817383443e-05	0.01	0.000898876404494382	0.143
chr16	50982458	51589857	-0.106243485453485	3.71852199087197	7.49063670411985e-05	0.01	0.000916957251711223	0.144
chr11	76222035	76840241	-0.0935552081959709	5.33264686717034	3.87446726075165e-05	0.011	0.000123982952344053	0.036
chr2	127516969	127964374	-0.116533313267095	3.84559933781414	3.87446726075165e-05	0.011	0.000725816866847475	0.114
chr17	16158686	16419585	-0.118421807469951	2.84212337927882	4.90765853028542e-05	0.011	0.00325455249903138	0.34
chr5	136199128	136687328	-0.120889491577222	2.7804583062761	4.13276507813509e-05	0.011	0.00354642903267467	0.361
chr5	142163563	142311682	-0.121287739128728	2.30446704344583	3.87446726075165e-05	0.011	0.00635154332945887	0.505
chr20	58478713	58647209	-0.137454638029623	1.51200101832586	3.09957380860132e-05	0.011	0.0176675707090275	0.795
chr17	79000011.5	79533843	-0.0917062294596925	6.32772983271878	3.6161694433682e-05	0.012	4.90765853028542e-05	0.017
chr11	2203750.5	2574007	-0.0869536360873013	6.26066179828569	3.6161694433682e-05	0.012	5.16595634766886e-05	0.018
chr3	23932602	24266783	-0.120169596500064	2.40339193000129	4.90765853028542e-05	0.013	0.00566447113521891	0.469
chr4	156382201	156788491	-0.120809795097856	1.93295672156569	6.71574325196952e-05	0.013	0.0100761978561281	0.639
chr10	11547855	11825796.5	-0.129277517717801	1.55133021261361	5.42425416505231e-05	0.014	0.0166757070902751	0.77
chr15	38334926	38591593	-0.147033014110009	1.32329712699008	3.6161694433682e-05	0.014	0.0236368332687589	0.886
chr1	27371397	27532592	-0.12039273811952	1.8058910717928	7.74893452150329e-05	0.015	0.0117809634508588	0.68
chr16	52431380	52641824	-0.128008397129274	1.53610076555129	6.19914761720264e-05	0.015	0.0170269921219166	0.776
chr1	19496406	19890415	-0.0908433169408096	4.90553911480372	6.71574325196952e-05	0.016	0.000185974428516079	0.047
chr1	4784672	5490307	-0.101716265491309	3.86521808866973	8.52382797365362e-05	0.017	0.000699987085109131	0.112
chr15	59440595	59646854	-0.114974341564531	2.75938419754873	8.52382797365362e-05	0.017	0.0036755779413664	0.371
chr12	99193806	99525864	-0.144320926558981	1.29888833903083	5.16595634766886e-05	0.017	0.0245615394549916	0.895
chr7	46249871	47165398	-0.112670599226521	3.60545917524866	8.00723233888674e-05	0.018	0.00105902105127212	0.159
chr2	133189699	134010875	-0.112337741463751	3.25779450244878	0.000103319126953377	0.018	0.00182099961255327	0.233
chr12	126925860	127268720	-0.118531214642353	2.13356186356236	8.52382797365362e-05	0.018	0.00791682810280253	0.568
chr5	137897001	138155416	-0.118615835344172	2.01646920085092	9.29872142580395e-05	0.018	0.00912566188815704	0.611
chr1	15052930	15414971	-0.0883538305713452	4.85946068142398	8.00723233888674e-05	0.019	0.000198889319385251	0.051
chr10	123747380	124274203	-0.0899960312370115	4.6797936243246	8.78212579103707e-05	0.019	0.000219553144775927	0.054
chr15	101728632	102042221	-0.0888868889220364	4.35545755717978	0.000100736148779543	0.02	0.000359033966162986	0.075
chr4	184938215.5	185513329	-0.0888703582685978	4.35464755516129	0.000100736148779543	0.02	0.000359033966162986	0.075
chr12	8969121	9360920	-0.112392060085351	2.92219356221912	0.000118816995996384	0.02	0.00291359938008524	0.307
chr15	74060182	74415439	-0.0993156350242006	3.87330976594382	0.000108485083301046	0.021	0.000689655172413793	0.108
chr12	5127222	5570828	-0.111641172907697	3.57251753304631	9.5570192431874e-05	0.021	0.00110551465840114	0.166
chr15	86160762	86329602	-0.116767838026895	2.10182108448412	0.000116234017822549	0.021	0.00820612165827199	0.581
chr2	71913841	72162697	-0.11895784097885	1.78436761468275	0.000116234017822549	0.021	0.0120986697662405	0.688
chr10	86863762	86998615.5	-0.138461535632192	1.24615382068973	6.97404106935296e-05	0.021	0.0267777347281415	0.914
chr11	47861790	48161620.5	-0.11193095986612	3.3579287959836	0.000108485083301046	0.022	0.00159886348960351	0.214
chr3	124438600	124625655	-0.113573319008713	2.49861301819169	0.00013431486503939	0.022	0.00509104998062766	0.443
chr4	6596372.5	6841503	-0.118155656147392	1.89049049835828	0.000121399974170218	0.023	0.0106522019888932	0.655
chr17	29549474	29704528	-0.115747316535883	2.0834516976459	0.00013431486503939	0.024	0.00839984502130957	0.589
chr1	116175123	116339558	-0.117142079371537	1.87427326994459	0.000142063799560894	0.024	0.0108691721554953	0.656
chr16	13107052	13283794	-0.12303095312265	1.4763714374718	0.000116234017822549	0.024	0.0186181066769986	0.815
chr11	66718583	67134607	-0.110053373050755	3.52170793762415	0.000121399974170218	0.025	0.00121141676352835	0.18
chr3	104348462	104972590	-0.127295031240692	1.40024534364761	9.04042360842051e-05	0.025	0.0210021955314478	0.855
chr4	183957929	184297605.5	-0.0951013965745298	3.99425865613025	0.000118816995996384	0.026	0.000606999870851091	0.103
chr1	42085415	42550741	-0.10067433647316	3.72495044950691	0.000129148908691722	0.026	0.000911791295363554	0.143
chr2	209854267	210221981	-0.12828948152549	1.2828948152549	9.29872142580395e-05	0.026	0.025209866976624	0.898
chr8	49283175	49612450	-0.100010210672058	3.60036758419408	0.000162727624951569	0.027	0.00106935296396745	0.161
chr3	179489892	180196830	-0.111309265359446	2.56011310326726	0.00018080847216841	0.027	0.00471393516724784	0.426
chr14	30552825	30739941	-0.126575806348062	1.39233386982868	0.000105902105127212	0.029	0.0212553273924835	0.858
chr1	9070001	9473751	-0.0784892806265375	5.25878180197801	8.52382797365362e-05	0.03	0.000126565930517887	0.037
chr6	148584070	149190883	-0.0910801270019765	4.09860571508894	0.000142063799560894	0.03	0.000539842438331396	0.096
chr2	9752386	10155062	-0.0958418774221994	3.83367509688798	0.000149812734082397	0.031	0.000733565801368978	0.115
chr5	19734126	19989519	-0.120157351363654	1.44188821636385	0.000201472297559086	0.032	0.0196977915536614	0.843
chr3	56950340	57186283	-0.110606744363354	2.32274163163043	0.000255714839209609	0.033	0.00623014335528865	0.497
chr1	175292351	175683971	-0.111143672644497	2.22287345288995	0.000245382926514271	0.033	0.00704894743639416	0.534
chr7	55540112	55714413	-0.110009369850121	2.53021550655277	0.000247965904688105	0.035	0.00488182874854707	0.435
chr3	143703954	144064632	-0.132744642307488	1.19470178076739	0.000129148908691722	0.035	0.0291979852770244	0.934
chr6	128799641.5	128977386	-0.132639018154639	1.19375116339175	0.000129148908691722	0.035	0.0292573937750226	0.934
chr3	71008277	71179887	-0.108119148736505	3.02733616462213	0.000209221232080589	0.036	0.00255456541392225	0.288
chr1	206832043	207198234	-0.0848431821402265	4.1573159248711	0.000191140384863748	0.037	0.000495931809376211	0.092
chr2	9307243	9543851	-0.0974773395995655	3.60666156518392	0.00022730207929743	0.037	0.00105902105127212	0.159
chr16	86135313	86353539	-0.106979902237446	3.31637696936082	0.000196306341211417	0.038	0.00169443368203539	0.226
chr1	55967678	56454285	-0.0930103793757928	3.81342555440751	0.000183391450342245	0.039	0.000767144517628826	0.119
chr3	38598406	38941491	-0.110029038264347	2.20058076528695	0.000312540359033966	0.039	0.00724267079943174	0.538
chr6	153938192	154485839	-0.112128306266278	1.90618120652673	0.000263463773731112	0.039	0.0104274828877696	0.651
chr9	101820844	102208423	-0.124516607476079	1.24516607476079	0.000147229755908563	0.039	0.0268397262043136	0.917
chr5	56532014	56835389	-0.106222974952875	2.9742432986805	0.000263463773731112	0.04	0.00271987601704766	0.302
chr4	15187142	15480956	-0.107804985248494	2.69512463121236	0.000286710577295622	0.04	0.00402427999483404	0.381
chr1	205884321	205919667	-0.122812229664312	1.35093452630743	0.000162727624951569	0.04	0.0226553015627018	0.878
chr13	22477006	22979750	-0.105690899133083	2.95934517572633	0.000281544620947953	0.041	0.00276636962417668	0.305
chr17	57833286	58310141.5	-0.108175925807266	2.48804629356711	0.000325455249903138	0.041	0.00516079039132119	0.445
chr1	29751343	30182218	-0.114155344446852	1.71233016670278	0.000260880795557278	0.041	0.0133410822678548	0.716
chr10	5519308	5734960	-0.105687496443853	2.74787490754017	0.000346119075293814	0.042	0.00371948857032158	0.371
chr21	31913933	32412191	-0.106738703397898	2.56172888154956	0.000330621206250807	0.042	0.004711352189074	0.426
chr3	84851738	85079961	-0.121222226525974	1.33344449178572	0.000216970166602092	0.045	0.0232468035645099	0.884
chr6	101877838	102224868	-0.115218412247692	1.61305777146769	0.000268629730078781	0.046	0.0153015627017952	0.743
chr14	82086140	82526476	-0.121560764680591	1.21560764680591	0.000224719101123596	0.046	0.028206121658272	0.927
chr7	130371296	130646064.5	-0.106429498652459	2.3414489703541	0.00045460415859486	0.047	0.00609841146842309	0.492
chr8	134629890	135056370	-0.105259541089003	2.63148852722507	0.000390029704248999	0.048	0.00432390546299884	0.397
chr8	68378029	68658782.5	-0.119933154629961	1.31926470092957	0.000258297817383443	0.048	0.0237763140901459	0.887
chr3	130098334	130300740	-0.119800562012416	1.19800562012416	0.000286710577295622	0.049	0.029048172542942	0.93
chr1	10769910	10961257	-0.0914727178923475	3.75038143358625	0.000240216970166602	0.05	0.00088596151362521	0.143
chr12	6232979	6505435	-0.0919337785096884	3.58541736187785	0.00027379568642645	0.052	0.00109001678935813	0.163
chr8	124693575.5	124934735	-0.106381578051845	2.1276315610369	0.000521761591114555	0.052	0.00796073873175772	0.57
chr4	7862652.5	8145692	-0.0800581448213017	4.08296538588639	0.000224719101123596	0.053	0.000545008394679065	0.096
chr10	23410368	23707382	-0.12655074379252	1.13895669413268	0.000219553144775927	0.053	0.0320676740281545	0.946
chr2	80009927	80557293	-0.103789967322544	3.11369901967632	0.00033837014077231	0.054	0.00224202505488829	0.266
chr4	16159897	16686903	-0.105671874099587	2.11343748199173	0.000563089241895906	0.054	0.00810280253131861	0.578
chr1	218990709	219515876	-0.107036164699302	2.03368712928674	0.000511429678419217	0.055	0.00890869172155495	0.606
chr4	37585473.5	37731893	-0.115968233672045	1.39161880406454	0.000405527573292006	0.055	0.0212863231305695	0.858
chr15	96303955	96538912	-0.115343424625697	1.38412109550836	0.000433940333204184	0.056	0.0215187911662146	0.862
chr9	91321525.5	91636851	-0.115114080767769	1.38136896921323	0.000441689267725688	0.056	0.021591114555082	0.863
chr14	37236997	37558604	-0.118360257137873	1.18360257137873	0.000366782900684489	0.056	0.0298308149296138	0.935
chr5	156074058	156642345	-0.0935619264554528	3.3682293523963	0.00036161694433682	0.057	0.00158078264238667	0.214
chr7	43094396	43656815	-0.0903619637102864	3.61447854841146	0.000289293555469456	0.058	0.00104094020405528	0.157
chr12	107792027	108006595	-0.113964438574389	1.59550214004145	0.000322872271729304	0.058	0.0156683456024797	0.75
chr2	10302426.5	10581718.5	-0.102558469839583	3.07675409518749	0.000395195660596668	0.059	0.00237633991992768	0.274
chr7	141947137.5	142048082	-0.10736719058255	1.82524223990335	0.000568255198243575	0.059	0.0115252486116492	0.673
chr15	48019758	48191214	-0.113785379066878	1.47920992786941	0.000426191398682681	0.06	0.0185225364845667	0.812
chr17	79905235.5	80096643.5	-0.114737762330142	1.3768531479617	0.000472685005811701	0.06	0.0217512592018597	0.864
chr12	117651299	118031023	-0.117948117702565	1.17948117702565	0.000390029704248999	0.06	0.0300684489216066	0.935
chr6	153224221	153484006	-0.113483567604832	1.47528637886282	0.000439106289551853	0.061	0.0186413534805631	0.816
chr1	228275828	228666638	-0.113103872545491	1.47035034309138	0.000449438202247191	0.062	0.0188066640836885	0.818
chr17	27696160	28113912	-0.107057384236904	1.81997553202736	0.000596667958155754	0.063	0.0115924060441689	0.674
chr9	33130375	33270634	-0.12479584759989	1.12316262839901	0.000268629730078781	0.063	0.0330078780834302	0.947
chr3	158390447.5	158506421	-0.114443798482859	1.3733255817943	0.000498514787550045	0.064	0.0218442464161178	0.866
chr7	41875113	42261049	-0.101296160019047	3.2414771206095	0.000413276507813509	0.065	0.00187265917602996	0.233
chr10	34446040	34817409	-0.101764729667027	3.15470661967782	0.000413276507813509	0.066	0.00211287614619656	0.253
chr17	70323136	70514539	-0.102150446528545	2.96236294932779	0.000490765853028542	0.07	0.00275603771148134	0.304
chr5	131646362	131880564.5	-0.102251205588257	2.8630337564712	0.000511429678419217	0.072	0.00316414826294718	0.328
chr6	36592246	36832884	-0.102080767552204	2.75618072390951	0.000573421154591244	0.074	0.00368849283223557	0.371
chr2	152858262	153252785	-0.112227928258242	1.3467351390989	0.000637995608937104	0.074	0.022776701536872	0.879
chr3	64125334	64384431	-0.101526970183097	3.0458091054929	0.000488182874854707	0.075	0.00250807180679323	0.283
chr1	21862932	22069417	-0.103567701060844	2.17492172227773	0.000730982823195144	0.076	0.00747772181325068	0.547
chr9	126888124	127071570	-0.110192031335315	1.54268843869441	0.000560506263722072	0.076	0.0168668474751388	0.772
chr3	3805905	4211558	-0.106698266350813	1.60047399526219	0.000764561539454992	0.078	0.0155417796719618	0.748
chr14	72943500.5	73344137	-0.0794088263511308	3.41457953309862	0.000498514787550045	0.079	0.00147229755908563	0.206
chr11	34208754	34393106	-0.103601871893034	2.07203743786067	0.000780059408497998	0.079	0.00850833010461062	0.592
chr2	52571550	53107842	-0.114889799785508	1.14889799785508	0.000601833914503422	0.08	0.0315459124370399	0.945
chr3	196902551	197209034	-0.101975348361505	2.44740836067611	0.000702570063282965	0.081	0.0054087562960093	0.456
chr17	69706099	70154920	-0.109689294066448	1.53565011693028	0.000609582849024926	0.083	0.0170373240346119	0.776
chr9	90185475	90538261	-0.109662116780679	1.53526963492951	0.000609582849024926	0.083	0.0170399070127857	0.776
chr1	207392261	207544840	-0.119537098927634	1.07583389034871	0.000483016918507039	0.083	0.0359524732016014	0.96
chr13	40363827	40796151	-0.112945151120387	1.24239666232425	0.000668991347023118	0.084	0.0269120495931809	0.917
chr14	61644038	61873622	-0.103846034275391	1.97307465123243	0.000818804081105515	0.085	0.00960609582849025	0.624
chr4	141575212	141968563	-0.103551807966275	1.96748435135922	0.00083946790649619	0.085	0.00966808730466228	0.625
chr2	100831189	101043104	-0.104580969010922	1.77787647318567	0.000849799819191528	0.085	0.0121916569804985	0.691
chr11	119303807	119630253	-0.0919920902541492	3.12773106864107	0.000689655172413793	0.086	0.0022058633604546	0.264
chr11	109729439	110362170	-0.0987950425829926	3.06264632007277	0.000656076456153945	0.088	0.0024305824615782	0.278
chr5	35574064	35939728.5	-0.103342404480024	1.86016328064043	0.000927289164406561	0.089	0.0110551465840114	0.662
chr5	13246929	13843916	-0.108948409950021	1.5252777393003	0.000676740281544621	0.089	0.017362779284515	0.787
chr2	28543298	28817140	-0.101570166869266	2.53925417173165	0.000712901975978303	0.09	0.00482500322872272	0.432
chr3	14630422	14768188	-0.112227758792511	1.23450534671762	0.000754229626759654	0.09	0.0272839984502131	0.922
chr2	205303100	205919517	-0.101856459965868	2.13898565928323	0.000914374273537389	0.091	0.00782384088854449	0.563
chr15	74945851	75128881	-0.102179035293111	2.04358070586222	0.000960867880666408	0.091	0.00882345344181842	0.606
chr3	111821058	111916760	-0.109024671314357	1.41732072708664	0.000803306212062508	0.092	0.0204003616169443	0.847
chr1	159236068	159558512	-0.1025915319931	1.94923910786889	0.000960867880666408	0.093	0.00989538938395971	0.631
chr2	53192311	53543334	-0.109749650835373	1.31699581002448	0.000883378535451375	0.093	0.0238512204571871	0.887
chr16	20395031	20493661	-0.118271535377873	1.06444381840086	0.00058891902363425	0.095	0.0367635283481855	0.962
chr11	1750620.5	1942879	-0.0926635386492944	3.05789677542672	0.000829135993800852	0.096	0.00244866330879504	0.28
chr10	16864715	17188594	-0.100882080400363	2.4211699296087	0.000831718971974687	0.096	0.00556115200826553	0.462
chr19	49804625	50412949.5	-0.102976822049202	1.75060597483643	0.00103835722588144	0.096	0.012666924964484	0.702
chr1	224528812.5	224989041	-0.0861072103976145	3.09985957431412	0.000785225364845667	0.098	0.00228851866201731	0.271
chr17	31366414	31689788	-0.104724624476156	1.57086936714233	0.00100736148779543	0.098	0.0162727624951569	0.764
chr16	81450558	81650677	-0.0855153442627491	3.16406773772172	0.000754229626759654	0.1	0.00208446338628439	0.252
chr3	72184399	72526219	-0.0992145145724583	2.57957737888392	0.000924706186232726	0.102	0.00463386284385897	0.423
chr7	41137309	41621468	-0.0999735230783739	2.49933807695935	0.000883378535451375	0.102	0.00508071806793233	0.443
chr2	6299378	6946032	-0.0999680243639312	2.49920060909828	0.000883378535451375	0.102	0.00508071806793233	0.443
chr6	25297487	25436122	-0.104375090179529	1.56562635269294	0.00105902105127212	0.102	0.0164148262947178	0.767
chr7	110658544	110764536	-0.116989055703059	1.05290150132753	0.000684489216066124	0.102	0.0375745834947695	0.965
chr2	12596843	12824729	-0.108438992591897	1.30126791110277	0.0010280253131861	0.103	0.0244737181970812	0.895
chr15	63406185	63600935	-0.111234663265148	1.11234663265148	0.000937621077101898	0.103	0.0336252098669766	0.95
chr11	11169707	11376302	-0.11002820135255	1.21031021487805	0.00100994446596926	0.105	0.0284566705411339	0.927
chr8	105257227	105801145	-0.0991616226538038	2.47904056634509	0.000986697662404753	0.106	0.00522019888931939	0.449
chr6	1970710	2415565.5	-0.0989757796372904	2.47439449093226	0.00100219553144776	0.106	0.00523053080201472	0.45
chr1	155880507	156100165	-0.0852722264613503	2.98452792614726	0.0010202763786646	0.108	0.00268629730078781	0.296
chr14	105287723	105546698	-0.0827466904681041	3.06162754731985	0.000911791295363554	0.11	0.00243574841792587	0.279
chr2	227418479	227567405	-0.102030730904363	1.63249169446981	0.00130440397778639	0.111	0.01491411597572	0.736
chr4	20018421	20574555	-0.1070037008105	1.284044409726	0.00121141676352835	0.111	0.0251530414567997	0.898
chr17	723007	891263	-0.0838096534447255	3.01714752401012	0.000940204055275733	0.112	0.00258297817383443	0.29
chr17	73676600	73997820	-0.0999158625300913	2.09823311313192	0.00121916569804985	0.112	0.00824228335270567	0.584
chr5	80623934	80922537	-0.11573330358906	1.04159973230154	0.000803306212062508	0.113	0.0383029833397908	0.966
chr7	68922405	69358880	-0.0994799286605924	2.08907850187244	0.00131990184682939	0.114	0.00835076843600672	0.587
chr6	90635009	90845852	-0.102877825920642	1.54316738880963	0.00130956993413406	0.114	0.0168616815187912	0.772
chr19	47713807	48024073	-0.105843698891644	1.48181178448301	0.000984114684230918	0.114	0.0184605450083947	0.809
chr5	155449909	155765592	-0.11528112879375	1.03753015914375	0.00083946790649619	0.114	0.0385922768952602	0.966
chr2	75326898	75781140	-0.100027797513821	2.00055595027642	0.00130956993413406	0.115	0.00931421929484696	0.615
chr6	139269418	139551664	-0.101355885676186	1.72305005649516	0.0013431486503939	0.115	0.0131783546429033	0.716
chr17	32895602	33338542	-0.101571336805156	1.62514138888249	0.00139222523569676	0.115	0.0150768436006716	0.741
chr2	111662494	111914486	-0.109989039268754	1.09989039268754	0.00113392741831332	0.115	0.0344698437298205	0.952
chr4	183128657	183673157	-0.0965145721456822	2.89543716437047	0.000947952989797236	0.116	0.00302983339790779	0.317
chr2	204168411	204624956	-0.0980545041068227	2.45136260267057	0.00114425933100865	0.116	0.00538550949244479	0.455
chr5	33649717	33946698	-0.0998551794427335	1.99710358885467	0.00135089758491541	0.116	0.00935038098928064	0.616
chr7	154068736	154455477	-0.101469170273344	1.6235067243735	0.00143096990830427	0.116	0.0151259201859744	0.741
chr6	41934765	42123144	-0.106326108790481	1.27591330548577	0.00131990184682939	0.116	0.0254939945757458	0.899
chr8	41739738	41981423	-0.10988561519002	1.0988561519002	0.00115200826553016	0.116	0.034508588402428	0.953
chr7	90533507	90682867	-0.114880827115149	1.03392744403634	0.00088596151362521	0.118	0.0388634896035129	0.966
chr7	6188797	6476056.5	-0.0990071760025276	1.98014352005055	0.0015007103189978	0.119	0.00950794265788454	0.62
chr6	35941709	36259166	-0.0986442592150723	1.97288518430145	0.00159628051142968	0.12	0.00960609582849025	0.624
chr2	131501353	131688267	-0.100852694070421	1.71449579919716	0.00145163373369495	0.12	0.0133049205734212	0.716
chr11	101990755	102123441	-0.105680315567357	1.37384410237564	0.00120108485083301	0.12	0.0218390804597701	0.866
chr16	49518310	49865539	-0.09525862124529	2.8577586373587	0.00109001678935813	0.121	0.00318739506651169	0.329
chr3	182339388	182688462	-0.107681197217306	1.18449316939037	0.00132248482500323	0.123	0.0297610745189203	0.935
chr7	100113388	100343096.5	-0.108925197621747	1.08925197621747	0.00128115717422188	0.123	0.0350871755133669	0.956
chr7	114483210	114686942	-0.108886317453812	1.08886317453812	0.00129148908691722	0.123	0.0351181712514529	0.956
chr5	88122944	88462828	-0.108840268519329	1.08840268519329	0.00129665504326488	0.123	0.0351440010331913	0.956
chr5	11524895	12176144	-0.11460245632503	1.03142210692527	0.000906625339015885	0.123	0.0390184682939429	0.966
chr2	70734532	71064086	-0.0967290260111103	2.32149662426665	0.00147746351543329	0.124	0.00623789228981015	0.497
chr3	117426868	117604303.5	-0.10586728501327	1.27040742015923	0.00138189332300142	0.124	0.0257187136768694	0.903
chr7	55128553	55313376	-0.0912900963047932	2.92128308175338	0.00118300400361617	0.125	0.00291359938008524	0.307
chr11	58920029	59211032.5	-0.0997316699600457	1.89490172924087	0.00149554436265014	0.125	0.0105850445563735	0.655
chr1	232729619	233047143	-0.099715316758543	1.89459101841232	0.00149554436265014	0.125	0.0105953764690688	0.655
chr11	23501632	24101781	-0.100080603099158	1.80145085578484	0.00152654010073615	0.126	0.011840371948857	0.683
chr7	134288099	134565928	-0.081223599962234	2.92404959864042	0.00106935296396745	0.127	0.00290585044556373	0.307
chr2	232419317	232597279	-0.10485020994855	1.46790293927969	0.00115975720005166	0.127	0.0188789874725559	0.819
chr3	73707412	73836161	-0.105525719468869	1.26630863362642	0.00146196564639029	0.128	0.0258917732145163	0.904
chr12	89577551	89721406	-0.113339740910697	1.02005766819628	0.00102544233501227	0.128	0.0397907787679194	0.966
chr2	58722314	58989427	-0.11301406964966	1.01712662684694	0.00104352318222911	0.128	0.0399974170218262	0.966
chr19	35782136	36041510	-0.0960727595444996	2.30574622906799	0.00161177838047268	0.129	0.00634896035128503	0.505
chr11	1001270.5	1162453	-0.0969086220062549	2.13198968413761	0.00172801239829523	0.129	0.00792716001549787	0.569
chr21	43717310	43892881	-0.0976233015636729	1.95246603127346	0.00181583365620561	0.129	0.00986955960222136	0.631
chr21	46192069	46646076	-0.108311306899744	1.08311306899744	0.00138189332300142	0.129	0.0354927030866589	0.956
chr22	37308302.5	37625461	-0.0953532533154225	2.57453783951641	0.00138705927934909	0.13	0.00465969262559731	0.423
chr12	104868173	105143826	-0.0951295572412561	2.3782389310314	0.00169185070386155	0.134	0.00584786258556115	0.476
chr14	24974804	25104483	-0.10485855223309	1.36316117903017	0.00137931034482759	0.134	0.0222497739894098	0.87
chr22	39352511	39680479	-0.091018910764422	2.82158623369708	0.00136381247578458	0.135	0.00335270566963709	0.346
chr14	74106426	74300557	-0.104765406257745	1.36195028135068	0.0014025571483921	0.135	0.0222962675965388	0.87
chr10	134385552.5	134544713.5	-0.0789018399829187	2.84046623938507	0.00118300400361617	0.138	0.00326746738990056	0.34
chr15	70719829	71071082	-0.0904743784792716	2.80470573285742	0.00144130182099961	0.138	0.00344569288389513	0.353
chr17	32561989	32647709	-0.0995315813282956	1.59250530125273	0.00192431873950665	0.138	0.0157277541004779	0.75
chr7	126675443	127027475	-0.100784143695676	1.51176215543514	0.00176417409272892	0.138	0.0176779026217228	0.795
chr4	52859928	53069128	-0.112440766442409	1.01196689798168	0.00113651039648715	0.138	0.0404313573550304	0.969
chr3	185119685	185406536	-0.09708465322836	1.84460841133884	0.00212837401523957	0.141	0.0113005295105256	0.666
chr11	45697908	45765692	-0.0778000464748871	2.80080167309593	0.00123724654526669	0.142	0.0034508588402428	0.353
chr10	50143427	50397618	-0.0941058865400166	2.54085893658045	0.00155495286064833	0.142	0.00482500322872272	0.432
chr11	2709914	2913334	-0.0917260108166345	2.75178032449904	0.00144130182099961	0.143	0.00370140772310474	0.371
chr11	7818165	8046101	-0.0963920947349898	1.9278418946998	0.00216195273149942	0.143	0.0101175255069095	0.64
chr11	60658361	60918586	-0.0977447505017594	1.75940550903167	0.00208962934263205	0.143	0.0125145292522278	0.698
chr2	101945867	102175888	-0.0976042046335154	1.75687568340328	0.00212579103706574	0.143	0.0125506909466615	0.701
chr6	41419370	41738366	-0.0803936694069757	2.73338475983717	0.00157045072969133	0.144	0.00378922898101511	0.372
chr3	13001256	13406582	-0.0940563852437459	2.35140963109365	0.0018752421542038	0.145	0.00603641999225107	0.489
chr2	201990619	202142817	-0.0944149586445321	2.17154404882424	0.00208704636445822	0.145	0.00750096861681519	0.549
chr8	104117866	104294427	-0.095526590181103	2.00605839380316	0.00223427612036678	0.145	0.00923672994963193	0.615
chr8	40432238	40746597	-0.0989107499778812	1.5825719996461	0.00207929742993672	0.145	0.0159653880924706	0.759
chr18	21656374	22039676.5	-0.111902364391957	1.00712127952761	0.00121141676352835	0.145	0.0408368849283224	0.971
chr5	148851518	149202020	-0.0967821218067681	1.83886031432859	0.00221619527314994	0.146	0.0113625209866977	0.667
chr4	173884384	174166943	-0.0970943171621073	1.74769770891793	0.00229626759653881	0.146	0.0127160015497869	0.704
chr12	22021295	22474765	-0.10521295396765	1.15734249364415	0.00182874854707478	0.146	0.0310422316931422	0.942
chr17	5815207	6004572	-0.106328923768705	1.06328923768705	0.00176675707090275	0.146	0.0368616815187912	0.962
chr7	17138805	17410340	-0.106267378100742	1.06267378100742	0.00177192302725042	0.146	0.0368849283223557	0.962
chr2	33735888	33929187	-0.0969908627955241	1.74583553031943	0.00232468035645099	0.147	0.0127547462223944	0.704
chr11	126462779	126750166	-0.0938292264647285	2.43955988808294	0.00175900813638125	0.148	0.00543975203409531	0.456
chr13	101910800.5	102374627	-0.0986717415344746	1.57874786455159	0.0021903654914116	0.148	0.0160454604158595	0.76
chr11	108829530	109460118	-0.0978681559796031	1.66375865165325	0.00223169314219295	0.149	0.0142141288906109	0.731
chr11	82430349	82756563	-0.0978582390851577	1.66359006444768	0.00223427612036678	0.149	0.0142192948469585	0.731
chr3	184391021	184560962	-0.0951097909624048	1.90219581924809	0.00253648456670541	0.15	0.0104791424512463	0.651
chr11	73161697	73581438	-0.094975146400705	1.8995029280141	0.00257522923931293	0.152	0.0105204701020276	0.654
chr8	102101217	102263157	-0.0993902198423864	1.4908532976358	0.00218003357871626	0.152	0.0182125791037066	0.803
chr5	132534569	132731938	-0.0964700174635406	1.83293033180727	0.00230143355288648	0.153	0.0114400103319127	0.672
chr19	46543685	47158033.5	-0.0933869753449311	2.24128740827835	0.00215162081880408	0.154	0.00687330492057342	0.531
chr11	130271836	130547540	-0.0862101936624163	2.67251600353491	0.00199922510654785	0.155	0.00412501614361359	0.389
chr5	55128527	55385250	-0.0961577233161039	1.82699674300598	0.00240216970166602	0.155	0.0114890869172155	0.672
chr1	225632889	225737259	-0.0986866748588606	1.48030012288291	0.00241250161436136	0.159	0.0184941237246545	0.811
chr2	161194928	161343862	-0.0930161580824513	2.13937163589638	0.00242025054888286	0.16	0.00782125791037066	0.562
chr22	40139626	40425739	-0.102923438247493	1.23508125896991	0.00208962934263205	0.161	0.0272685005811701	0.922
chr8	96694077	97145480	-0.0984450998544665	1.476676497817	0.00247449309053338	0.163	0.0186051917861294	0.815
chr1	22962435.5	23162550	-0.0877853874202031	2.63356162260609	0.00201472297559086	0.164	0.00431615652847733	0.397
chr1	176430983	176811334	-0.10521886487705	1.0521886487705	0.00206896551724138	0.164	0.0375952473201601	0.965
chr2	875713.5	1204807	-0.0846099165259613	2.6229074123048	0.00224460803306212	0.165	0.00437298204830169	0.4
chr1	164872273	165345836	-0.0962508519623497	1.63626448335995	0.00278186749321968	0.165	0.0148547074777218	0.735
chr6	40253980	40400346	-0.0965685947463153	1.54509751594104	0.00287743768565156	0.165	0.0168126049334883	0.772
chr5	140887302	141061928	-0.102682290762737	1.23218748915284	0.00215162081880408	0.165	0.0273769856644711	0.922
chr10	29917507	30101042	-0.0932737829964784	1.95874944292605	0.0028283611003487	0.166	0.00978948727883249	0.629
chr11	44985586	45179364	-0.0932724181483704	1.95872078111578	0.0028283611003487	0.166	0.00979465323518016	0.629
chr3	71542870	71743626	-0.0910128355865922	2.45734656083799	0.00209479529897972	0.167	0.00535967971070644	0.454
chr4	70626228.5	70923371	-0.095462684256194	1.71832831661149	0.00281028025313186	0.167	0.0132584269662921	0.716
chr15	31589348	31948632	-0.0952975003871432	1.71535500696858	0.00288260364199923	0.168	0.013292005682552	0.716
chr15	66246348	66581018	-0.0914004963208623	2.37641290434242	0.00223169314219295	0.169	0.00585561152008266	0.477
chr17	64528576	64712432	-0.0923277879887501	2.21586691173	0.00240475267983986	0.169	0.00709544104352318	0.535
chr5	178203450.5	178511373	-0.0928818655740939	1.95051917705597	0.00294717809634509	0.169	0.00988247449309053	0.631
chr3	98482769	98681235	-0.0959634799698258	1.63137915948704	0.00288260364199923	0.169	0.0149347798011107	0.737
chr3	134165843	134361914	-0.0963936916771173	1.54229906683388	0.00294717809634509	0.169	0.0168720134314865	0.772
chr15	81785576	82234347	-0.0957526553102383	1.62779514027405	0.00297300787808343	0.171	0.0150096861681519	0.741
chr5	75878300	76145978.5	-0.0903555314860993	2.43959935012468	0.00222136122949761	0.172	0.00543716905592148	0.456
chr2	235464680	235671842	-0.096010088277313	1.53616141243701	0.00309440785225365	0.172	0.0170269921219166	0.776
chr12	63108809	63294404	-0.0959569656114116	1.53531144978258	0.00311507167764432	0.173	0.0170399070127857	0.776
chr1	236016383	236192934	-0.0952581883617677	1.61938920215005	0.00315898230659951	0.174	0.0151827457057988	0.742
chr11	117934751	118125492	-0.0817816423755384	2.61701255601723	0.0022730207929743	0.176	0.00441430969908304	0.405
chr1	209858572.5	210072223	-0.0925406197126665	1.85081239425333	0.00328038228076973	0.177	0.0112152912307891	0.664
chr11	107567020	107779124	-0.101413520200846	1.318375762611	0.0021903654914116	0.178	0.0237943949373628	0.887
chr5	6745560	7080810	-0.102814271153977	1.13095698269375	0.00254681647940075	0.178	0.0325196952085755	0.947
chr3	57903821	57999988	-0.107813206246689	0.970318856220204	0.0018907400232468	0.178	0.0434741056438073	0.976
chr12	19336481	19635946	-0.0908331155967414	2.27082788991853	0.0025803951956606	0.179	0.00664858581944983	0.519
chr12	42863385	43253257	-0.0922004638078796	1.93620973996547	0.0031434844375565	0.181	0.0100400361616944	0.638
chr8	134315520	134521130	-0.090442458534871	2.26106146337178	0.00268113134444014	0.182	0.0067441560118817	0.521
chr10	24909511	25210092	-0.100610960947254	1.40855345326155	0.00212062508071807	0.182	0.02068707219424	0.85
chr12	72335191.5	72836959	-0.0886779314878713	2.4829820816604	0.00236084205088467	0.183	0.00518920315123337	0.448
chr2	231967331	232253064	-0.0893702879320814	2.4129977741662	0.0024383313960997	0.184	0.00559989668087305	0.466
chr14	96219318	96571554	-0.091465657485857	1.920778807203	0.00338111842954927	0.184	0.0102001808084722	0.641
chr12	76363767	76552736	-0.0942501912902357	1.60225325193401	0.00350768436006716	0.184	0.0155133669120496	0.748
chr3	54169983	54861701	-0.090242385280595	2.25605963201488	0.002745705798786	0.185	0.00679323259718455	0.525
chr19	18464295	18988945	-0.0960398141389585	1.44059721208438	0.00339403332041844	0.185	0.0197313702699212	0.843
chr2	134182001	134532341	-0.0897361515473301	2.33313994023058	0.00263205475913729	0.186	0.00615781996642128	0.494
chr2	37539135	37875836	-0.0875760954580773	2.45213067282616	0.00257522923931293	0.187	0.00538550949244479	0.455
chr10	80994016	81184102	-0.0829098387648351	2.48729516294505	0.00283352705669637	0.188	0.00516079039132119	0.445
chr22	42296304	42460939	-0.106352381249096	0.957171431241868	0.00223944207671445	0.189	0.0445434586077748	0.978
chr1	14824776	14991440	-0.10223460244746	1.12458062692207	0.00273537388609066	0.191	0.0329355546945628	0.947
chr1	207984794	208144007	-0.0919048517216207	1.74619218271079	0.00379956089371045	0.192	0.0127521632442206	0.704
chr1	6333684.5	6474383	-0.0794514934188299	2.46299629598373	0.00274828877695983	0.193	0.00532093503809893	0.453
chr15	51501301	51660650	-0.10213203162341	1.12345234785751	0.00276636962417668	0.193	0.0330001291489087	0.947
chr8	72824512	73008545	-0.10610579248733	0.954952132385969	0.00228593568384347	0.193	0.0446829394291618	0.978
chr7	132109851	132500307	-0.0882687003836908	2.38325491035965	0.00266046751904946	0.194	0.00582203280382281	0.476
chr2	46293123	46414317	-0.0953279261853261	1.42991889277989	0.00375565026475526	0.194	0.0200129148908692	0.845
chr1	111162296	111775891	-0.0852708222415546	2.38758302276353	0.00303241637608162	0.195	0.00578070515304146	0.473
chr7	7228559	7504884	-0.100427031456981	1.30555140894076	0.0025209866976624	0.195	0.0243084075939558	0.895
chr8	10771386	11044280	-0.0895291946951993	2.14870067268478	0.00317964613199018	0.197	0.00773601963063412	0.558
chr15	62767926	62929234	-0.0923398251377697	1.66211685247986	0.0039907012785742	0.197	0.0142528735632184	0.731
chr10	132099543	132291888	-0.103118133301678	1.03118133301678	0.00276895260235051	0.197	0.0390468810538551	0.966
chr15	75400931	75586872	-0.105985219295182	0.953866973656636	0.00232726333462482	0.197	0.044757845796203	0.979
chr13	27706214	28064505	-0.0876194197152009	2.36572433231043	0.00282577812217487	0.198	0.00591760299625468	0.48
chr14	55308015	55590040	-0.0911656308761542	1.73214698664693	0.00411468423091825	0.198	0.013010461061604	0.713
chr6	147943365	148271271	-0.105914103649368	0.953226932844312	0.00234534418184166	0.198	0.0448353351414181	0.979
chr5	166582599.5	166745042	-0.102943606990623	1.02943606990623	0.00285935683843472	0.199	0.0391915278315898	0.966
chr6	29364730.5	29497165	-0.0893086154744347	2.14340677138643	0.00322872271729304	0.2	0.00777734728141547	0.561
chr22	30812642	30962220	-0.105668716357196	0.95101844721476	0.0024228335270567	0.2	0.0449903138318481	0.979
chr1	158517669	158817808	-0.084542470364385	2.36718917020278	0.00319514400103319	0.201	0.00591502001808085	0.48
chr5	10838874	11242659	-0.0919592443460036	1.65526639822807	0.0041482629471781	0.202	0.0144104352318223	0.732
chr16	48993133	49378538	-0.100551146970644	1.20661376364773	0.00288518662017306	0.202	0.0286865555986052	0.928
chr12	22968563	23252261	-0.100229547816018	1.20275457379222	0.00302725041973395	0.204	0.0288363683326876	0.93
chr1	43317135.5	43464711	-0.0925260011138336	1.57294201893517	0.00429807568126049	0.205	0.0162211029316802	0.762
chr9	123981663	124107255	-0.0943923255164683	1.41588488274702	0.00414051401265659	0.206	0.0204546041585949	0.847
chr13	103814346	104253381	-0.105049120883174	0.945442087948564	0.0026630504972233	0.206	0.0454397520340953	0.98
chr3	50176163	50492814.5	-0.0818578794173264	2.37387850310247	0.00337078651685393	0.208	0.00588402427999483	0.477
chr7	101500076	101632606.5	-0.0836490399587649	2.34217311884542	0.00337336949502777	0.208	0.00609841146842309	0.492
chr11	116483513	116838417	-0.0889235458387535	1.95631800845258	0.00403202892935555	0.208	0.00983339790778768	0.63
chr15	89153931.5	89248668.5	-0.0912661925596742	1.64279146607414	0.00449954797881958	0.208	0.0147023117654656	0.735
chr6	17470162	17630124	-0.101120316101589	1.11232347711748	0.00317706315381635	0.208	0.0336252098669766	0.95
chr3	13515750.5	13742034	-0.0885212871468135	2.12451089152352	0.00346635670928581	0.209	0.0080046493607129	0.575
chr10	111782464	111980831	-0.0977088719648905	1.36792420750847	0.0031434844375565	0.209	0.0220534676481984	0.868
chr13	94870787	95315772	-0.0901642787296902	1.8032855745938	0.00427224589952215	0.21	0.0118197081234664	0.681
chr8	126581837	126964448	-0.0909363255866054	1.6368538605589	0.00465452666924965	0.211	0.0148392096086788	0.735
chr2	85465018	85604366	-0.0893866890908022	1.87712047090685	0.00421025442335012	0.212	0.0108252615265401	0.656
chr6	42207510	42410890	-0.0852543963528839	2.30186870152787	0.0033682035386801	0.214	0.00637995608937104	0.505
chr21	31654005	31812839	-0.0897860388324109	1.79572077664822	0.00443497352447372	0.214	0.0119256102285936	0.686
chr5	73553751	73927487	-0.0918962233827776	1.56223579750722	0.00461061604029446	0.214	0.0164768177708898	0.769
chr3	44162215	44612961	-0.100594262492417	1.10653688741659	0.00338111842954927	0.214	0.0340488182874855	0.951
chr15	56923479	57138252	-0.104476450078252	0.940288050704265	0.0028955185328684	0.214	0.0458556115200827	0.98
chr1	27726275	28013341	-0.0851068951554406	2.2978861691969	0.00340953118946145	0.215	0.00641095182745706	0.508
chr9	140279649	140425395	-0.100395193356192	1.10434712691811	0.00348960351285032	0.215	0.0341728012398295	0.952
chr11	22067714	22569243	-0.104320688180734	0.938886193626606	0.00295492703086659	0.215	0.0459615136252099	0.981
chr11	5345322	5545506	-0.0824711402177993	2.30919192609838	0.00362133539971587	0.217	0.00632829652589436	0.504
chr8	116127006	116479772	-0.0992517745909595	1.19102129509151	0.00348702053467648	0.217	0.029422704378148	0.934
chr12	21283725	21572368	-0.0987602619137335	1.1851231429648	0.00370399070127857	0.218	0.029704248999096	0.935
chr6	143206075	143500582	-0.102175652956439	1.02175652956439	0.00316156528477334	0.218	0.0396461319901847	0.966
chr8	141584720	141735573	-0.0878057527983499	2.01953231436205	0.00400361616944337	0.22	0.0090920831718972	0.61
chr15	52069389	52274433	-0.0967850471079922	1.35499065951189	0.00355676094537001	0.22	0.0225313186103577	0.877
chr4	14406369	14918405	-0.0967723992558717	1.3548135895822	0.00356450987989152	0.22	0.0225390675448792	0.877
chr12	51639577	51745952	-0.0982717579155375	1.27753285290199	0.00339403332041844	0.22	0.0254371690559215	0.899
chr19	39299581	39862918	-0.0884276183287477	1.8569799849037	0.00458995221490378	0.222	0.0111145550820096	0.663
chr5	146133678	146472905	-0.0884108645689453	1.85662815594785	0.00458995221490378	0.222	0.0111171380601834	0.663
chr9	110301585	110501986	-0.104074650667522	0.936671856007698	0.00307116104868914	0.222	0.0461655689009428	0.981
chr5	90437527	90515572	-0.103792830556136	0.934135475005222	0.0031434844375565	0.222	0.0463902880020664	0.983
chr16	50285254	50385139	-0.0972650811790234	1.2644460553273	0.00383830556631796	0.224	0.025974428516079	0.905
chr1	31907354	32157059	-0.084695378508646	2.2020798412248	0.00396745447500969	0.225	0.00722717293038874	0.538
chr14	74398293	74885106	-0.0894031069426305	1.69865903190998	0.00497481596280511	0.226	0.0135683843471523	0.72
chr2	175528343	175796500	-0.0869441991563117	2.08666077975148	0.00399586723492187	0.227	0.00837401523957123	0.587
chr5	122452418	122551801	-0.0928002668052609	1.39200400207891	0.00497998191915278	0.227	0.0212708252615265	0.858
chr16	75375801	75575906	-0.0970839407698108	1.26209123000754	0.00393387575874984	0.227	0.0260699987085109	0.905
chr14	65225253	65528044	-0.089000749041683	1.69101423179198	0.0051762882603642	0.228	0.0136897843213225	0.72
chr15	47565787	47753061	-0.0989013267716288	1.08791459448792	0.00423350122691463	0.228	0.0351672478367558	0.956
chr5	172769199	172982674.5	-0.0905488402905829	1.53933028493991	0.00537517757974945	0.229	0.016926255973137	0.773
chr4	155511904	155790525	-0.10328394556772	0.929555510109482	0.00335528864781093	0.23	0.0467854836626631	0.983
chr13	114825508	114940637	-0.0907575732787415	1.45212117245986	0.00569030091695725	0.231	0.0193465065220199	0.83
chr5	152029980	152376702	-0.101077534146008	1.01077534146008	0.00368074389771406	0.231	0.0405140126565931	0.969
chr17	59017682	59288417	-0.0957022774901577	1.33983188486221	0.00410951827457058	0.233	0.0230324163760816	0.882
chr4	83997661	84189574	-0.0985145253830704	1.08365977921377	0.00451246286968875	0.234	0.0354462094795299	0.956
chr13	30436529	30643156	-0.0863366509158561	1.89940632014883	0.00504972232984631	0.236	0.0105204701020276	0.654
chr11	68065484	68174181.5	-0.0885199855677618	1.68187972578747	0.00541133927418313	0.236	0.0138266821645357	0.722
chr9	113525820	113792896	-0.0983712510260762	1.08208376128684	0.00459770114942529	0.236	0.0355314477592664	0.957
chr17	73246585	73361703	-0.0983525515977005	1.08187806757471	0.00461319901846829	0.237	0.0355546945628309	0.957
chr5	38273388	38549214	-0.0877701530826207	1.66763290856979	0.00580395195660597	0.238	0.0141469714580912	0.73
chr6	121827335	122177716	-0.0949311843348978	1.32903658068857	0.00449179904429808	0.24	0.0234121141676353	0.884
chr2	216795947	217009673	-0.0958962646978407	1.24665144107193	0.0045537905204701	0.24	0.0267570709027509	0.914
chr4	148283066	148767763	-0.0844149012574687	2.11037253143672	0.0044711352189074	0.241	0.00813121529123079	0.578
chr13	99880947	100060513	-0.0833458813960341	2.16699291629689	0.00437039907012786	0.242	0.00754746222394421	0.551
chr2	33342294	33518258	-0.0921719220393427	1.38257883059014	0.00539325842696629	0.242	0.021560118816996	0.863
chr10	74336600	74518031	-0.0976704820359318	1.07437530239525	0.0049360712901976	0.242	0.036037711481338	0.96
chr11	83221624	83526604	-0.0968226291470971	1.16187154976517	0.00471910112359551	0.243	0.0308433423737569	0.94
chr12	54974116	55051924	-0.0975477541824938	1.07302529600743	0.00500581170089113	0.243	0.0361487795428129	0.96
chr16	89668624	89831123	-0.0844151940652936	2.02596465756705	0.0048534159886349	0.244	0.00901459382668216	0.608
chr10	79524632	79679462	-0.08034225002358	2.16924075063666	0.00433940333204184	0.245	0.00752938137672737	0.55
chr6	117732471	117858157	-0.100066360331084	1.00066360331084	0.00419733953248095	0.245	0.0412449954797882	0.972
chr12	13288571	13530053.5	-0.0848976040494317	1.95264489313693	0.00512462869688751	0.246	0.00986955960222136	0.631
chr2	65414549	65617203	-0.0884724255024033	1.59250365904326	0.00600284127599122	0.246	0.0157277541004779	0.75
chr13	49314234	49497501	-0.0965651394498033	1.15878167339764	0.00488699470489474	0.247	0.0309879891514917	0.942
chr15	44853982	45077007	-0.0955673416788652	1.24237544182525	0.00477592664341986	0.248	0.0269120495931809	0.917
chr12	18835631	19118327	-0.0972683409539156	1.06995175049307	0.00523053080201472	0.249	0.0363554177967196	0.961
chr5	73122272	73377339	-0.0996744787081126	0.996744787081125	0.00444788841534289	0.25	0.0415007103189978	0.972
chr10	119010737	119113856	-0.0994388676250715	0.994388676250715	0.00459253519307762	0.251	0.0416556890094279	0.972
chr5	169482268	169766682	-0.0859736046017794	1.63349848743381	0.00686555598605192	0.253	0.0149012010848508	0.736
chr12	15698455	15904057	-0.0908708369262611	1.36306255389392	0.00623272633346248	0.253	0.0222575229239313	0.87
chr8	67012327	67261068	-0.0968812956983693	1.06569425268206	0.00547074777218132	0.254	0.0366782900684489	0.962
chr2	218998981.5	219222123	-0.0817077243120383	2.124400832113	0.00476817770889836	0.255	0.0080046493607129	0.575
chr1	942904	1120851.5	-0.0874650829688078	1.57437149343854	0.00662017305953765	0.255	0.0161797752808989	0.762
chr2	135428796	135625209	-0.098968777867932	0.98968777867932	0.0048689138576779	0.256	0.042058633604546	0.972
chr6	166856075	166980629	-0.0768920031375201	2.07608408471304	0.00480692238150588	0.258	0.00845925351930776	0.59
chr1	18081889	18459578	-0.0842302983402406	1.85306656348529	0.00601575616686039	0.259	0.0111765465581816	0.664
chr4	41031037	41207235	-0.0893978726180355	1.43036596188857	0.00666666666666667	0.26	0.0199974170218262	0.844
chr10	6389707	6645837	-0.0891197749422678	1.42591639907629	0.00682939429161824	0.26	0.0201162340178225	0.846
chr10	114678204	114846876	-0.0826553421653958	2.0663835541349	0.00505488828619398	0.261	0.00857548753713031	0.592
chr2	238449452	238585054	-0.0826112663736412	2.06528165934103	0.00506522019888932	0.261	0.00858065349347798	0.592
chr1	12727093	12908349	-0.082383676357493	1.97720823257983	0.0055663179646132	0.263	0.00955185328683973	0.622
chr13	60026399	60197945	-0.101335963720132	0.91202367348119	0.00431099057212967	0.263	0.0484902492573938	0.985
chr22	36593144	36727471	-0.0851534195476374	1.61791497140511	0.00739506651168798	0.264	0.0152137414438848	0.742
chr14	93819181	94186558	-0.0956088439799451	1.14730612775934	0.00550949244478884	0.264	0.0316388996512979	0.945
chr14	62179983	62462754	-0.0860832282812594	1.54949810906267	0.00752679839855353	0.265	0.0167118687847088	0.77
chr6	86290102	86548016.5	-0.101119729246659	0.910077563219933	0.00442980756812605	0.265	0.0486839726204314	0.985
chr3	65453516	65652312	-0.0835026943952124	1.83705927669467	0.00633087950406819	0.268	0.011388350768436	0.67
chr1	148739457	149069790	-0.100859274245574	0.90773346821017	0.00456928838951311	0.269	0.0488673640707736	0.985
chr4	95960149	96102203	-0.100798077085112	0.907182693766007	0.00460028412759912	0.269	0.0489267725687718	0.985
chr11	7259321.5	7633488	-0.0792390323020389	2.06021483985301	0.0051840371948857	0.27	0.00862456412243317	0.597
chr5	111665548	111963982	-0.138846037018712	1.1107682961497	0.000764561539454992	0.271	0.0337362779284515	0.95
chr11	1421161	1585852	-0.0817314548331467	1.96155491599552	0.00576262430582462	0.273	0.00976107451892031	0.628
chr16	15534699	15736989	-0.0880031899301464	1.40805103888234	0.00765853028541909	0.274	0.0207129019759783	0.851
chr21	45161387	45565446	-0.0956267049517499	1.05189375446925	0.0063618752421542	0.275	0.0376159111455508	0.965
chr6	107382577	107538371	-0.100132980968668	0.90119682871801	0.00501614361358647	0.276	0.0495182745705799	0.987
chr22	18766635	19009976.5	-0.100116512127805	0.901048609150244	0.00503164148262947	0.277	0.0495389383959706	0.987
chr1	247737746	247921656	-0.0954701052720966	1.05017115799306	0.00646777734728142	0.279	0.0377166472943304	0.965
chr5	77917917	78067856	-0.0925190019783542	1.29526602769696	0.00591243703990701	0.282	0.0247010202763787	0.895
chr7	75357247	75586348	-0.0816823953096665	1.79701269681266	0.00706444530543717	0.283	0.0118997804468552	0.685
chr12	258395.5	341431	-0.0874677532824058	1.39948405251849	0.00809505359679711	0.284	0.0210202763786646	0.855
chr16	48079666	48222834	-0.0845237314750941	1.52142716655169	0.00865297688234534	0.285	0.0174609324551208	0.79
chr7	98722470	99012084	-0.0793890206468303	1.90533649552393	0.0062637220715485	0.287	0.0104352318222911	0.651
chr11	75265195	75736215	-0.082543057436383	1.73340420616404	0.0073821516208188	0.287	0.0129820483016919	0.71
chr17	17485085	17661159	-0.0893209345785676	1.33981401867851	0.00743381118429549	0.287	0.0230324163760816	0.882
chr10	22911583	22992381	-0.0892150863280816	1.33822629492122	0.00750355159498902	0.287	0.0230789099832106	0.883
chr10	72937119	73093425	-0.0891551637255732	1.3373274558836	0.00753454733307504	0.287	0.0231099057212967	0.883
chr7	45888154	46044805	-0.0890618471393586	1.33592770709038	0.00760428774376857	0.287	0.0231615652847733	0.883
chr3	123371420	123535716	-0.0802371265209637	1.84545390998216	0.00673382409918636	0.288	0.0112927805760041	0.666
chr3	132930478	133142442	-0.0822874882191925	1.72803725260304	0.00750871755133669	0.288	0.0130982823195144	0.713
chr13	22170320	22329773	-0.0935239424272828	1.21581125155468	0.00601575616686039	0.289	0.028206121658272	0.927
chr17	67665970	67893251	-0.0995051838673688	0.89554665480632	0.00547074777218132	0.289	0.0500297042489991	0.987
chr16	70365800	70624392	-0.082042194096283	1.72288607602194	0.00763270050368074	0.29	0.0131783546429033	0.716
chr6	125965673.5	126465314	-0.0833183987086114	1.66636797417223	0.00775151749967713	0.29	0.0141753842180034	0.73
chr11	35453590	35630162	-0.0872465960358158	1.39594553657305	0.00830944078522537	0.29	0.021139093374661	0.855
chr1	202537837	202650506	-0.0992947940680604	0.893653146612544	0.00557664987730854	0.291	0.0501924318739507	0.987
chr3	30638618	30762233	-0.0817147682587416	1.71601013343357	0.00776701536872013	0.292	0.0132790907916828	0.716
chr12	12008666	12225262	-0.0920544315070074	1.2887620410981	0.00626113909337466	0.292	0.0249567351155883	0.896
chr7	137757578	138089004.5	-0.0840117224166453	1.51221100349962	0.00897068319772698	0.293	0.0176649877308537	0.795
chr2	79382913	79677079	-0.0887843921533619	1.33176588230043	0.00782900684489216	0.293	0.0233087950406819	0.884
chr11	62670242	62947565	-0.0826525810470438	1.65305162094088	0.00809763657497094	0.294	0.0144517628826036	0.734
chr12	52538433	52616097	-0.0824829868698149	1.6496597373963	0.00816995996383831	0.294	0.0145628309440785	0.734
chr1	92191625	92338262	-0.0846979537930022	1.43986521448104	0.00954410435231822	0.294	0.0197597830298334	0.843
chr1	29531247	29676527.5	-0.0886950043701195	1.33042506555179	0.00791166214645486	0.294	0.0233501226914633	0.884
chr1	68166689	68290436	-0.0814609824923935	1.71068063234026	0.00789874725558569	0.295	0.0133746609841147	0.717
chr16	79692435	80208029	-0.135231721658989	1.08185377327191	0.000870463644582203	0.295	0.0355572775410048	0.957
chr5	37814381	37952545.5	-0.0946937278467947	1.04163100631474	0.00704119850187266	0.296	0.0383029833397908	0.966
chr13	36516169.5	36700036.5	-0.0945276724355009	1.03980439679051	0.00719101123595506	0.297	0.038424383313961	0.966
chr1	222828700	222927856	-0.132770880339749	1.06216704271799	0.000914374273537389	0.301	0.0369081751259202	0.963
chr2	218550825	218717561	-0.0801731926311306	1.68363704525374	0.00830169185070386	0.302	0.0138086013173189	0.722
chr11	86280769	86481872	-0.0878817322974402	1.3182259844616	0.00853157690817513	0.302	0.0238021438718843	0.887
chr5	58147306	58421559	-0.0858496338221773	1.37359414115484	0.00950794265788454	0.303	0.0218416634379439	0.866
chr13	20925063	21069344	-0.0908606605413994	1.27204924757959	0.00712127082526153	0.303	0.0256541392225236	0.903
chr6	3383656	3527443	-0.0816136745189401	1.55065981585986	0.00954668733049206	0.306	0.0166860390029704	0.77
chr8	22831506	22974642	-0.0856188897716142	1.36990223634583	0.00970941495544363	0.306	0.0219733953248095	0.868
chr8	129161109.5	129374295	-0.092630995424528	1.20420294051886	0.0067441560118817	0.307	0.0287769598346894	0.928
chr1	58622038	58898732.5	-0.0925722314110523	1.20343900834368	0.00679064961901072	0.307	0.0288105385509492	0.93
chr16	85070825	85176646	-0.0750196367459414	1.80047128190259	0.0069688751130053	0.309	0.0118532868397262	0.683
chr2	219840349	220089144	-0.0808603244223197	1.53634616402407	0.00994446596926256	0.313	0.0170140772310474	0.774
chr1	35384669	35688002	-0.0937966048498711	1.03176265334858	0.00778509621593697	0.313	0.0390055534030737	0.966
chr5	143251840	143521702	-0.0903764501118428	1.2652703015658	0.00752679839855353	0.315	0.0259331008652977	0.904
chr5	150977390	151124112	-0.0789805511251867	1.65859157362892	0.00875113005295105	0.316	0.0143226139739119	0.732
chr2	236377597	236514259	-0.0823966669701403	1.48314000546253	0.0101898488957768	0.316	0.0184295492703087	0.809
chr7	79754567	79881210	-0.0976446218999067	0.878801597099161	0.00676481983727237	0.316	0.0516130698695596	0.989
chr3	129312940.5	129599135	-0.0804130848603408	1.52784861234647	0.010140772310474	0.317	0.017269792070257	0.783
chr17	47992380	48167096	-0.0871628504649513	1.30744275697427	0.00929097249128245	0.318	0.0242231693142193	0.894
chr10	118632105	118750423	-0.0929276037930164	1.1151312455162	0.00752938137672737	0.32	0.0334805630892419	0.95
chr6	6384659	6714166	-0.0796532160071793	1.51341110413641	0.0105127211675061	0.322	0.0176417409272892	0.793
chr17	59572954.5	59911755	-0.0947834785358275	0.947834785358275	0.00800206638253907	0.323	0.0452486116492316	0.979
chr1	25333445	25426427	-0.0917822922736682	1.19316979955769	0.00745705798786	0.324	0.0292858065349348	0.934
chr17	27188625.5	27338116	-0.0916986068170514	1.19208188862167	0.00751646648585819	0.324	0.029345215032933	0.934
chr6	44003077	44088275	-0.0785670209346131	1.57134041869226	0.00993155107839339	0.326	0.0162701795169831	0.764
chr17	57431996	57484425	0.0972675661505386	0.875408095354848	0.00712127082526153	0.328	0.0518997804468552	0.99
chr2	179121368	179246509.5	-0.097136816530717	0.874231348776453	0.00724783675577941	0.328	0.0520495931809376	0.99
chr6	133944167	134085562	-0.0971308976492747	0.874178078843472	0.00725041973395325	0.328	0.052059925093633	0.99
chr16	85424477.5	85494611	-0.0758768166217532	1.59341314905682	0.00962159369753326	0.329	0.0157148392096087	0.75
chr5	149501835	149625149	-0.0778883514259797	1.55776702851959	0.0102105127211675	0.329	0.0165646390288002	0.769
chr2	7713711	8116986	-0.0827467309143214	1.40669442554346	0.0111248869947049	0.329	0.0207464806922381	0.851
chr10	79284013	79459599	-0.0898172651157525	1.25744171162053	0.00806405785871109	0.329	0.0262921348314607	0.907
chr10	61802547	62041556	-0.0910315448558629	1.18341008312622	0.00812863231305695	0.329	0.0298488957768307	0.935
chr10	14320625	14529831	-0.0741086014626093	1.5562806307148	0.00980756812604934	0.33	0.0165904688105386	0.769
chr12	3423790	3590768	-0.073713736389369	1.54798846417675	0.00982823195144001	0.331	0.016755779413664	0.77
chr1	20301989	20446770	-0.092411447835913	1.10893737403096	0.00806664083688493	0.331	0.0338499289681002	0.95
chr14	22564251	22925659	-0.0858666815062107	1.28800022259316	0.0105359679710706	0.332	0.0250109776572388	0.898
chr19	11242272	11504764	-0.0969959336794962	0.872963403115466	0.00735890481725429	0.332	0.0522019888931938	0.99
chr4	77579326	77703381	-0.0836135716214841	1.33781714594375	0.0115252486116492	0.333	0.023089241895906	0.883
chr2	8618154	8809556	-0.0790423595342349	1.50180483115046	0.0108381764174093	0.335	0.0179362004391063	0.796
chr7	30265567	30410993	-0.0927910332228668	1.02070136545153	0.00881828748547075	0.336	0.0397158724008782	0.966
chr12	77623070	77880117	-0.0963962250409544	0.867566025368589	0.00785225364845667	0.337	0.0527521632442206	0.99
chr22	19864308	20098412	-0.0834948940318133	1.33591830450901	0.0116285677386026	0.338	0.0231615652847733	0.883
chr2	223735640	223824319	-0.0927561088214427	1.02031719703587	0.00884411726720909	0.338	0.0397572000516596	0.966
chr7	104859800	105097168	-0.0894730237548313	1.25262233256764	0.00837143226139739	0.34	0.0264936071290198	0.909
chr20	36931334.5	37058455.5	-0.0905116054177346	1.17665087043055	0.00854965775539197	0.34	0.0301769340049077	0.936
chr13	47216934	47469654	-0.0813684375624179	1.3832634385611	0.0122045718713677	0.341	0.0215420379697792	0.862
chr4	157656850	157811584	-0.125839989357605	1.00671991486084	0.00113134444013948	0.341	0.0408627147100607	0.971
chr16	27254785	27413856.5	-0.0893788870954815	1.25130441933674	0.00843858969391709	0.342	0.026553015627018	0.913
chr16	71008391	71221950	-0.0849452841389736	1.2741792620846	0.0115329975461707	0.344	0.0255766498773085	0.901
chr8	8727303	8932588	-0.0829130028973125	1.326608046357	0.0122226527185845	0.345	0.0234999354255457	0.885
chr17	1888850	2041773	-0.0888989894650472	1.24458585251066	0.00886219811442593	0.35	0.0268578070515304	0.917
chr8	29706233	29848579	-0.0934401789978815	0.934401789978815	0.00928580653493478	0.35	0.046364458220328	0.983
chr1	180967813	181111749	-0.0791964268401663	1.42553568312299	0.0121425803951957	0.351	0.0201317318868656	0.846
chr4	40178593	40324096	-0.0921595181433193	1.01375469957651	0.00953893839597055	0.354	0.0402996254681648	0.969
chr3	37920130	38031387	-0.0804490406863863	1.36763369166857	0.0128322355676095	0.355	0.0220560506263722	0.868
chr1	70953380	71555947	-0.122317971010529	0.978543768084234	0.00130698695596022	0.355	0.0428645227947824	0.972
chr1	226821857	226900708.5	-0.0777750468393878	1.39995084310898	0.012932971716389	0.356	0.0210125274441431	0.855
chr7	27565815	27737875	-0.091001640876316	1.09201969051579	0.00946403202892936	0.357	0.0349037840630247	0.956
chr14	30142862	30382993	-0.122086357039516	0.976690856316125	0.00131473589048173	0.357	0.0429936717034741	0.974
chr13	108434882.5	108817948	-0.0955938510933983	0.860344659840584	0.00865297688234534	0.357	0.0535528864781093	0.992
chr2	197822318	198063717	-0.0884106650290091	1.23774931040613	0.00929355546945628	0.358	0.0271367686943045	0.922
chr8	130472165	130799851	-0.0909264143338543	1.09111697200625	0.00953893839597055	0.358	0.0349683585173705	0.956
chr2	145231644	145353995	-0.0815992422342707	1.30558787574833	0.0134211545912437	0.36	0.0243084075939558	0.895
chr10	112207327	112418708	-0.0814987505074799	1.30398000811968	0.0135399715872401	0.36	0.0243574841792587	0.895
chr2	5584535.5	5749552	-0.0897492895683695	1.1667407643888	0.00934779801110681	0.361	0.0306057083817642	0.937
chr17	58637664.5	58824592	-0.121726796613331	0.973814372906648	0.00134573162856774	0.361	0.0431770631538164	0.975
chr14	69388953	69480702	-0.0797386700513886	1.35555739087361	0.0133333333333333	0.362	0.0225158207413147	0.876
chr6	163362155	163614514	-0.0834029851789144	1.25104477768372	0.0130879504068191	0.362	0.0265607645615395	0.913
chr14	76870268.5	77004608	-0.0908640102362758	1.09036812283531	0.00958543200309957	0.362	0.0350096861681519	0.956
chr1	221908735	222025294	-0.0918689972762949	1.01055897003924	0.00984889577683069	0.362	0.0405398424383314	0.969
chr1	31125561	31256028	-0.0813679030948774	1.30188644951804	0.0136484566705411	0.363	0.0244349735244737	0.895
chr15	57491001	57655799	-0.0812364377508261	1.29978300401322	0.0137776055792329	0.365	0.0245331266950794	0.895
chr12	24832119	24992256	-0.0915130893700567	1.00664398307062	0.0101975978302983	0.367	0.0408678806664084	0.971
chr2	197001634	197125372	-0.121117149753475	0.968937198027799	0.00139997417021826	0.367	0.0435955056179775	0.976
chr5	35010152	35146528	-0.0891565661106542	1.1590353594385	0.00992380214387188	0.369	0.030982823195144	0.942
chr14	50219079	50477157	-0.0903644746925987	1.08437369631118	0.010109776572388	0.369	0.0353893839597055	0.956
chr4	114357601	114621848	-0.0806521169302984	1.29043387088477	0.0141857161306987	0.371	0.0248818287485471	0.896
chr12	10465272	10608067	-0.0792264192932782	1.34684912798573	0.0137104481467132	0.372	0.022776701536872	0.879
chr6	136847359	136968539	-0.0911989148291314	1.00318806312045	0.0105643807309828	0.372	0.0410641870076198	0.972
chr3	172096023	172281789	-0.0925750147916702	0.925750147916702	0.0103577424770761	0.372	0.0471806793232597	0.984
chr15	90880158	91008517	-0.094774583961478	0.852971255653302	0.00945370011623402	0.373	0.0543691075810409	0.992
chr3	195897872.5	195995846	-0.0781029445269196	1.32775005695763	0.0144285160790391	0.378	0.0234689396874596	0.885
chr7	102531568	102632303	-0.0898960344771571	1.07875241372589	0.0106935296396745	0.378	0.0357664987730854	0.96
chr2	12959313	13213653	-0.0922179362777665	0.922179362777665	0.0108614232209738	0.379	0.047472555856903	0.984
chr19	40168717	40441558	-0.0870816937633774	1.21914371268728	0.0107322743122821	0.38	0.0280253131861036	0.926
chr4	1012469	1256040	-0.0870649262338821	1.21890896727435	0.0107529381376727	0.38	0.0280356450987989	0.926
chr11	120294781	120426508	-0.0802010433004391	1.28321669280703	0.0145989926385122	0.381	0.0251892031512334	0.898
chr2	1415911	1567236	-0.0817185550379291	1.22577832556894	0.0148882861939817	0.382	0.0276714451762883	0.923
chr1	146763914	147059047	-0.0866989951743005	1.21378593244021	0.0111429678419217	0.383	0.0283120237633992	0.927
chr13	57983725	58299044	-0.172210968638828	1.03326581183297	0.00125791037065737	0.383	0.038922898101511	0.966
chr1	182911594	183116950	-0.0813750465894329	1.22062569884149	0.015273149941883	0.388	0.0279426578845409	0.923
chr7	115963592	116155628	-0.0860578464810035	1.20480985073405	0.0118145421671187	0.388	0.0287562960092987	0.928
chr1	160517539	160651452	-0.0879348625348973	1.14315321295367	0.0112411210125274	0.39	0.0318636187524215	0.945
chr6	53572893	53728998	-0.0878141105577954	1.14158343725134	0.0113702699212192	0.391	0.0319617719230273	0.946
chr11	4927915	5067927	-0.0858821676302774	1.20235034682388	0.0120495931809376	0.392	0.0288647810925998	0.93
chr3	42958846	43195345	-0.0916704576489587	0.916704576489587	0.0115407464806922	0.392	0.0480227302079297	0.984
chr3	64782524	64991635	-0.0916177537652376	0.916177537652376	0.0115924060441689	0.392	0.0480821387059279	0.984
chr2	200604270	200852023	-0.0904913842356833	0.995405226592516	0.0113521890740023	0.393	0.041575616686039	0.972
chr10	78841417	78961643	-0.0766892790455408	1.30371774377419	0.0152679839855353	0.394	0.0243600671574325	0.895
chr11	70489806	70634975	-0.0791818730780652	1.26690996924904	0.0154513754358776	0.397	0.0258711093891257	0.903
chr2	150970089	151112658	-0.0890450063494562	1.06854007619347	0.0116234017822549	0.397	0.0364613199018468	0.962
chr17	61996125.5	62074445	-0.080541825402913	1.20812738104369	0.01609970295751	0.399	0.0286064832752163	0.927
chr1	214624242	214732040	-0.075807698620413	1.28873087654702	0.0155805243445693	0.4	0.0249619010719359	0.896
chr6	56581152	56692984	-0.0787936085788246	1.26069773726119	0.015740668991347	0.4	0.0261397391192044	0.905
chr12	9757161	9914965	-0.0787854837329296	1.26056773972687	0.0157510009040424	0.4	0.0261423220973783	0.905
chr13	110929101	111025711	-0.0755664023416301	1.28462883980771	0.0156528477334367	0.401	0.0251427095441044	0.898
chr1	219718494	220006958	-0.0852122434243248	1.19297140794055	0.012839984502131	0.404	0.0292961384476301	0.934
chr12	61899255	62108676	-0.167136501076681	1.00281900646009	0.00135606354126308	0.405	0.0410848508330105	0.972
chr1	94118054	94245226	-0.0799659346280873	1.19948901942131	0.0166343794394937	0.406	0.0289810151104223	0.93
chr6	90021803	90276141	-0.084923179824946	1.18892451754924	0.0132248482500323	0.408	0.0295286064832752	0.935
chr12	111511478	111652316	-0.079576148375089	1.19364222562634	0.0169882474493091	0.412	0.0292573937750226	0.934
chr12	25083077	25304568	-0.0867125869391668	1.12726363020917	0.0128322355676095	0.412	0.0327624951569159	0.947
chr17	66588601	66905630	-0.0867063485046565	1.12718253056053	0.0128348185457833	0.412	0.0327650781350898	0.947
chr6	75381295	75589206	-0.16590491531715	0.995429491902902	0.00138189332300142	0.412	0.041575616686039	0.972
chr15	81440886	81528661	-0.0776425582694968	1.24228093231195	0.0166395453958414	0.414	0.0269146325713548	0.917
chr11	128160637	128329809	-0.090546145316148	0.90546145316148	0.0130672865814284	0.415	0.0491334108226785	0.985
chr11	95405470	95582409	-0.090523965261961	0.90523965261961	0.0130879504068191	0.415	0.0491437427353739	0.985
chr1	152228965	152333672.5	-0.0878105339094285	1.05372640691314	0.0131886865555986	0.417	0.0375177579749451	0.965
chr7	26183581	26284354.5	-0.090155479691476	0.90155479691476	0.0136329588014981	0.418	0.0494795298979724	0.987
chr10	74767376	75151349	-0.0860693452371785	1.11890148808332	0.0136097119979336	0.421	0.0332248482500323	0.948
chr6	28697140	28762270.5	0.0771046257440624	1.233674011905	0.0170295751000904	0.423	0.0273149941882991	0.922
chr16	57989122	58155189	-0.0785696765792843	1.17854514868926	0.0180266046751905	0.424	0.0300994446596926	0.935
chr3	147232332	147680482	-0.154013009456962	1.07809106619873	0.00130440397778639	0.424	0.0358181583365621	0.96
chr9	132472473	132711808	-0.0890437612245539	0.979481373470093	0.0132041844246416	0.424	0.042776701536872	0.972
chr6	30659643	30740117	-0.0783496193683007	1.17524429052451	0.0182022471910112	0.426	0.0302415084592535	0.936
chr16	12142416	12192346.5	-0.0896626653088413	0.896626653088413	0.0143381118429549	0.428	0.0499393000129149	0.987
chr16	78056189	78249269	-0.0896067916323789	0.896067916323789	0.0144440139480821	0.429	0.0499728787291747	0.987
chr8	142302274	142413013	-0.0829568340208813	1.16139567629234	0.0155753583882216	0.43	0.0308717551336691	0.94
chr13	44785481	44886078	-0.0761042391710068	1.21766782673611	0.0175720005165956	0.431	0.0280924706186233	0.926
chr4	3409170.5	3480487	-0.0780082921637244	1.17012438245587	0.0185638641353481	0.431	0.030499806276637	0.936
chr8	32572351	32715985	-0.0921551882505564	0.829396694255007	0.0128968100219553	0.433	0.0572129665504326	0.993
chr1	192468501.5	192611292	-0.0869944978142018	1.04393397377042	0.014462094795299	0.434	0.0381505876275345	0.966
chr6	13192742	13372573	-0.0869771816234241	1.04372617948109	0.0144879245770373	0.434	0.0381557535838822	0.966
chr15	100516605	100681319.5	-0.0751920178814103	1.20307228610256	0.0178535451375436	0.435	0.0288260364199923	0.93
chr2	121819868	121992306	-0.092068641317595	0.828617771858355	0.0130233759524732	0.435	0.0572982048301692	0.993
chr1	51680516	51822535	-0.0920385050962953	0.828346545866658	0.0130647036032546	0.436	0.0573292005682552	0.993
chr13	95846842	96199677	-0.0886153232516526	0.974768555768178	0.0137956864264497	0.437	0.0430995738086013	0.975
chr11	15886405	16132747	-0.0891428919617598	0.891428919617598	0.0151052563605838	0.437	0.0504119850187266	0.987
chr13	48974707	49076956.5	-0.0853427153455168	1.10945529949172	0.0146041585948599	0.438	0.0338189332300142	0.95
chr7	127792096	127899681	-0.0852894255248644	1.10876253182324	0.0146790649619011	0.439	0.0338602608807956	0.95
chr5	114944822	115233711	-0.0867655981210293	1.04118717745235	0.0147798011106806	0.439	0.0383339790778768	0.966
chr2	11024896	11164316	-0.0851198891822893	1.10655855936976	0.0149373627792845	0.44	0.0340436523311378	0.951
chr5	112715021.5	112882744	-0.0882338496888025	0.970572346576828	0.0143975203409531	0.44	0.0434611907529381	0.976
chr20	50214496	50366841	-0.148412118425488	1.03888482897842	0.00138189332300142	0.441	0.038501872659176	0.966
chr16	69478081	69569625	-0.0916217058993762	0.824595353094386	0.0136484566705411	0.441	0.0578096345085884	0.993
chr6	1629954.5	1706830	-0.0850023609811307	1.1050306927547	0.0151465840113651	0.442	0.0341443884799173	0.952
chr7	140802949	140994128	-0.0913322626085243	0.821990363476719	0.0141702182616557	0.442	0.0581557535838822	0.993
chr7	28458558	28574260	-0.0813916132610265	1.13948258565437	0.0174815962805114	0.443	0.0320470102027638	0.946
chr14	21243205	21341968.5	-0.0810913858359429	1.1352794017032	0.0178793749192819	0.446	0.0322923931292781	0.946
chr15	36523650	36723660	-0.0910878099931069	0.819790289937962	0.0145654139222524	0.45	0.0584218003357872	0.994
chr1	153579934	153719614	-0.0763476487629916	1.14521473144487	0.0198346893968746	0.453	0.0317293038873822	0.945
chr2	69198793	69309365	-0.0804491997195918	1.12628879607428	0.0186206896551724	0.453	0.032824486633088	0.947
chr10	36197746	36477091	-0.110614273160328	0.884914185282623	0.00269662921348315	0.453	0.0510344827586207	0.988
chr1	235098018	235159410	-0.0803902752075056	1.12546385290508	0.0186878470876921	0.454	0.0328761461965646	0.947
chr8	133062214	133205478	-0.0858311786757098	1.02997414410852	0.0162030220844634	0.455	0.039142451246287	0.966
chr16	90050126.5	90130162	-0.0844316259458476	1.09761113729602	0.0159240604416893	0.456	0.0345886607258169	0.955
chr12	20833510	21015340	-0.0858054256838164	1.0296651082058	0.0162211029316802	0.456	0.0391811959188945	0.966
chr16	47338451	47677874	-0.0885042043122359	0.885042043122359	0.0161513625209867	0.456	0.0510164019114039	0.988
chr17	63624632.5	63770753	-0.0903610235190065	0.813249211671058	0.0156838434715227	0.457	0.0591347023117655	0.994
chr1	241676975	241912639	-0.0870318920841383	0.957350812925521	0.0163838305566318	0.458	0.0445202118042103	0.978
chr12	47549530	47700189	-0.0870193776660492	0.957213154326541	0.016412243316544	0.458	0.0445382926514271	0.978
chr16	46782365.5	46963946.5	-0.0883646114326835	0.883646114326835	0.0163605837530673	0.458	0.0511145550820096	0.988
chr2	177448447	177629247	-0.0902705542056462	0.812434987850815	0.0158569030091696	0.458	0.0592328554823712	0.994
chr11	131903650	131971356	-0.0740754623806319	1.11113193570948	0.0206767402815446	0.46	0.033713031124887	0.95
chr5	32910210	33162345.5	-0.0881336499429365	0.881336499429366	0.0167919411080976	0.46	0.0513444401394808	0.988
chr4	170802626	170955452.5	-0.0880565356418209	0.880565356418209	0.0169365878858324	0.46	0.0514141805501744	0.989
chr7	96220185	96416953	-0.0880488805631424	0.880488805631425	0.0169520857548754	0.46	0.0514219294846959	0.989
chr13	54774189	54898133	-0.087902998542443	0.87902998542443	0.0172207154849542	0.46	0.0515924060441689	0.989
chr12	66965816	67127781	-0.109855906209924	0.878847249679394	0.00289293555469456	0.46	0.0516104868913858	0.989
chr6	76092436	76204308	-0.0900193269094286	0.810173942184857	0.0162598476042877	0.46	0.0594601575616686	0.994
chr8	130923773	131080137	-0.0795512022478616	1.11371683147006	0.0196228851866202	0.461	0.0335322226527186	0.95
chr2	112417362	112505362	-0.0876202857962498	0.876202857962498	0.0177243962288519	0.462	0.0518352059925094	0.99
chr5	164633441	165184866	-0.109378942800117	0.875031542400939	0.00296784192173576	0.462	0.0519488570321581	0.99
chr10	129477260	129692396.5	-0.0838912418426346	1.09058614395425	0.0166266305049722	0.464	0.0350019372336304	0.956
chr17	43787766	43923141	-0.0838524570062939	1.09008194108182	0.0166808730466228	0.464	0.0350432648844117	0.956
chr20	30126382	30421774	-0.141185613579665	0.988299295057655	0.0015007103189978	0.464	0.0421593697533256	0.972
chr13	47925785	48128547	-0.140613928736707	0.984297501156947	0.00150845925351931	0.464	0.0423918377889707	0.972
chr6	138520054	138661276	-0.083705743960489	1.08817467148636	0.0169159240604417	0.466	0.0351543329458866	0.956
chr17	38060925	38108940	-0.0873640632346668	0.873640632346668	0.0182435748417926	0.467	0.0521244995479788	0.99
chr22	37865644	38029478	-0.0862313489251908	0.948544838177099	0.0177321451633734	0.468	0.045178871238538	0.979
chr4	102154513	102277629	-0.0895514584594924	0.805963126135431	0.0171070644453054	0.469	0.0599793361746093	0.995
chr17	77824801	77979639.5	-0.0861276545525689	0.947404200078258	0.0179181195918894	0.47	0.0452796073873176	0.979
chr1	108409977	108600831	-0.146100787771868	0.876604726631207	0.00170476559473072	0.471	0.0518119591889449	0.99
chr3	151101921	151218968	-0.0871953939668849	0.871953939668849	0.0186284385896939	0.471	0.0523130569546687	0.99
chr9	129126793	129253720	-0.0848985840286203	1.01878300834344	0.0177450600542425	0.473	0.039891514916699	0.966
chr2	171822118	171988570	-0.108482903290497	0.867863226323974	0.00318481208833785	0.473	0.0527185845279607	0.99
chr15	33360344.5	33472351	-0.0859384458199491	0.94532290401944	0.0182616556890094	0.474	0.045444917990443	0.98
chr1	226085079	226178964	-0.0891137509380846	0.802023758442761	0.0178974557664988	0.475	0.0604468552240734	0.995
chr3	168236948	168335941	-0.143687847622694	0.862127085736163	0.00175900813638125	0.478	0.0533462482242025	0.992
chr7	34977798.5	35545089	-0.0890200169767911	0.80118015279112	0.0180627663696242	0.479	0.0605372594601576	0.995
chr16	552240	825300.5	-0.0777689534037165	1.08876534765203	0.0217564251582074	0.48	0.0351207542296268	0.956
chr2	20738271	20795912	-0.0825885063374959	1.07365058238745	0.0184915407464807	0.48	0.036084205088467	0.96
chr9	134571649	134669414	-0.0856867090190939	0.942553799210033	0.0186981790003874	0.48	0.0456799690042619	0.98
chr8	119268828	119456570	-0.0844514800864981	1.01341776103798	0.0184372982048302	0.483	0.040328038228077	0.969
chr4	170034076	170106468	-0.0862868265727049	0.862868265727049	0.0204003616169443	0.484	0.0532351801627276	0.992
chr1	237162443	237346809	-0.0851394715364546	0.936534186901	0.0196693787937492	0.487	0.0461759008136381	0.981
chr2	18097337	18228497	-0.0887634904614146	0.798871414152731	0.0185483662663051	0.487	0.0608136381247578	0.995
chr2	173508098	173693800	-0.0818897168338256	1.06456631883973	0.0195841405140127	0.488	0.036755779413664	0.962
chr21	42647621	42860217	-0.0887236790779005	0.798513111701105	0.0186284385896939	0.488	0.0608497998191915	0.995
chr10	128039279	128213767	-0.0817489144399939	1.06273588771992	0.0197623660080072	0.489	0.0368849283223557	0.962
chr2	158271449	158616842	-0.107048486540654	0.856387892325234	0.00356450987989152	0.489	0.0540023246803564	0.992
chr1	115654808	115804973	-0.0814820068495965	1.05926608904475	0.0201937233630376	0.491	0.0371380601833914	0.963
chr10	93038124	93150018	-0.106811130661742	0.854489045293933	0.00363425029058504	0.492	0.054196048043394	0.992
chr3	66660457	66813437	-0.0858086945639531	0.858086945639531	0.0214025571483921	0.493	0.0538137672736665	0.992
chr3	46899455	47005092	-0.0811055317577768	1.0543719128511	0.0207542296267597	0.495	0.0374609324551208	0.965
chr9	36249297	36382242	-0.134698697433867	0.942890882037066	0.00169443368203539	0.495	0.0456670541133927	0.98
chr7	141108956	141244370	-0.0847619205571311	0.932381126128442	0.0203951956605967	0.496	0.0465426837143226	0.983
chr11	28695679	28831268	-0.0881391366584272	0.793252229925845	0.0197856128115717	0.496	0.0614232209737828	0.995
chr5	167532460	167634748	-0.0880843556327716	0.792759200694945	0.0199121787420896	0.496	0.0615213741443885	0.996
chr4	4993033	5135644	-0.0879127542118478	0.79121478790663	0.0202944595118171	0.496	0.0617047655947307	0.996
chr2	54778016	54846562	-0.076145994109281	1.06604391752993	0.0232493865426837	0.497	0.0366524602867106	0.962
chr6	149716235	149911999	-0.085746937516905	0.85746937516905	0.0215110422316931	0.497	0.0538731757716647	0.992
chr17	54864697	54978923	-0.0856424575341604	0.856424575341604	0.0217486762236859	0.497	0.0540023246803564	0.992
chr10	100638900	101076031.5	-0.133406274372702	0.933843920608911	0.00172026346377373	0.498	0.0464109518274571	0.983
chr15	63166381	63261197	-0.0837221940535463	1.00466632864256	0.0196616298592277	0.499	0.0409582849024926	0.972
chr1	36817299	36923510	-0.0874581676919136	0.787123509227223	0.0212734082397004	0.501	0.0622032803822808	0.996
chr9	93798720	93900983	-0.0874224631551513	0.786802168396362	0.0213379826940462	0.501	0.0622446080330621	0.996
chr16	68112968	68362461.5	-0.0834292856347272	1.00115142761673	0.0201446467777347	0.502	0.0412191656980498	0.972
chr4	176892927	177163167	-0.1318304395708	0.922813076995602	0.00177192302725042	0.502	0.0474208962934263	0.984
chr6	134954561	135072384	-0.0832691181435727	0.999229417722872	0.0204106935296397	0.503	0.0413353997158724	0.972
chr1	157972005	158035207	-0.074366740563112	1.04113436788357	0.0241327650781351	0.504	0.0383417280123983	0.966
chr7	50306663	50367010.5	-0.186187816105312	0.93093908052656	0.0018907400232468	0.506	0.0466899134702312	0.983
chr1	26580624	26678100	-0.0844070472733176	0.928477520006494	0.0211158465710965	0.507	0.0469068836368333	0.983
chr10	5203419	5333615	-0.105433981883318	0.843471855066544	0.0040888544491799	0.507	0.0554849541521374	0.993
chr11	132203.5	245924	-0.0801263394557133	1.04164241292427	0.0220818804081106	0.508	0.0383029833397908	0.966
chr13	73394541	73649895	-0.129884978993717	0.909194852956019	0.00184682939429162	0.512	0.0487537130311249	0.985
chr7	44605534	44750577	-0.0848302960805262	0.848302960805262	0.0234973524473718	0.512	0.0549270308665892	0.992
chr1	226951747	227133801	-0.0847229399684863	0.847229399684863	0.0237659821774506	0.512	0.0550639287098024	0.992
chr17	3212495	3391678	-0.0793175682829207	1.03112838767797	0.0232209737827715	0.514	0.0390468810538551	0.966
chr2	201289756	201354811	-0.0826999122946531	0.992398947535837	0.0213483146067416	0.514	0.04187265917603	0.972
chr21	36410464	36577588.5	-0.129578716294879	0.907051014064153	0.00185974428516079	0.514	0.0489345215032933	0.985
chr2	178095625	178197762	-0.0792985652202117	1.03088134786275	0.0232545524990314	0.515	0.0390778767919411	0.966
chr5	38695848	38855156	-0.0791739937350249	1.02926191855532	0.0234715226656335	0.516	0.0392070257006328	0.966
chr6	27521259	27585325.5	0.0791224308521954	1.02859160107854	0.023572258814413	0.516	0.0392535193077619	0.966
chr1	37856881	37973652	-0.0789643494393116	1.02653654271105	0.0237711481337983	0.516	0.0393620043910629	0.966
chr8	100769415	101017845	-0.0789013784793594	1.02571792023167	0.0238486374790133	0.516	0.0394162469327134	0.966
chr13	30963379	31102669	-0.0788875071399656	1.02553759281955	0.0238615523698825	0.516	0.0394291618235826	0.966
chr1	16456023	16571023	-0.0785029240103802	1.02053801213494	0.0243652331137802	0.516	0.0397287872917474	0.966
chr15	65159037	65255928	-0.0784797453294677	1.02023668928308	0.0243936458736924	0.516	0.0397649489861811	0.966
chr12	7793357	7849439	-0.086662043673949	0.779958393065541	0.023089241895906	0.516	0.0631150716776443	0.998
chr5	5199806	5343883	-0.078439727141066	1.01971645283386	0.0244530543716906	0.517	0.0398217745060054	0.966
chr5	60571434	60658476	-0.0822146145432739	0.986575374519287	0.0221877825132378	0.519	0.042262688880279	0.972
chr3	58147905	58246371	-0.0844554697324844	0.844554697324844	0.0243032416376082	0.519	0.0553532222652719	0.993
chr11	33375412	33563503	-0.104324819095244	0.834598552761953	0.00460545008394679	0.519	0.0565181454216712	0.993
chr1	168453196	168549490	-0.0864939736337204	0.778445762703484	0.0234301950148521	0.519	0.0633113780188557	0.998
chr1	28826586	28930024.5	-0.0864393075132637	0.777953767619374	0.0235929226398037	0.519	0.0633888673640708	0.998
chr12	122048642	122170156	-0.0780864510196908	1.01512386325598	0.0249515691592406	0.521	0.0401833914503422	0.967
chr12	24532309	24650901	-0.0819010001274019	0.982812001528822	0.022761203667829	0.522	0.0425235696758362	0.972
chr1	112395111	112548653	-0.0860089390901791	0.774080451811612	0.024664858581945	0.523	0.063915794911533	0.998
chr1	178210950	178429328	-0.0777334792210908	1.01053522987418	0.025460415859486	0.525	0.0405398424383314	0.969
chr2	159944619.5	160058036	-0.0776515709183371	1.00947042193838	0.0255585690300917	0.525	0.0406483275216324	0.969
chr4	55063893	55144066	-0.0835443271554481	0.918987598709929	0.0227431228206122	0.526	0.0478186749321968	0.984
chr18	6833417	6913353	-0.131613177186417	0.7896790631185	0.00220069740410694	0.528	0.0619062378922898	0.996
chr12	115751106	115874926	-0.084067521136781	0.84067521136781	0.0251685393258427	0.529	0.0557974945111714	0.993
chr8	131662148	131914037	-0.103681633405197	0.829453067241578	0.0048689138576779	0.529	0.0571974686813896	0.993
chr1	11413470	11661969	-0.0768934498092041	0.999614847519653	0.0264626113909337	0.531	0.0413199018468294	0.972
chr10	132866576	132945725	-0.0768912248440587	0.999585922972763	0.0264626113909337	0.531	0.0413224848250032	0.972
chr11	132735814	132869600	-0.0830425132667229	0.913467645933951	0.0237324034611908	0.532	0.0483817641740927	0.984
chr15	29637550	29825929	-0.0857239609099622	0.77151564818966	0.0253648456670541	0.532	0.0643497352447372	0.998
chr2	169401301	169526280	-0.0765919275674794	0.995695058377232	0.0267854836626631	0.535	0.0415627017951698	0.972
chr17	72947651	73061848	-0.0828517327822423	0.911369060604665	0.0240862714710061	0.535	0.0485703215807826	0.985
chr13	32700732	32858089	-0.0837273984156444	0.837273984156444	0.0259873434069482	0.535	0.0561978561281157	0.993
chr3	133706085	133811326	-0.083664048247897	0.83664048247897	0.0261009944465969	0.536	0.0562805114296784	0.993
chr5	158590712	158712539	-0.124967480146761	0.874772361027329	0.00214387188428258	0.537	0.0519746868138964	0.99
chr3	39306129	39399268	-0.076283713626692	0.991688277146996	0.027129019759783	0.538	0.0419165698049851	0.972
chr20	31755446	31887074	-0.0804907659768381	0.965889191722057	0.0251917861294072	0.539	0.0438589693917086	0.977
chr14	85983929	86089791.5	-0.0803843199889119	0.964611839866942	0.0253674286452279	0.54	0.044008782125791	0.977
chr6	47197781	47257451	-0.0803359003205192	0.96403080384623	0.0254345860777476	0.54	0.0440346119075294	0.977
chr1	205341192	205419204	-0.0803351765896063	0.964022119075276	0.0254345860777476	0.54	0.0440346119075294	0.977
chr7	33864418	33973655	-0.0834828542689335	0.834828542689335	0.0264987730853674	0.54	0.056489732661759	0.993
chr1	8009079	8100226	-0.0751006195706161	0.97630805441801	0.0280227302079297	0.543	0.0430169185070386	0.974
chr2	85142974	85269006	-0.0824095324163781	0.906504856580159	0.0250058117008911	0.543	0.049001678935813	0.985
chr17	40531272	40770823	-0.0850778566618557	0.765700709956701	0.026989538938396	0.543	0.0652511946274054	0.998
chr1	173362434	173475955	-0.0821861792765808	0.904047972042389	0.0254294201214	0.545	0.0492599767531964	0.985
chr7	137230898.5	137367341	-0.0828763073844697	0.828763073844697	0.0279116621464549	0.547	0.0572775410047785	0.993
chr19	45033698.5	45187222	-0.0828570433545038	0.828570433545038	0.0279684876662792	0.547	0.0572982048301692	0.993
chr12	131559818	131617985	-0.0827856780961498	0.827856780961498	0.0281389642257523	0.547	0.0574118558698179	0.993
chr8	122679991	122863171	-0.102369305499762	0.818954443998098	0.00559473072452538	0.547	0.0585096215936975	0.994
chr11	62248459	62323216	-0.0846936222089481	0.762242599880533	0.0280459770114943	0.547	0.0657858711093891	0.998
chr4	58086247	58291839	-0.102274254324322	0.818194034594577	0.00564639028800207	0.548	0.0586129407206509	0.994
chr6	15849678	15998909	-0.0846653412059328	0.761988070853395	0.0281002195531448	0.548	0.0658091179129536	0.998
chr18	20531465	20882779	-0.128238537736722	0.769431226420333	0.00239958672349219	0.549	0.0646080330621206	0.998
chr7	97953172	98122092	-0.102045124344519	0.816360994756149	0.00577812217486762	0.551	0.058798915149167	0.994
chr1	114717638	115003635.5	-0.0825026301820215	0.825026301820215	0.0288079555727754	0.552	0.0577605579232855	0.993
chr3	105377640	105601834	-0.127779447087583	0.766676682525498	0.00245641224331654	0.552	0.0650600542425416	0.998
chr12	59281920	59426481	-0.0824968899024276	0.824968899024276	0.0288260364199923	0.553	0.0577708898359809	0.993
chr7	65695497.5	65780167	-0.0819006653128582	0.90090731844144	0.0260699987085109	0.554	0.0495466873304921	0.987
chr7	92353454	92455499	-0.0792747712649199	0.951297255179039	0.0273072452537776	0.555	0.0449644840501098	0.979
chr2	138721820.5	138892947	-0.0817529589203969	0.899282548124365	0.0263902880020664	0.555	0.049719746868139	0.987
chr10	110741628	111043786	-0.122582792013551	0.858079544094857	0.00234276120366783	0.555	0.0538137672736665	0.992
chr7	29739014	29914364	-0.082407205294999	0.82407205294999	0.0290688363683327	0.555	0.0578871238538034	0.993
chr3	182911560	183019303	-0.0844328673435166	0.75989580609165	0.0286917215549529	0.556	0.0660854965775539	0.998
chr3	183236384	183397091	-0.0821643267516848	0.821643267516848	0.0296241766757071	0.557	0.0581944982564897	0.993
chr1	64538523	64613258	-0.0785993016765343	0.943191620118412	0.0284411726720909	0.559	0.0456386413534806	0.98
chr10	35425541.5	35535019	-0.0842872932974657	0.758585639677192	0.0290817512592019	0.559	0.0662818029187653	0.998
chr1	85111308	85251175	-0.0782595497088271	0.939114596505925	0.0290378406302467	0.56	0.04592793490895	0.98
chr2	129902340	130095059	-0.121854149128287	0.852979043898007	0.00241250161436136	0.561	0.0543691075810409	0.992
chr5	119864497	120040283	-0.101269708347162	0.810157666777296	0.00627405398424383	0.561	0.0594627405398424	0.994
chr19	56951840	57337471	-0.101090270367307	0.808722162938456	0.00637995608937104	0.562	0.0596306341211417	0.994
chr5	82759336	82876579	-0.0819923561062179	0.819923561062178	0.0300916957251711	0.564	0.058393387575875	0.994
chr12	25517881	25656194	-0.101008948117344	0.808071584938751	0.00644194756554307	0.564	0.059702957510009	0.994
chr3	170217500	170434072	-0.077860565834242	0.934326790010904	0.0297636574970941	0.569	0.0463747901330234	0.983
chr1	234871443.5	234917213	-0.077713898051944	0.932566776623328	0.0299677127728271	0.569	0.0465271858452796	0.983
chr19	10415557	10663970	-0.0776116441799659	0.93133973015959	0.0301304403977786	0.569	0.0466563347539713	0.983
chr1	79085679.5	79307043	-0.124776824242339	0.748660945454032	0.00275087175513367	0.571	0.0678600025829782	0.998
chr15	53372675	53726532	-0.12469682002807	0.748180920168419	0.00275862068965517	0.572	0.067924577037324	0.998
chr1	221483644	221613658	-0.0814963624751864	0.814963624751864	0.0314115975720005	0.573	0.0589668087304662	0.994
chr14	57457986	57557440	-0.0833610876934823	0.75024978924134	0.0316363166731241	0.574	0.0675991217874209	0.998
chr13	75892615	75941163	-0.0833481284864219	0.750133156377797	0.0316621464548625	0.574	0.0676068707219424	0.998
chr1	39407743	39513326	-0.0832611972528269	0.749350775275442	0.0319075293813767	0.574	0.0677360196306341	0.998
chr2	28083763	28304502	-0.119530743757191	0.836715206300335	0.00269921219165698	0.575	0.0562701795169831	0.993
chr5	145234917	145328877	-0.0831766413166121	0.748589771849509	0.0320986697662405	0.576	0.0678703344956735	0.998
chr12	50781534	51008745	-0.0806366621683814	0.887003283852195	0.0286633087950407	0.577	0.0508252615265401	0.988
chr4	54487027	54611126	-0.0814000449974602	0.814000449974602	0.0315846571096474	0.577	0.0590391321193336	0.994
chr1	240562805	240690404	-0.0829840253507938	0.746856228157144	0.0326565930517887	0.579	0.0681131344440139	0.998
chr10	128900012	129076569	-0.0810736158359098	0.810736158359098	0.0323776314090146	0.58	0.0594033320418442	0.994
chr5	72607667.5	72756680	-0.0803080042117565	0.883388046329321	0.029376210771019	0.582	0.0511248869947049	0.988
chr4	143217765	143437493	-0.0825327234230661	0.742794510807595	0.0338990055534031	0.583	0.0686710577295622	0.998
chr17	52350946	52849566	-0.0990090987592947	0.792072790074357	0.00797881957897456	0.584	0.0616040294459512	0.996
chr8	11250222	11311868	-0.0759098199332619	0.910917839199143	0.0324835335141418	0.585	0.0486142322097378	0.985
chr1	25912970	26003643	-0.0758313052695109	0.909975663234131	0.0325506909466615	0.586	0.0486865555986052	0.985
chr10	60859034	61089785	-0.0987772611124699	0.790218088899759	0.00818287485470748	0.586	0.0618519953506393	0.996
chr17	74621049	74696804.5	-0.0750769679503549	0.900923615404259	0.0332429290972491	0.587	0.0495466873304921	0.987
chr9	117084602	117177141	-0.0807760351362435	0.807760351362435	0.0330466227560377	0.587	0.0597417021826166	0.994
chr6	128344105	128554002	-0.082340805406409	0.741067248657681	0.0344569288389513	0.587	0.0689577683068578	0.998
chr10	29430520	29545279	-0.0822857134448964	0.740571421004068	0.034617073485729	0.587	0.0690610874338112	0.998
chr4	110992869	111333897	-0.118000340905467	0.826002386338266	0.00289810151104223	0.588	0.05762882603642	0.993
chr11	78938084	79042806	-0.0798948891672533	0.878843780839786	0.0301691850703862	0.589	0.0516104868913858	0.989
chr18	44181660	44634946	-0.0985985060312309	0.788788048249847	0.00834560247965905	0.589	0.0619785612811572	0.996
chr12	69985999	70174064.5	-0.0794134288137364	0.873547716951101	0.0312101252744414	0.591	0.0521296655043265	0.99
chr7	112838431	113091000	-0.117028029153529	0.819196204074701	0.00304791424512463	0.593	0.0584967067028284	0.994
chr18	32289450	32446543	-0.121859083663031	0.731154501978186	0.00310215678677515	0.595	0.0703422446080331	0.998
chr3	125775875.5	125878220	-0.0788420356954334	0.867262392649767	0.0325016143613586	0.599	0.0527650781350898	0.992
chr17	49761771	50021408	-0.0788300316852769	0.867130348538046	0.0325171122304016	0.599	0.0527986568513496	0.992
chr19	15051363	15271010	-0.0817649890703689	0.73588490163332	0.0362340178225494	0.6	0.0697559085625726	0.998
chr2	191480367	191625074	-0.0786147693483973	0.86476246283237	0.0329665504326488	0.601	0.0530569546687331	0.992
chr2	241288383	241385446	-0.0784523546631628	0.862975901294791	0.0332739248353351	0.602	0.0532145163373369	0.992
chr15	99836575	99979285	-0.079951223490121	0.799512234901209	0.0351336691204959	0.602	0.060733565801369	0.995
chr3	32666980	32850802	-0.0976045773283347	0.780836618626678	0.0091747384734599	0.606	0.0630143355288648	0.998
chr7	152714857.5	152855213	-0.0814922319811683	0.733430087830514	0.0370657367945241	0.607	0.0700581170089113	0.998
chr5	150122683	150227677.5	-0.097213583035254	0.777708664282032	0.0096396745447501	0.608	0.0634224460803306	0.998
chr14	107252125	107284280	-0.0970540630911365	0.776432504729092	0.00978432132248483	0.611	0.0636058375306729	0.998
chr3	51593459	51672239	-0.0968914252665203	0.775131402132162	0.00992380214387188	0.611	0.0637608162211029	0.998
chr3	187607070	187686918	-0.0788864731668054	0.788864731668054	0.0379000387446726	0.612	0.0619759783029833	0.996
chr5	79095591	79298951	-0.0967514371459658	0.774011497167726	0.0100968616815188	0.612	0.0639338757587498	0.998
chr17	29140180	29379458	-0.081334110164124	0.732006991477116	0.0374454345860777	0.612	0.0702311765465582	0.998
chr7	80142060	80275870	-0.0778033575093149	0.855836932602464	0.0347952989797236	0.614	0.0540643161565285	0.992
chr16	9911529	10102278	-0.112963287789993	0.790743014529952	0.00371948857032158	0.614	0.0617667570709027	0.996
chr15	40566906.5	40635904	-0.0774304949506224	0.851735444456846	0.0355185328683973	0.615	0.0544982564897327	0.992
chr4	178777505	179086552	-0.166146096867579	0.830730484337895	0.00250290585044556	0.615	0.0570450729691334	0.993
chr17	80614328	80681317	-0.0772850217154095	0.850135238869504	0.0357690817512592	0.616	0.0547281415472039	0.992
chr1	212392508	212537948	-0.076525966287227	0.841785629159498	0.0371173963580008	0.618	0.0557070902750872	0.993
chr14	54552632	54687314	-0.0809350075411397	0.728415067870257	0.0385845279607387	0.619	0.0707193594214129	0.998
chr4	152424074	152592088	-0.0809299653355185	0.728369688019667	0.0386000258297817	0.619	0.0707193594214129	0.998
chr7	131720532	131831483	-0.0763824179604784	0.840206597565263	0.0373653622626889	0.621	0.0558414051401266	0.993
chr13	93840140	93923232	-0.0807698678939116	0.726928811045204	0.0390701278574196	0.622	0.0709130827844505	0.998
chr20	48998725	49211573	-0.118509606418478	0.711057638510866	0.00369882474493091	0.623	0.0733746609841147	0.999
chr12	94017329	94145366	-0.0755693614626149	0.831262976088764	0.0386206896551724	0.625	0.0569856644711352	0.993
chr1	211487219	211572722	-0.111874877466523	0.783124142265665	0.00401136510396487	0.626	0.0627276249515692	0.998
chr3	137816617	138014757	-0.0779783097284905	0.779783097284905	0.0403487020534676	0.626	0.0631331525248612	0.998
chr2	30472410	30557562	-0.0751485263855558	0.826633790241113	0.0390933746609841	0.627	0.0575616686039003	0.993
chr6	25017636	25088999	-0.0778644001274845	0.778644001274845	0.0407129019759783	0.627	0.0632932971716389	0.998
chr12	90049608.5	90177012	-0.0959967079413147	0.767973663530518	0.0109259976753196	0.628	0.0648637479013302	0.998
chr7	22599779	22694328	-0.0805310349883844	0.72477931489546	0.0398398553532223	0.629	0.0712669507942658	0.998
chr9	132951184	133039020	-0.0803601923672425	0.723241731305182	0.0403306212062508	0.629	0.0714994188299109	0.998
chr13	24189786	24254304	-0.0740727528913816	0.814800281805197	0.0399870851091308	0.631	0.0589848895776831	0.994
chr4	152042934	152120720	-0.0802919220819919	0.722627298737927	0.0405501743510267	0.631	0.0715898230659951	0.998
chr1	10398268	10484899	-0.0771416406736284	0.771416406736284	0.0423427612036678	0.634	0.0643574841792587	0.998
chr10	87898685	88100354	-0.0952162212021187	0.76172976961695	0.0118997804468552	0.635	0.0658556115200827	0.998
chr5	148120455	148288661	-0.115431191200244	0.692587147201462	0.004305824615782	0.636	0.0765930517887124	0.999
chr7	77552789	77753628	-0.0797931392128149	0.718138252915334	0.0420224719101124	0.639	0.0723027250419734	0.999
chr1	67631278	67815061	-0.0797588616998326	0.717829755298494	0.0421387059279349	0.639	0.0723518016272763	0.999
chr11	27672697	27701991	-0.0793524136937212	0.714171723243491	0.0433604546041586	0.641	0.0728322355676095	0.999
chr6	17745701	17886124	-0.079342000805638	0.714078007250742	0.0433940333204184	0.641	0.0728374015239571	0.999
chr19	41208803	41429987.5	-0.114445396515085	0.686672379090511	0.00455637349864394	0.641	0.0776649877308537	0.999
chr12	40364819	40427762	-0.114313380865322	0.68588028519193	0.00457703732403461	0.641	0.0778664600284128	0.999
chr4	122250198	122632846	-0.0945777255817496	0.756621804653997	0.0126385122045719	0.642	0.0665504326488441	0.998
chr11	11757920	11893602	-0.0945056149969869	0.756044919975895	0.0127418313315252	0.642	0.0666744156011882	0.998
chr16	10625118	10736747	-0.0938651366480919	0.750921093184735	0.0135838822161953	0.647	0.0674389771406432	0.998
chr16	19971547	20121436	-0.109024217049918	0.763169519349424	0.00474493090533385	0.649	0.0656463902880021	0.998
chr7	49032475	49284041	-0.0936531812335438	0.74922544986835	0.0139196693787937	0.65	0.0677515174996771	0.998
chr10	79908522	79977519	-0.074080630534012	0.74080630534012	0.0475887898747256	0.651	0.0690197597830298	0.998
chr7	126165242	126446648.5	-0.112972458060708	0.67783474836425	0.00495415213741444	0.654	0.0794627405398424	0.999
chr15	82393236	82575848	-0.108597469319292	0.760182285235047	0.00489216066124241	0.658	0.0660441689267726	0.998
chr10	44961662	45155744	-0.0932779624200464	0.746223699360371	0.0144543458607775	0.659	0.0681932067674028	0.998
chr11	94290258	94389402	-0.078076132713021	0.702685194417189	0.0476172026346377	0.662	0.0748598734340695	0.999
chr11	4456403	4566511	-0.0780659897885453	0.702593908096907	0.0476327005036807	0.662	0.0748702053467648	0.999
chr13	37961201	38155024	-0.0926889023695074	0.74151121895606	0.0154048818287485	0.67	0.0689035257652073	0.998
chr11	34666060	34779084	-0.0776909904090618	0.699218913681556	0.0488880278961643	0.671	0.0754565413922252	0.999
chr2	56185789	56236435	-0.077639111792127	0.698752006129143	0.0490455895647682	0.671	0.0755417796719618	0.999
chr2	190338195	190518288	-0.0925397836880895	0.740318269504716	0.0156915924060442	0.677	0.0690895001937234	0.998
chr8	120897747	121062275	-0.111060368912768	0.666362213476607	0.00561022859356838	0.677	0.0818494123724655	0.999
chr3	151530534	151599085	-0.0767530942020462	0.690777847818416	0.0515898230659951	0.679	0.0769340049076585	0.999
chr6	119826733	120120662	-0.106498852397745	0.745491966784212	0.00565413922252357	0.68	0.0683094407852254	0.998
chr3	111260009.5	111315275.5	-0.076617065919409	0.689553593274681	0.0519850187265918	0.682	0.0771225623143484	0.999
chr1	117028299	117061545	-0.0765351479301814	0.688816331371632	0.0522355676094537	0.683	0.0772723750484308	0.999
chr20	25204045	25281332	-0.106012676775914	0.742088737431398	0.00585561152008266	0.687	0.0688131215291231	0.998
chr1	14382172	14609119	-0.091649974028049	0.733199792224392	0.017254294201214	0.687	0.0700891127469973	0.998
chr5	548499	586839	-0.0758341668042244	0.68250750123802	0.0540643161565285	0.689	0.0785070386155237	0.999
chr6	80838251	80891364	-0.149163150473576	0.74581575236788	0.00311248869947049	0.694	0.068268113134444	0.998
chr8	61863697	61936361	-0.0753353954068359	0.678018558661523	0.0551827457057988	0.694	0.0794214128890611	0.999
chr14	35802397	35868281	-0.0905263663058622	0.724210930446897	0.0193465065220199	0.695	0.07135735503035	0.998
chr3	108474544	108606981	-0.109428366767582	0.65657020060549	0.00625597313702699	0.695	0.0838279736536226	0.999
chr8	95682096	95848389	-0.10899396191575	0.653963771494502	0.00639287098024022	0.696	0.0842696629213483	0.999
chr17	11212090	11395707	-0.146249352251501	0.731246761257504	0.00321322484825003	0.698	0.0703293297171639	0.998
chr14	53390796	53511232	-0.0900518118843313	0.720414495074651	0.0202557148392096	0.698	0.0719256102285936	0.998
chr3	128226321	128316462	-0.0747901949971688	0.673111754974519	0.0562159369753326	0.699	0.080452021180421	0.999
chr1	22552245	22599443	-0.0742364838242469	0.668128354418222	0.0571535580524345	0.701	0.0815110422316931	0.999
chr3	150916446	150948274	-0.0741455734162002	0.667310160745802	0.0573137026992122	0.701	0.0816711868784709	0.999
chr2	137151911	137411992	-0.108690809894821	0.652144859368925	0.00652201988893194	0.701	0.0846157819966421	0.999
chr15	95889928	96139915	-0.104351717312168	0.730462021185178	0.00680614748805373	0.702	0.0704171509750743	0.998
chr12	109045006	109090588	-0.0739319072754261	0.665387165478835	0.0575229239312928	0.702	0.0820095570192432	0.999
chr8	81827712	81916823	-0.0895346386868942	0.716277109495154	0.0213560635412631	0.703	0.0725455249903138	0.999
chr1	204338444	204407794	-0.0736878305375241	0.663190474837717	0.0577657238796332	0.703	0.0824460803306212	0.999
chr11	132321481	132458009	-0.10855324808569	0.651319488514139	0.00659692625597314	0.703	0.0847707606870722	0.999
chr22	40805795	41220735	-0.0894207359252197	0.715365887401757	0.021591114555082	0.704	0.0726669249644841	0.999
chr5	124821012	124930938	-0.103965751179077	0.727760258253538	0.00703861552369882	0.706	0.0708045977011494	0.998
chr6	26698062	26758197	0.143351123591213	0.716755617956063	0.00334495673511559	0.71	0.0724861164923156	0.999
chr7	12709035	12810263	-0.102843216362602	0.719902514538213	0.00777476430324164	0.712	0.0720108485083301	0.999
chr19	53571146	53685874	-0.102751347774771	0.7192594344234	0.0078393387575875	0.712	0.0721038357225881	0.999
chr12	125927452	126142896	-0.107828938625883	0.6469736317553	0.00693271341857161	0.713	0.08558439881183	0.999
chr14	80854710	80963257	-0.107730035013028	0.646380210078168	0.00699470489474364	0.715	0.0856851349606096	0.999
chr7	98254410.5	98311409	-0.0880108818726947	0.704087054981558	0.0248327521632442	0.718	0.0746067415730337	0.999
chr10	43562678.5	43668100	-0.0879587463994608	0.703669971195686	0.0249464032028929	0.718	0.0746893968745964	0.999
chr6	1242535	1364642	-0.0878620168401318	0.702896134721054	0.0251504584786259	0.718	0.0748107968487666	0.999
chr16	2689908	2795289	-0.102441312836274	0.717089189853916	0.00807438977140643	0.719	0.0724241250161436	0.999
chr10	63510947	63555356	-0.0876038486577154	0.700830789261723	0.0257393775022601	0.719	0.0751827457057988	0.999
chr6	54529384	54725458	-0.106581940913513	0.639491645481077	0.00760428774376857	0.72	0.0872323388867364	0.999
chr7	71578347	71747632	-0.106480772322331	0.638884633933989	0.00765853028541909	0.721	0.0873666537517758	0.999
chr9	80403718	80524371	-0.140517226211509	0.702586131057543	0.00351285031641483	0.723	0.0748727883249387	0.999
chr18	61441638	61583699	-0.0873422533542887	0.69873802683431	0.0264626113909337	0.725	0.0755443626501356	0.999
chr3	23415040	23567565	-0.0871819121838085	0.697455297470468	0.0268862198114426	0.725	0.0757200051659564	0.999
chr22	43435731	43529321	-0.106058963642572	0.63635378185543	0.00791166214645486	0.726	0.0879271600154979	0.999
chr12	66481246	66642180	-0.0867629539105271	0.694103631284217	0.0279788195789746	0.73	0.0763321709931551	0.999
chr5	81402204	81553088	-0.100541325692445	0.703789279847116	0.00959834689396875	0.732	0.0746584011365104	0.999
chr15	69996022	70101302	-0.0865365171435573	0.692292137148458	0.0285315769081751	0.732	0.0766214645486246	0.999
chr5	74778002	74952444	-0.100333947385589	0.70233763169912	0.0098049851478755	0.733	0.074898618106677	0.999
chr8	90624127	90837663	-0.0863339778668866	0.690671822935093	0.0291230789099832	0.733	0.0769546687330492	0.999
chr13	33169818	33426337	-0.0860475757563293	0.688380606050634	0.0300012914890869	0.736	0.077362779284515	0.999
chr8	15308417	15500686	-0.0860325839064164	0.688260671251331	0.0300426191398683	0.736	0.0773860260880796	0.999
chr12	28180450	28394500	-0.0999825786287763	0.699878050401434	0.0101381893323001	0.738	0.0753454733307504	0.999
chr15	80500594	80657936	-0.0855483035533555	0.684386428426844	0.0314270954410435	0.742	0.07812734082397	0.999
chr3	135692947	135789866	-0.0998484214387306	0.698938950071114	0.0102983339790779	0.743	0.0755133669120496	0.999
chr5	116191725	116306180	-0.0997443210397099	0.698210247277969	0.0103887382151621	0.744	0.0756218519953506	0.999
chr1	230527641	230818260	-0.0996762526990127	0.697733768893089	0.0104429807568126	0.744	0.0756967583623918	0.999
chr11	14893339	15148999	-0.0996452949886717	0.697517064920702	0.0104584786258556	0.744	0.0757174221877825	0.999
chr4	188131622	188230390	-0.0852483881160133	0.681987104928107	0.0323311378018856	0.744	0.0786051917861294	0.999
chr19	17433773	17571708	-0.104527994361714	0.627167966170281	0.00904042360842051	0.746	0.0899909595763916	1
chr4	26755598	26932723	-0.0847188120889412	0.67775049671153	0.0340462353093116	0.747	0.0794730724525378	0.999
chr6	55887782	55989734	-0.0846677528008311	0.677342022406649	0.0341779671961772	0.747	0.0795686426449697	0.999
chr17	28648320	28715545	-0.0846082748953966	0.676866199163173	0.0343846054500839	0.747	0.0796616298592277	0.999
chr19	8070023	8367151	-0.0993138881642885	0.695197217150019	0.0107658530285419	0.748	0.076115200826553	0.999
chr10	53575266	53655621	-0.135137758780373	0.675688793901865	0.00394162469327134	0.75	0.0798940978948728	0.999
chr13	110470063	110591252	-0.098344715013757	0.688413005096299	0.0118197081234664	0.753	0.0773601963063412	0.999
chr11	85596390	85740197	-0.084096806234838	0.672774449878704	0.035960222136123	0.753	0.0805010977657239	0.999
chr9	122577345	123007667.5	-0.134509150246776	0.672545751233878	0.0039907012785742	0.753	0.0805579232855482	0.999
chr10	52840377	52993591	-0.0835823438559951	0.668658750847961	0.0376959834689397	0.754	0.0814025571483921	0.999
chr11	24665557	25070714	-0.103905945667676	0.623435674006054	0.00954927030866589	0.754	0.0908226785483663	1
chr5	94510007	94844511	-0.0831752978755618	0.665402383004495	0.0390055534030737	0.755	0.0820043910628955	0.999
chr8	29344583	29442834	-0.0830771678972217	0.664617343177774	0.0393826682164536	0.756	0.0821826165568901	0.999
chr2	86830855	87069146	-0.0830479024133593	0.664383219306875	0.0394859873434069	0.756	0.0822239442076714	0.999
chr12	103004347	103325781	-0.132279448826521	0.661397244132607	0.00415859485987343	0.757	0.0827818674932197	0.999
chr11	103105918	103305609	-0.132232170044639	0.661160850223193	0.00416892677256877	0.757	0.082838693013044	0.999
chr5	177376282	177474496	-0.0825129899565121	0.660103919652097	0.0413379826940462	0.758	0.0830375823324293	0.999
chr5	175156720	175270184	-0.0825060888667911	0.660048710934329	0.0413638124757846	0.758	0.0830479142451246	0.999
chr13	56138482	56236197	-0.0824660219362569	0.659728175490055	0.0414877954281286	0.759	0.083089241895906	0.999
chr10	60532792	60616392	-0.0824634302585037	0.65970744206803	0.0414903784063025	0.759	0.0830918248740798	0.999
chr5	130578379	130728691	-0.0977468381736905	0.684227867215833	0.0124163760816221	0.76	0.078158336562056	0.999
chr1	187593849	187897629	-0.103194064582418	0.619164387494508	0.0101175255069095	0.76	0.0918816995996384	1
chr1	244651745	244806223.5	-0.10296066407738	0.617763984464277	0.0103293297171639	0.76	0.09219940591502	1
chr8	29082964	29177777.5	-0.0976466011523056	0.683526208066139	0.0125222781867493	0.762	0.0782978173834431	0.999
chr13	37422671	37640361	-0.081990217555853	0.655921740446824	0.0432493865426837	0.764	0.0839416246932713	0.999
chr1	66708864	66799419	-0.0818391737938979	0.654713390351183	0.0438150587627535	0.766	0.0841043523182229	0.999
chr12	43618183	43710595	-0.102321453769713	0.613928722618277	0.0109750742606225	0.766	0.093025958930647	1
chr7	31685368	31747928	-0.0967181944150621	0.677027360905434	0.0137776055792329	0.768	0.0796280511429678	0.999
chr7	73001879	73050757	-0.0815719896937889	0.652575917550311	0.0447991734469844	0.768	0.0845150458478626	0.999
chr10	43866759.5	43942529	-0.0814408641514264	0.651526913211412	0.0452615265401007	0.772	0.0847242670799432	0.999
chr12	65641969	65766936	-0.0965277011337718	0.675693907936403	0.0140359033966163	0.773	0.0798940978948728	0.999
chr3	147072820.5	147122278	0.0814066500532988	0.65125320042639	0.0453622626888803	0.774	0.084788841534289	0.999
chr12	31499320	31584191	-0.0810119619045044	0.648095695236035	0.0467183262301434	0.774	0.0853674286452279	0.999
chr8	80200991	80289476	-0.101620702449602	0.609724214697612	0.0116983081492961	0.774	0.0940746480692238	1
chr4	12886669	12957160	-0.128021219642312	0.640106098211562	0.00467777347281415	0.775	0.087098024021697	0.999
chr7	75874006	75994082	-0.0807435165331447	0.645948132265157	0.0476662792199406	0.777	0.0857522923931293	0.999
chr1	156370496	156452258	-0.0807105060408341	0.645684048326673	0.0477644323905463	0.777	0.0857962030220845	0.999
chr10	115059021	115169101	-0.0960263185964093	0.672184230174865	0.0146971458091179	0.778	0.0806328296525894	0.999
chr8	107139751	107552054	-0.0958959411133903	0.671271587793732	0.0148702053467648	0.779	0.0808239700374532	0.999
chr1	176998869.5	177112230	-0.101091407401766	0.606548444410599	0.0122123208058892	0.779	0.0949321968229368	1
chr3	40004565	40234536	-0.0958619726257391	0.671033808380174	0.0149270308665892	0.78	0.080873046622756	0.999
chr7	149431265	149480305	-0.0805835012306797	0.644668009845438	0.0482810280253132	0.78	0.0860312540359034	0.999
chr19	58436566	58487330	-0.0804711096119079	0.643768876895264	0.0486452279478238	0.78	0.086224977398941	0.999
chr15	50769067	50920452	-0.095762536453457	0.670337755174199	0.0151233372078006	0.782	0.0810409402040553	0.999
chr6	34443983	34505610	-0.0800402957103341	0.640322365682673	0.050280253131861	0.785	0.0870592793490895	0.999
chr17	42020797	42173343	-0.0799684378782218	0.639747503025774	0.0505437169055921	0.786	0.0871729303887382	0.999
chr14	34825556	34945147	-0.0951043693472257	0.66573058543058	0.0160583753067287	0.787	0.0819708123466357	0.999
chr11	127811702.5	127931200	-0.0950880313703855	0.665616219592699	0.0160738731757717	0.787	0.0819837272375048	0.999
chr1	198626733	198711467	-0.0797004246490655	0.637603397192524	0.0515510783933876	0.787	0.0876869430453313	0.999
chr5	7757969	7831537	-0.0796328811953564	0.637063049562851	0.0517887123853803	0.787	0.0877980111068061	0.999
chr11	61665465	61772344	-0.0796057488473782	0.636845990779025	0.0518920315123337	0.787	0.087831589823066	0.999
chr8	74895229	75132833	-0.0791801582607123	0.633441266085699	0.0535528864781093	0.788	0.088565155624435	1
chr16	50626578	50701299.5	-0.0789848468273269	0.631878774618615	0.0543510267338241	0.788	0.088908691721555	1
chr4	82350929	82439860	-0.0787660686950309	0.630128549560247	0.0552137414438848	0.788	0.0893245512075423	1
chr3	170520549	170641321	-0.07851040846039	0.62808326768312	0.0562366008007232	0.788	0.0898075681260493	1
chr2	225378351	225441832	-0.0781896324587564	0.625517059670051	0.0576159111455508	0.795	0.0904119850187266	1
chr5	165856074	166139987	-0.099100376831272	0.594602260987632	0.0146274053984244	0.796	0.0981350897584915	1
chr8	24151673	24252454	-0.0938096266983805	0.656667386888663	0.018142838693013	0.797	0.0838047268500581	0.999
chr8	121384192	121604940	-0.07798999801747	0.62391998413976	0.0583546429032675	0.798	0.0907167764432391	1
chr4	146200144	146446271	-0.123802053824572	0.619010269122861	0.00536484566705411	0.798	0.0919333591631151	1
chr1	151492569	151557485	-0.098573468068767	0.591440808412602	0.015350639287098	0.798	0.0989693917086401	1
chr1	200434419	200580225	-0.0985094160220097	0.591056496132058	0.0154436265013561	0.798	0.0990391321193336	1
chr8	42103037	42188597	-0.0779123153978445	0.623298523182756	0.0587601704765595	0.8	0.0908433423737569	1
chr11	36588217	36620321	-0.0778083059210489	0.622466447368391	0.059173446984373	0.801	0.091075810409402	1
chr2	68290530.5	68520246	-0.0769007497334702	0.615205997867762	0.0623634250290585	0.806	0.0927211675061346	1
chr7	28757771	28838160	-0.0766768727429833	0.613414981943867	0.0632054759137285	0.807	0.0931318610357742	1
chr2	237245433.5	237405867.5	-0.0761685640061357	0.609348512049086	0.0650574712643678	0.809	0.0941702182616557	1
chr6	21023485	21157865	-0.0758683792743569	0.606947034194855	0.0660415859485987	0.81	0.0947875500452021	1
chr20	57285947	57409309	-0.0930926219873064	0.651648353911145	0.0194524086271471	0.813	0.0847036032545525	0.999
chr3	19017689.5	19144601	-0.0969206817403471	0.581524090442082	0.0177812217486762	0.814	0.101394808213871	1
chr1	236357439	236635177	-0.096760811890999	0.580564871345994	0.0180627663696242	0.814	0.101606612424125	1
chr7	34521645	34801131	-0.0749831914350294	0.599865531480235	0.0685109130827845	0.815	0.0967480304791424	1
chr11	19411473	19478542	-0.0747386444090126	0.597909155272101	0.0690404236084205	0.815	0.097238796332171	1
chr7	115583891	115779350	-0.0966556304122499	0.579933782473499	0.0182409918636188	0.815	0.101738344310991	1
chr15	40173065	40219076	-0.0745170559283882	0.596136447427106	0.0696138447630118	0.816	0.0977502260105902	1
chr6	2783665	2870674	-0.0744743645154963	0.59579491612397	0.0697145809117913	0.816	0.0978457962030221	1
chr2	16443899	16514107	-0.0965991923717537	0.579595154230522	0.0183572258814413	0.817	0.10187265917603	1
chr16	67290716	67345737	-0.0743732391199844	0.594985912959875	0.0699418829910887	0.818	0.0980214387188428	1
chr1	238162957	238540640	-0.0963558527773366	0.57813511666402	0.0187472555856903	0.818	0.102211029316802	1
chr8	126162903	126217943	-0.0737611746909222	0.590089397527378	0.0709699083042748	0.82	0.0992561022859357	1
chr3	176741225	176775716	-0.0732318414123272	0.585854731298617	0.0715200826553016	0.82	0.100299625468165	1
chr15	56120298	56299380	-0.096077722857168	0.576466337143008	0.0191656980498515	0.82	0.102567480304791	1
chr16	65897409	66000811	0.0920560772073185	0.64439254045123	0.0217125145292522	0.826	0.0860984114684231	0.999
chr1	173012051	173092323	-0.0917357781411851	0.642150446988296	0.0223453441818417	0.826	0.0866098411468423	0.999
chr22	20909385	21128301	-0.0911704180487678	0.638192926341374	0.0236755779413664	0.828	0.087519049464032	0.999
chr11	88090861	88178390	-0.0911602657778437	0.638121860444905	0.0237169055921477	0.828	0.087534547333075	0.999
chr2	124920645	125086435	-0.120371949884655	0.601859749423273	0.00617590081363812	0.828	0.0962675965388092	1
chr16	78466533.5	78540063	-0.0907278471850529	0.63509493029537	0.024664858581945	0.83	0.0882267854836627	1
chr4	69771757	69829409	0.0952537855349194	0.571522713209516	0.0208084721684102	0.832	0.103946790649619	1
chr15	45777254	45943365	-0.0897870616396003	0.628509431477202	0.0270153687201343	0.837	0.0897016660209221	1
chr19	10928434	10959054.5	-0.118075175491941	0.590375877459706	0.00679323259718455	0.837	0.0991915278315898	1
chr3	17987505	18145434	-0.0896550215666691	0.627585150966684	0.0273304920573421	0.838	0.0899005553403074	1
chr2	142485618	142948816	-0.117785822197691	0.588929110988455	0.00687072194239959	0.839	0.099594472426708	1
chr7	13842752	13985664	-0.117700635467084	0.588503177335422	0.00689655172413793	0.839	0.0996745447500969	1
chr18	66343052	66471057	-0.117645855542053	0.588229277710267	0.00691463257135477	0.839	0.0997184553790521	1
chr12	106035583	106142108	-0.0893639145938255	0.625547402156778	0.0281157174221878	0.841	0.0904094020405528	1
chr1	93302167	93416982	-0.0892403128925932	0.624682190248152	0.0284050109776572	0.841	0.0905695466873305	1
chr5	157700383	157795991	-0.116717356704783	0.583586783523917	0.00718584527960739	0.841	0.100893710448147	1
chr20	5387431	5626258	-0.0891255555657306	0.623878888960114	0.028689138576779	0.842	0.0907245253777606	1
chr16	82908556	83037335	-0.0941961435403341	0.565176861242004	0.0228128632313057	0.842	0.105527573292006	1
chr17	51546536	51902426	-0.0941458489791537	0.564875093874922	0.0229187653364329	0.842	0.105586981790004	1
chr10	87360396	87682317	-0.0940917095448196	0.564550257268918	0.0230117525506909	0.842	0.105690300916957	1
chr1	90124886	90205170	-0.0940871111049503	0.564522666629702	0.0230117525506909	0.842	0.105692883895131	1
chr2	128927972	128965734	-0.093940842482744	0.563645054896464	0.0233449567351156	0.843	0.105917602996255	1
chr8	23553798	23656074	-0.0888718525449821	0.622102967814875	0.0294046235309312	0.844	0.0911378018855741	1
chr6	114466051	114551190	-0.0888468830688937	0.621928181482256	0.0294511171380602	0.844	0.0911765465581816	1
chr20	45124900	45192183	-0.116208978576043	0.581044892880214	0.00738473459899264	0.845	0.101505876275345	1
chr9	124344221	124514147	-0.0937557477404357	0.562534486442615	0.0237633991992768	0.846	0.106193981660855	1
chr3	58836467	58984465	-0.115398177094535	0.576990885472673	0.00761203667829007	0.847	0.102427999483404	1
chr20	2516934.5	2739938	-0.114881297318746	0.57440648659373	0.00778251323776314	0.847	0.103084075939558	1
chr12	72004098	72142653	-0.11399446663284	0.5699723331642	0.00812604933488312	0.847	0.104300658659434	1
chr5	120179610	120278165	-0.0883471341195184	0.618429938836629	0.0307813508975849	0.851	0.0920573421154591	1
chr13	67421996	67570127	-0.0880360956074378	0.616252669252065	0.0317525506909467	0.859	0.0925016143613586	1
chr10	103204278	103289745	-0.11244959845027	0.562247992251351	0.00884928322355676	0.86	0.10627147100607	1
chr3	115038753	115124600	-0.0928352729082837	0.557011637449702	0.0260002582978174	0.861	0.107950406819062	1
chr7	18906433	19063431	-0.0925685011148343	0.555411006689006	0.0267131602737957	0.862	0.108412759912179	1
chr2	130468666.5	130538947	-0.0873335152444687	0.611334606711281	0.0338473459899264	0.863	0.0936639545395841	1
chr2	210557706	210737704	-0.0872099248249527	0.610469473774669	0.0342347927160015	0.863	0.0938757587498386	1
chr1	155448900	155510764	-0.111673894690382	0.558369473451911	0.0092496448405011	0.863	0.107500968616815	1
chr4	182795806	182909542	-0.087138738815132	0.609971171705924	0.0344698437298205	0.864	0.0940126565930518	1
chr10	36813278	37022813	-0.11125333895805	0.55626669479025	0.00947952989797236	0.865	0.108138964225752	1
chr6	55234128.5	55314478	-0.111141983071371	0.555709915356855	0.00951827457057988	0.865	0.108283611003487	1
chr2	119752078	119906008	-0.087040094767177	0.609280663370239	0.0347410564380731	0.866	0.0941908820870464	1
chr8	125590232	125678187	-0.0869643189055046	0.608750232338532	0.0350200180808472	0.866	0.0943355288647811	1
chr2	220970010	221140642	-0.0924255209020101	0.554553125412061	0.0270566963709157	0.866	0.108645227947824	1
chr1	212047939	212149423	-0.110887012386549	0.554435061932743	0.00963709156657626	0.866	0.108681389642258	1
chr15	77265894	77314406	-0.0923926470085736	0.554355882051442	0.0271574325196952	0.866	0.108704636445822	1
chr7	158893932.5	158949597.5	-0.0867937455052727	0.607556218536909	0.035570192431874	0.869	0.0946738990055534	1
chr7	39612363	39697947	-0.0919952097080683	0.55197125824841	0.02829910887253	0.869	0.109502776701537	1
chr1	37467416	37559148	-0.0919563481608846	0.551738088965307	0.0283817641740927	0.869	0.10955185328684	1
chr5	144078179	144625052	-0.091927947161397	0.551567682968382	0.0284566705411339	0.869	0.109598346893969	1
chr5	140357014	140383566	-0.110088287877533	0.550441439387663	0.0100968616815188	0.869	0.109918636187524	1
chr7	94185174	94278830	-0.0863849662099261	0.604694763469483	0.0369701666020922	0.871	0.0954591243703991	1
chr10	77210727	77300983	-0.0862245229393205	0.603571660575243	0.0375694175384218	0.871	0.0958000774893452	1
chr15	27272330	27418698	-0.0861056914587013	0.602739840210909	0.0380446855224073	0.871	0.0960480433940333	1
chr10	124357127	124474980	-0.0909137078288959	0.545482246973375	0.0312204571871368	0.872	0.111481337982694	1
chr22	22380100	22726103	-0.0907910916103397	0.544746549662038	0.0315717422187783	0.872	0.111729303887382	1
chr15	85833204	85886364	-0.0859740425361155	0.601818297752809	0.0385199535063929	0.873	0.0962934263205476	1
chr22	25713036	25778698	-0.0854758981291412	0.598331286903988	0.0401782254939946	0.874	0.0971070644453054	1
chr8	101363275	101485532	-0.0851259040633701	0.595881328443591	0.0415187911662146	0.875	0.0978148004649361	1
chr13	52052945	52165356	0.0904926619783679	0.542955971870207	0.032449954797882	0.876	0.112338886736407	1
chr22	44602827	44709280	-0.0904500641033754	0.542700384620252	0.0325868526410952	0.876	0.112418959059796	1
chr3	86979205	87170332	-0.0848890456622226	0.594223319635558	0.0424538292651427	0.877	0.0982254939945758	1
chr7	37831	93663	-0.0845852569404021	0.592096798582814	0.0436239183778897	0.879	0.0988273279090792	1
chr7	34191722	34246655	-0.0845247346268598	0.591673142388018	0.0438408885444918	0.879	0.0989254810796849	1
chr2	223134024	223419421	0.084390483800116	0.590733386600812	0.0443135735503035	0.879	0.0990985406173318	1
chr3	97806171.5	97887864	-0.0843879877577144	0.590715914304001	0.0443264884411727	0.879	0.0991062895518533	1
chr16	76342527.5	76708064	-0.108941712411015	0.544708562055074	0.0107374402686297	0.879	0.11173446984373	1
chr15	65661080	65781588	-0.0839820978549887	0.587874684984921	0.0459460157561669	0.881	0.0997985277024409	1
chr2	18866125	18972590	-0.0899677246722134	0.53980634803328	0.0339713289422704	0.881	0.113312669507943	1
chr5	121289979.5	121435331	-0.0839063996862996	0.587344797804097	0.0462533901588532	0.882	0.0999095957639158	1
chr11	31128740	31163426	-0.0838992654496711	0.587294858147697	0.0462843858969392	0.882	0.099938008523828	1
chr15	91304710	91395896	-0.0833995180439369	0.583796626307558	0.0482887769598347	0.882	0.100823970037453	1
chr4	93198727.5	93366860	-0.0833302007683124	0.583311405378187	0.0486374790133023	0.882	0.100973782771536	1
chr6	52840469	52913427	-0.0891741680960655	0.535045008576393	0.036474234792716	0.883	0.114844375565026	1
chr17	7239898.5	7360681	-0.0891015511684258	0.534609307010555	0.0366705411339274	0.883	0.114991605320935	1
chr4	21854961	22148292	-0.0890148559655125	0.534089135793075	0.0370011623401782	0.883	0.115205992509363	1
chr3	2908279	2958578	-0.0889302853323955	0.533581711994373	0.0373085367428645	0.883	0.115373886090663	1
chr2	26874832	26981306	-0.083020161393663	0.581141129755641	0.0498385638641353	0.885	0.101474880537259	1
chr3	169798180	169975155	-0.0829304155644004	0.580512908950802	0.0502518403719489	0.885	0.10161694433682	1
chr14	58277001	58429389	-0.107824192829192	0.539120964145958	0.0114425933100865	0.885	0.113550303499935	1
chr12	88549024	88719298	-0.0882658306283894	0.529594983770337	0.0395738086013173	0.886	0.116735115588273	1
chr3	110102725	110250679	-0.0816562289893642	0.57159360292555	0.0560609582849025	0.889	0.103926126824228	1
chr12	115333842	115461557	-0.0816398985694534	0.571479289986174	0.056146196564639	0.889	0.103962288518662	1
chr1	239882840	239997667	-0.0812995353747436	0.569096747623205	0.0575771664729433	0.891	0.104535709673253	1
chr12	121773393	121867725	-0.0812048963353827	0.568434274347679	0.0579852770244091	0.891	0.104695854320031	1
chr1	244004889	244131719	-0.0807016528185625	0.564911569729938	0.0601730595376469	0.892	0.105576649877309	1
chr2	165925489	166061745	-0.0805230936526801	0.563661655568761	0.0610590210512721	0.892	0.105915020018081	1
chr3	126835162	126945870	-0.0804758102789174	0.563330671952422	0.0612501614361359	0.892	0.105997675319644	1
chr16	77397865	77574072	-0.0804235571179596	0.562964899825717	0.0614877954281286	0.892	0.106093245512075	1
chr16	18039447	18166238	-0.106082485224901	0.530412426124505	0.0127650781350898	0.892	0.116481983727238	1
chr20	61297564	61392703	-0.0803987754206581	0.562791427944606	0.0616195273149942	0.893	0.106137156141031	1
chr1	237831370	237977009	-0.0803306275117417	0.562314392582192	0.0619630634121142	0.893	0.106258556115201	1
chr12	114624490	114682739	-0.0881571832006561	0.528943099203937	0.0400129148908692	0.893	0.116962417667571	1
chr11	100720914	100796018	-0.087900127318967	0.527400763913802	0.0409453700116234	0.893	0.117499677127728	1
chr14	79032495	79181274	-0.0801938320758064	0.561356824530645	0.0625623143484438	0.895	0.106568513496061	1
chr3	81886014	82035330	-0.0876866289722305	0.526119773833383	0.0416711868784709	0.895	0.117977528089888	1
chr3	167320581	167728023	-0.079937743205865	0.559564202441055	0.0638047268500581	0.896	0.107170347410564	1
chr4	53968201	54152475	-0.0874501515636848	0.524700909382109	0.0425390675448792	0.896	0.118372723750484	1
chr9	94954264	95181961	-0.0874456545035674	0.524673927021404	0.0425571483920961	0.896	0.11838305566318	1
chr5	67595709	67746210	-0.0797756385070138	0.558429469549097	0.0645822032803823	0.897	0.10749063670412	1
chr7	55022567	55100608	-0.0796918584608227	0.557843009225759	0.0649980627663696	0.897	0.107686943045331	1
chr12	128170477	128318179	-0.0796769679223385	0.55773877545637	0.0650755521115847	0.897	0.107717938783417	1
chr6	72178744	72254462	-0.0795568997184686	0.55689829802928	0.0656179775280899	0.898	0.10798915149167	1
chr10	96442092.5	96523297.5	-0.0792792019386834	0.554954413570784	0.0670334495673512	0.898	0.108528993930001	1
chr14	70690496	70757518	-0.0792118766078904	0.554483136255233	0.0673899005553403	0.898	0.108665891773215	1
chr1	26333318	26394301	-0.0791440165720374	0.554008116004262	0.0677308536742865	0.898	0.108818287485471	1
chr9	71795999	71947038	-0.0789872442934262	0.552910710053983	0.0685238279736536	0.898	0.109182487407981	1
chr4	85580558	85612912	-0.0788301426757018	0.551810998729912	0.069376210771019	0.898	0.109544104352318	1
chr3	8308781	8399147	-0.105471356368138	0.527356781840692	0.0132971716388997	0.898	0.117512592018597	1
chr8	42356127	42410091	0.0871122051681423	0.522673231008854	0.0438615523698825	0.899	0.119121787420896	1
chr4	149709111	149822936	-0.0869390069201637	0.521634041520982	0.0445047139351673	0.899	0.119439493736278	1
chr8	48038289	48114128	-0.0867042054252155	0.520225232551293	0.045460415859486	0.9	0.119922510654785	1
chr17	49375081	49462782	-0.0866231593943397	0.519738956366038	0.0458297817383443	0.901	0.120116234017823	1
chr6	49753577	49834001	-0.0865150773489806	0.519090464093884	0.0462198114425933	0.902	0.120333204184425	1
chr5	60050299	60170058	-0.086420790604124	0.518524743624744	0.0466511687976237	0.902	0.120521761591115	1
chr4	128811065	128968151	-0.0859698574757032	0.515819144854219	0.048673640707736	0.904	0.121392225235697	1
chr5	128734215	128992882	-0.103963108299596	0.519815541497981	0.0148805372594602	0.905	0.120103319126953	1
chr1	85686316	85764021	-0.078113551116068	0.546794857812476	0.0729923802143872	0.906	0.111018984889578	1
chr8	143491714	143570828	-0.0779084701902278	0.545359291331594	0.0741598863489604	0.907	0.111520082655302	1
chr6	119009025	119105122	-0.0778919203230344	0.545243442261241	0.0742709544104352	0.907	0.111566576262431	1
chr13	20246166	20458806	-0.0853816510829971	0.512289906497983	0.0511817125145292	0.907	0.122549399457575	1
chr10	12648279	12762778	-0.0853481034726379	0.512088620835827	0.0513341082267855	0.907	0.12262688880279	1
chr10	13506971	13546166	-0.0851572738821379	0.510943643292827	0.0522484825003229	0.908	0.122954927030867	1
chr2	73021348	73172128	-0.0775732388856686	0.54301267219968	0.0757380860131732	0.91	0.112325971845538	1
chr3	168763195	168830776	-0.0772541239382911	0.540778867568038	0.0772052176159111	0.91	0.113015627017952	1
chr3	190116113	190251464	-0.0769624864860065	0.538737405402045	0.078501872659176	0.91	0.113656205605063	1
chr7	45067028.5	45140740	-0.0769402476085353	0.538581733259747	0.0786051917861294	0.91	0.113710448146713	1
chr2	11490636	11546576	-0.0769355425516348	0.538548797861443	0.0786465194369108	0.91	0.113736277928452	1
chr10	15600165	15689009	-0.103345391327458	0.516726956637288	0.0155366137156141	0.91	0.121146842309182	1
chr10	77794643.5	77909928	-0.0764277937018604	0.534994555913023	0.0810151104223169	0.912	0.114867622368591	1
chr11	33880362	33934316	-0.0763959097755327	0.534771368428729	0.081154591243704	0.912	0.114921864910242	1
chr2	242968760.5	242999257	-0.076370015455583	0.534590108189081	0.0812992380214387	0.912	0.115009686168152	1
chr3	131423855	131647680	-0.0763421076887439	0.534394753821208	0.0814232209737828	0.912	0.115066511687976	1
chr14	23182961	23286074	-0.0761993489887829	0.53339544292148	0.0820947952989797	0.912	0.115441043523182	1
chr3	148664770	148717232	-0.0760837495457627	0.532586246820339	0.0825778122174868	0.912	0.11572258814413	1
chr8	54427263	54442063	-0.103136120251592	0.515680601257958	0.0158052434456929	0.912	0.121454216711869	1
chr2	107339427	107486257	-0.0846832870274012	0.508099722164407	0.0544362650135606	0.912	0.123789228981015	1
chr8	19271585	19347157	-0.0756520880830474	0.529564616581332	0.0843626501356064	0.913	0.116750613457316	1
chr9	71589563	71691305	-0.102941672532198	0.51470836266099	0.016084205088467	0.913	0.121790003874467	1
chr3	160334793	160427542	-0.102526663236393	0.512633316181966	0.0165930517887124	0.913	0.1224383313961	1
chr3	152147674	152278115	-0.0846698819835689	0.508019291901413	0.0544879245770373	0.913	0.12379956089371	1
chr2	50718584	50884472.5	-0.0846663607554055	0.507998164532433	0.0545034224460803	0.913	0.12379956089371	1
chr4	17060364	17188874	-0.07563618655744	0.52945330590208	0.0844246416117784	0.914	0.116768694304533	1
chr8	99670844	99917405.5	-0.102416081700579	0.512080408502895	0.0167635283481855	0.914	0.12262688880279	1
chr2	171537282	171621820	-0.0844745847847559	0.506847508708535	0.0553377243962289	0.914	0.124104352318223	1
chr1	209601174	209629286	-0.0756144609299863	0.529301226509904	0.0845253777605579	0.916	0.116833268758879	1
chr12	64317120	64362282	-0.0755601577520922	0.528921104264645	0.0847242670799432	0.916	0.116970166602092	1
chr4	36257279	36333627	-0.0753940480886175	0.527758336620322	0.0853751775797495	0.916	0.117401523957123	1
chr13	31506704.5	31588778	-0.0752559194680863	0.526791436276604	0.0859511817125145	0.916	0.117737311119721	1
chr16	6633344	6714429	0.102087221767148	0.510436108835741	0.0171251452925223	0.916	0.123109905721297	1
chr11	103858893	104010064	-0.0841971613626774	0.505182968176064	0.0567428645227948	0.916	0.124605450083947	1
chr3	140796058.5	140866589	-0.0841605997927466	0.504963598756479	0.0569055921477464	0.916	0.124662275603771	1
chr10	44450977	44585416	-0.0841327850350162	0.504796710210097	0.0570063282965259	0.916	0.124716518145422	1
chr2	231646024	231688289	-0.0747052443217418	0.522936710252193	0.0876688621981144	0.917	0.119023634250291	1
chr3	49694855	49705435	-0.074167062375774	0.519169436630418	0.089314219294847	0.92	0.120286710577296	1
chr6	125276550	125331312	-0.0740660539045887	0.518462377332121	0.0895931809376211	0.92	0.120545008394679	1
chr13	113627967	113643624.5	-0.0738976069258182	0.517283248480727	0.0898876404494382	0.92	0.120914374273537	1
chr9	124965049	125072125	-0.101247089994856	0.506235449974278	0.0183546429032675	0.92	0.124287743768565	1
chr2	196622692	196696232	-0.100760910872787	0.503804554363936	0.0190778767919411	0.92	0.125078135089758	1
chr8	87877402	88160820	-0.100632549966204	0.50316274983102	0.0192896810021955	0.92	0.125261526540101	1
chr2	74270286	74308468	-0.0734254662671109	0.513978263869776	0.0906909466615007	0.921	0.121991476172026	1
chr8	40802449	40851636	-0.0733492099889823	0.513444469922876	0.0908149296138448	0.921	0.122190365491412	1
chr1	212894643	212956176	-0.0835717219270063	0.501430331562038	0.0598269404623531	0.921	0.125791037065737	1
chr12	58533355	58708516	-0.0832372047843335	0.499423228706001	0.0615652847733437	0.922	0.12646002841276	1
chr3	7693146	7782210	-0.08303550213027	0.49821301278162	0.0625881441301821	0.924	0.126847475138835	1
chr6	83588711	83712897	-0.100165767568004	0.500828837840019	0.0200051659563477	0.925	0.12601575616686	1
chr6	167363345	167456425	-0.0999458713714544	0.499729356857272	0.0203771148133798	0.926	0.126356709285807	1
chr4	68750080	68830227	-0.0825212063947773	0.495127238368664	0.0653932584269663	0.926	0.127924577037324	1
chr12	23686149	23919997	-0.0823654578202997	0.494192746921798	0.0662482242025055	0.927	0.128226785483663	1
chr2	101307428	101383583	-0.0823212521976392	0.493927513185835	0.0664703603254553	0.927	0.128312023763399	1
chr7	50485923	50570049	-0.0820553879671644	0.492332327802986	0.0679994834043652	0.927	0.128836368332688	1
chr10	117586620	117715809	-0.0817781017786343	0.490668610671806	0.0696913341082268	0.927	0.129476946919799	1
chr2	43027940	43107458	-0.0811725556612246	0.487035333967347	0.0729820483016918	0.927	0.130835593439235	1
chr1	112775497	112902215	-0.0811028517791083	0.48661711067465	0.0733824099186362	0.927	0.13098024021697	1
chr14	72006683	72088434	-0.0809894767205242	0.485936860323145	0.0739687459640966	0.927	0.131248869947049	1
chr15	56438248	56643419	-0.0994875591360249	0.497437795680125	0.021139093374661	0.929	0.127067028283611	1
chr8	123446268	123587744	-0.0988967662387281	0.49448383119364	0.0221542037969779	0.929	0.128133798269405	1
chr13	107172856	107271905	-0.0805876307551674	0.483525784531004	0.0762753454733307	0.929	0.132119333591631	1
chr1	199947580	200045613	0.09864764910279	0.49323824551395	0.022637220715485	0.93	0.128513496060958	1
chr14	31289717.5	31408344	-0.0985353357324743	0.492676678662372	0.0228025313186104	0.93	0.128660725816867	1
chr6	82479357	82649352	-0.0980808397950903	0.490404198975452	0.0236265013560635	0.932	0.129536355417797	1
chr20	60388809	60529258	-0.097927252864931	0.489636264324655	0.0238899651297947	0.932	0.129854061733178	1
chr5	75586.5	140128.5	-0.0799153531168056	0.479492118700834	0.0802273020792974	0.933	0.133682035386801	1
chr19	43012255	43099445.5	-0.097190453311228	0.48595226655614	0.0254939945757458	0.934	0.131248869947049	1
chr2	224562787	224625080	-0.079667424562785	0.47800454737671	0.0817409272891644	0.934	0.134273537388609	1
chr20	56269777	56275607	-0.0970928119552809	0.485464059776405	0.0256825519824357	0.935	0.131421929484696	1
chr9	34098451	34339403	-0.0792123167205166	0.475273900323099	0.0844556373498644	0.936	0.135226656334754	1
chr5	171918659	172013425	-0.0791034692850549	0.474620815710329	0.0851039648714968	0.936	0.135469456283094	1
chr2	146996068	147172982	-0.0790586895344671	0.474352137206803	0.0853932584269663	0.936	0.135606354126308	1
chr14	55885957	55966172	-0.0788482964750557	0.473089778850334	0.0868035645098799	0.936	0.136058375306729	1
chr12	40868087	40959011	-0.09613920115569	0.48069600577845	0.0277231047397649	0.939	0.133173188686556	1
chr4	68423239	68502266	-0.0957001293527652	0.478500646763826	0.0288776959834689	0.941	0.134097894872788	1
chr2	177284467	177373465.5	-0.0783363383645638	0.470018030187383	0.0899625468164794	0.942	0.137401523957123	1
chr8	38845670	38898857	-0.0780056592492937	0.468033955495762	0.0921761591114555	0.945	0.138269404623531	1
chr6	112555546	112628807	-0.0777785214189421	0.466671128513653	0.0936277928451505	0.947	0.138824744930905	1
chr17	17862149	17929033	-0.0777274489189364	0.466364693513619	0.0939429161823583	0.947	0.138982306599509	1
chr7	151804306	151836308	-0.0772383232844994	0.463429939706996	0.096833268758879	0.948	0.140421025442335	1
chr13	100394412	100486596	-0.0771070127325534	0.462642076395321	0.0975952473201601	0.948	0.140764561539455	1
chr5	95964334	96032006	-0.0771013731457534	0.46260823887452	0.0976391579491153	0.948	0.140785225364846	1
chr15	79932306	79973958	-0.0953331684929776	0.476665842464888	0.0297894872788325	0.949	0.134741056438073	1
chr9	38026076	38091405	-0.0950524073196489	0.475262036598244	0.0304403977786388	0.949	0.135234405269275	1
chr18	55887814	56067462	-0.0950279652337279	0.47513982616864	0.0304920573421155	0.949	0.135296396745447	1
chr2	208734940	208831556	-0.0769125792074607	0.461475475244764	0.098736923672995	0.949	0.141420637995609	1
chr16	23798532	23916466	0.0941120116651296	0.470560058325648	0.0328012398295234	0.951	0.137202634637737	1
chr7	138270134	138413374.5	-0.0768767423197384	0.461260453918431	0.0989900555340307	0.951	0.141521374144388	1
chr2	217243695	217357159	-0.0767053593100533	0.46023215586032	0.100030995738086	0.952	0.142035386800982	1
chr2	40342248	40392494	-0.0766716000850007	0.460029600510004	0.100214387188428	0.952	0.142146454862456	1
chr2	20402197	20449227	-0.076534015326015	0.45920409195609	0.101071935942141	0.952	0.142562314348444	1
chr13	106784791	106825650	-0.0764360110357272	0.458616066214363	0.10165052305308	0.952	0.142841275991218	1
chr12	29486854	29581042	-0.076259196220228	0.457555177321368	0.102732790907917	0.952	0.143363037582332	1
chr2	234378259.5	234395837	-0.0761181484039752	0.456708890423851	0.103559343923544	0.952	0.143781480046494	1
chr14	78023429	78065859	-0.0759481486370889	0.455688891822534	0.104546041585949	0.952	0.144223169314219	1
chr7	37392962.5	37438819	-0.0940074668944471	0.470037334472236	0.0331034482758621	0.953	0.137393775022601	1
chr13	37016867.5	37107434	-0.0939906652081379	0.46995332604069	0.0331525248611649	0.953	0.137437685651556	1
chr2	230447056	230563222	-0.0938901126158788	0.469450563079394	0.03338499289681	0.953	0.137644323905463	1
chr3	190683172	190842915	-0.0937334925278042	0.468667462639021	0.0338886736407077	0.954	0.137956864264497	1
chr2	116474615	116678544	-0.0936043811610533	0.468021905805267	0.0343096990830427	0.954	0.138271987601705	1
chr2	55617438	55776707	-0.0936012825857686	0.468006412928843	0.0343200309957381	0.954	0.138271987601705	1
chr2	73867196	73907327	-0.0934273304259856	0.467136652129928	0.0348237117396358	0.954	0.138615523698825	1
chr5	97445281	97678851	-0.0934235022326318	0.467117511163159	0.034836626630505	0.954	0.138623272633346	1
chr3	10479218	10561011	-0.0757721791520703	0.454633074912422	0.105439752034095	0.954	0.144778509621594	1
chr4	175789139	175851056.5	-0.0930660055791368	0.465330027895684	0.0360015497869043	0.956	0.139485987343407	1
chr2	59690787	60102800	-0.0928842591172456	0.464421295586228	0.0366008007232339	0.957	0.139938008523828	1
chr7	49892292	49951783	-0.0928013368738775	0.464006684369388	0.036926255973137	0.957	0.140129148908692	1
chr7	18535329	18628714	-0.0927361929768579	0.46368096488429	0.0371122304016531	0.957	0.140273795686426	1
chr6	135889377	136043961	-0.0926786712986091	0.463393356493046	0.0373292005682552	0.957	0.1404442722459	1
chr4	120038219	120127485	-0.0750883430338013	0.450530058202808	0.108800206638254	0.957	0.146746738990056	1
chr7	101129980	101180719	-0.0749025332334411	0.449415199400647	0.109647423479272	0.957	0.147314994188299	1
chr15	83781859	83974335	-0.0919222102427214	0.459611051213607	0.040015497869043	0.96	0.14240475267984	1
chr4	100125999	100174038	-0.0744862705522518	0.44691762331351	0.111502001808085	0.961	0.148557406689913	1
chr10	78142662	78204159	-0.0910944780549021	0.455472390274511	0.0428955185328684	0.962	0.14436523311378	1
chr3	46441609	46477681	-0.0743439899824151	0.446063939894491	0.112134831460674	0.963	0.149004261913987	1
chr20	1578550	1638393	-0.0738212483583634	0.442927490150181	0.11398424383314	0.963	0.15070386155237	1
chr5	139584772	139625058	-0.073554011269639	0.441324067617834	0.114684230918249	0.963	0.151421929484696	1
chr10	72384603	72459629	-0.0733609009080166	0.4401654054481	0.115071677644324	0.963	0.151917861294072	1
chr20	31055960	31291155	-0.0907249639403213	0.453624819701606	0.0442567480304791	0.964	0.145246028671058	1
chr2	31625013	31749899	-0.0906564357439802	0.453282178719901	0.0445667054113393	0.966	0.145411339274183	1
chr10	27023190	27070113	-0.0904416716133365	0.452208358066683	0.0453855094924448	0.966	0.145917602996255	1
chr12	34752734.5	34759279	0.0903011398849781	0.451505699424891	0.0459072710835593	0.969	0.146297300787808	1
chr7	121078303	121156978	-0.090228592965528	0.45114296482764	0.046162985922769	0.97	0.146511687976237	1
chr17	2638508	2747711	-0.0900983183414026	0.450491591707013	0.0466330879504068	0.97	0.146764819837272	1
chr4	95220358	95335239	-0.0899428746658321	0.44971437332916	0.0472685005811701	0.971	0.147121270825262	1
chr5	86042402	86205515	-0.0896622692503359	0.44831134625168	0.0483998450213096	0.973	0.147829006844892	1
chr6	145385313	145472100	-0.0893969866876903	0.446984933438452	0.0494924447888415	0.974	0.148510913082784	1
chr6	135572024	135644405	-0.0891736744462262	0.445868372231131	0.0503138318481209	0.974	0.149097249128245	1
chr13	91444330	91579901	-0.0890560562453329	0.445280281226665	0.0507994317448018	0.974	0.149386542683714	1
chr8	130215373	130276553	-0.0889235119345893	0.444617559672946	0.0514219294846959	0.974	0.149786904300659	1
chr4	71658722	71811504	-0.0885432490263061	0.442716245131531	0.0531241121012527	0.977	0.150807180679323	1
chr7	117452180	117528580	-0.0882740047224071	0.441370023612036	0.0542890352576521	0.977	0.151398682681131	1
chr10	4853369	4925586	-0.0882726725582817	0.441363362791408	0.0542890352576521	0.977	0.151398682681131	1
chr12	67354635	67473004	-0.0876831080447882	0.438415540223941	0.0569804985147876	0.978	0.152806405785871	1
chr17	61368544	61459442	-0.0873785642697088	0.436892821348544	0.0584889577683069	0.978	0.153483146067416	1
chr1	185780629	185882734	-0.0871914987625076	0.435957493812538	0.0594110809763658	0.978	0.153914503422446	1
chr5	54684689	54737053	-0.0870106907875536	0.435053453937768	0.0603177063153816	0.978	0.154263205475914	1
chr13	107535796	107687263	-0.0870086377608608	0.435043188804304	0.0603357871625985	0.978	0.154270954410435	1
chr5	58882243	58957910	-0.0868516866505605	0.434258433252802	0.061123595505618	0.978	0.154524086271471	1
chr6	140141165	140204424	0.0867937266866569	0.433968633433284	0.0613948082138706	0.978	0.154642903267467	1
chr3	115485166	115529503	-0.0856262613057643	0.428131306528821	0.0678367557794137	0.98	0.157016660209221	1
chr3	155607265	155748954	-0.0851105572435644	0.425552786217822	0.0708872530027121	0.98	0.158140255714839	1
chr3	47583270	47656135	-0.0849707796422215	0.424853898211107	0.0717422187782513	0.98	0.158465710964742	1
chr5	40437301	40496832	-0.0849027993725532	0.424513996862766	0.0721503293297172	0.981	0.158612940720651	1
chr7	122384836	122495315	-0.0846966278699463	0.423483139349732	0.0733617460932455	0.983	0.159033966162986	1
chr12	101381320	101521136	-0.0846388982815246	0.423194491407623	0.0737388609066253	0.983	0.159168281028025	1
chr13	50729986	50761367	-0.0845832176085384	0.422916088042692	0.0740694821128761	0.983	0.159297429936717	1
chr6	20689061	20751421	-0.0845828249516914	0.422914124758457	0.0740694821128761	0.983	0.159297429936717	1
chr6	144863892	144935578	-0.0840894128981095	0.420447064490548	0.0771638899651298	0.983	0.160501097765724	1
chr5	176697993	176799366	-0.0838565163722654	0.419282581861327	0.0786568513496061	0.983	0.161043523182229	1
chr1	47329048	47407054	-0.0836124201008743	0.418062100504372	0.0801988893193852	0.983	0.161614361358647	1
chr4	139474727	139569064	-0.0835877779697879	0.41793888984894	0.0804003616169443	0.983	0.161702182616557	1
chr1	59211967	59240214	-0.0830175180337614	0.415087590168807	0.0841534289035258	0.985	0.163089241895906	1
chr2	31215825	31378999	-0.0827803470751258	0.413901735375629	0.085881441301821	0.985	0.163784063024667	1
chr2	172581104	172653274	-0.0827624414520656	0.413812207260328	0.0859950923414697	0.985	0.163835722588144	1
chr1	186157555	186177165	-0.0820244796083824	0.410122398041912	0.0912075422962676	0.988	0.165716130698696	1
chr1	231120089	231163673	-0.0815966048030449	0.407983024015224	0.0944078522536484	0.988	0.166948211287615	1
chr6	38803955	38921683	-0.0815850218120067	0.407925109060034	0.0945008394679065	0.988	0.166981790003874	1
chr2	48115263	48276031	-0.0814112897588166	0.407056448794083	0.0956735115588273	0.989	0.167441560118817	1
chr5	118132145	118255553	-0.0813264149600364	0.406632074800182	0.0962366008007232	0.989	0.167658530285419	1
chr8	50629982	50756867	-0.0811893873272055	0.405946936636028	0.0972413793103448	0.989	0.168025313186104	1
chr10	113744016	113840106	-0.0810918645177894	0.405459322588947	0.0980162727624952	0.989	0.168368849283224	1
chr11	129154745	129193790	-0.0810801175925316	0.405400587962658	0.0981066769985794	0.989	0.168405010977657	1
chr1	57368084	57420485	-0.0808579062097568	0.404289531048784	0.0997365362262689	0.989	0.168996512979465	1
chr5	77617242	77701852	-0.0808487580178996	0.404243790089498	0.0998036936587886	0.989	0.169014593826682	1
chr11	127112911	127233352	-0.0807241157102262	0.403620578551131	0.100679323259718	0.989	0.169412372465453	1
chr2	67235436	67313452	-0.0806777847473841	0.403388923736921	0.101002195531448	0.989	0.169546687330492	1
chr6	99075228	99128672	-0.0804160581773946	0.402080290886973	0.102934263205476	0.989	0.17029316802273	1
chr3	1229376	1546867	-0.0803607880185281	0.40180394009264	0.10336820353868	0.989	0.170435231822291	1
chr2	63866302	63926253	-0.0798507147334799	0.399253573667399	0.107348572904559	0.99	0.172034095311895	1
chr7	116659924.5	116750996	-0.0798199248543756	0.399099624271878	0.107586206896552	0.99	0.1721322484825	1
chr3	116366327	116476085	-0.0798191737886498	0.399095868943249	0.107588789874726	0.99	0.172134831460674	1
chr4	14067054	14116867	-0.0794334416169545	0.397167208084772	0.110517887123854	0.99	0.173346248224202	1
chr7	90879360	90997889	-0.0794188602235162	0.397094301117581	0.110618623272633	0.99	0.173397907787679	1
chr7	101950701	102051114	-0.0793087450513422	0.396543725256711	0.11151233372078	0.99	0.173777605579233	1
chr22	23877425	23950788	-0.0792037571998249	0.396018785999125	0.112395712256231	0.99	0.174084979981919	1
chr8	18905201	18985280	-0.0789129393096525	0.394564696548263	0.114815962805114	0.99	0.175079426578845	1
chr2	72425606	72463431	-0.0781295972146627	0.390647986073313	0.121330233759525	0.99	0.177755391966938	1
chr14	97127338	97202887	-0.0780873419499459	0.390436709749729	0.121673769856645	0.99	0.177900038744673	1
chr1	34504017	34578633	-0.0780151868871334	0.390075934435667	0.122288518662017	0.99	0.178163502518404	1
chr12	100567276	100617819	-0.0779213222314235	0.389606611157117	0.123094407852254	0.99	0.178499289681002	1
chr10	112598561	112661701	0.0778739425956684	0.389369712978342	0.123515433294589	0.99	0.178615523698825	1
chr2	214053162	214102702	-0.0778559506439288	0.389279753219644	0.123662663050497	0.99	0.178677515174997	1
chr19	44218746	44285686.5	-0.0777566147807641	0.38878307390382	0.124378148004649	0.99	0.178982306599509	1
chr2	193463979	193640765	0.07741976487207	0.38709882436035	0.127023117654656	0.991	0.180180808472168	1
chr13	114318840.5	114325774.5	-0.0773756216153197	0.386878108076599	0.127392483533514	0.991	0.180338370140772	1
chr10	31955302	31996740	-0.077337801826002	0.38668900913001	0.127707606870722	0.991	0.180472685005812	1
chr11	128838412	128898503	-0.0770199733962279	0.38509986698114	0.130143355288648	0.991	0.181565284773344	1
chr1	38519255	38565109	-0.0768816746500949	0.384408373250475	0.13120237633992	0.991	0.182019888931939	1
chr7	73295154	73334186	-0.0768066206526994	0.384033103263497	0.131835205992509	0.991	0.18230401653106	1
chr15	80898550	80940180	-0.0767307689066731	0.383653844533366	0.13250936329588	0.991	0.182585561152008	1
chr11	69079104	69192660	-0.0766387168799001	0.3831935843995	0.133183520599251	0.992	0.182913599380085	1
chr2	167163732	167207324	-0.0763868609446996	0.381934304723498	0.135234405269275	0.992	0.183843471522666	1
chr12	102626348	102815929	-0.0763858248407765	0.381929124203883	0.135265401007361	0.992	0.183858969391709	1
chr12	50144396	50230549	-0.0760591395360139	0.38029569768007	0.137876791941108	0.992	0.185160790391321	1
chr1	162025719	162114714	-0.0756835591908691	0.378417795954346	0.140596667958156	0.994	0.186576262430582	1
chr11	19077907.5	19095211	-0.0755930137080699	0.37796506854035	0.141164923156399	0.994	0.186945628309441	1
chr2	128194918	128244940	-0.0754671927305869	0.377335963652934	0.141986310215679	0.994	0.187397649489862	1
chr6	119298383	119362894.5	-0.0754093179702155	0.377046589851077	0.142409918636188	0.994	0.187617202634638	1
chr2	15182678	15236134	-0.0753256069801688	0.376628034900844	0.143040165310603	0.994	0.187976236600801	1
chr16	19467154.5	19514279	-0.0753106653119553	0.376553326559777	0.143153816350252	0.994	0.188020147229756	1
chr8	67587147.5	67592861	-0.0752363262800019	0.376181631400009	0.143755650264755	0.994	0.188317189719747	1
chr3	15124620	15228309	-0.0749056531827769	0.374528265913884	0.145822032803823	0.994	0.18943045331267	1
chr12	116425790	116526034	-0.0748930846732564	0.374465423366282	0.145909854061733	0.994	0.18948469585432	1
chr2	206177247	206231192	-0.0748817632793937	0.374408816396968	0.145964096603384	0.994	0.189515691592406	1
chr8	56852068	56903623	-0.0748685955178881	0.37434297758944	0.14604933488312	0.994	0.189562185199535	1
chr8	35576222	35613299	-0.0747654029147059	0.37382701457353	0.146646002841276	0.996	0.189918636187524	1
chr5	138702273	138723394	-0.0747275337571646	0.373637668785823	0.146855224073357	0.996	0.190058117008911	1
chr3	10215652	10284280	-0.0745025139013219	0.37251256950661	0.148317189719747	0.996	0.190856257264626	1
chr12	19925091	20003184	-0.0744151630302744	0.372075815151372	0.148942270437815	0.996	0.191243703990701	1
chr5	147648150.5	147693779	-0.0739186445118108	0.369593222559054	0.151628567738603	0.997	0.19300787808343	1
chr7	8254711	8277690	-0.073675881571551	0.368379407857755	0.152739248353351	0.997	0.19388350768436	1
chr4	138451066	138468381	-0.0736342801030791	0.368171400515396	0.152932971716389	0.997	0.194095311894614	1
chr2	43379496	43414162	-0.0736265704232714	0.368132852116357	0.152958801498127	0.997	0.194121141676353	1
chr1	17424524	17500642	-0.0736100669065071	0.368050334532535	0.153010461061604	0.997	0.194165052305308	1
chr1	110923328	110939011	-0.0734713950213813	0.367356975106906	0.153527056696371	0.997	0.194663567092858	1
chr3	148989814	149001867	-0.0730159408924221	0.36507970446211	0.154821128761462	0.997	0.196169443368204	1
