# Supplementary material for: Large hypomethylated blocks as a universal defining epigenetic alteration in human solid tumors
Source: Genome Med. 2014 Aug 26;6(8):61. doi: 10.1186/s13073-014-0061-y (PMC4154522; doi:10.1186/s13073-014-0061-y)
Supplement: Additional file 2: — Data 1–11. Listing of individual blocks identified in comparisons between sample datasets. Columns in order are: chromosome, start coordinate of block, end coordinate of block, difference of average probe methylation per set within block, area (block length X difference of average probe methylation per set within block), P value for block difference significance, family-wise error rate of block difference, P value area and family-wise error rate area. Datasets are determined by comparisons between: (1) breast cancer vs. breast normal, (2) breast ductal carcinoma in situ vs. breast normal, (3) colon cancer vs. colon normal, (4) colon tubular adenoma vs. colon normal, (5) lung cancer vs. lung normal, (6) pancreas adenocarcinoma vs. pancreas normal, (7) pancreas intraductal papillary mucinous neoplasm vs. pancreas normal, (8) Pancreas neuroendocrine tumor vs. pancreas normal, (9) thyroid cancer vs. thyroid normal, (10) thyroid follicular adenoma vs. thyroid normal, (11) thyroid adenomatoid nodule (benign) vs. thyroid normal. [file 13073_2014_61_MOESM2_ESM.zip › 1714377612132518_add13.csv]

chr	start	end	value	area	p.value	fwer	p.valueArea	fwerArea
chr16	85904858	86519105	-0.185020590331321	17.5769560814755	1.8627474460402e-05	0.007	1.8627474460402e-05	0.007
chr1	152595867.5	153234423	-0.18248460933116	15.8761610118109	3.7254948920804e-05	0.007	3.7254948920804e-05	0.007
chr10	44231015	45353344	-0.208364759980464	14.377168438652	1.8627474460402e-05	0.007	9.31373723020099e-05	0.021
chr7	70359655	71205692	-0.274775681784326	10.7162515895887	1.8627474460402e-05	0.007	0.000596079182732863	0.061
chr11	59554873	60196958	-0.184004959525124	10.6722876524572	5.58824233812059e-05	0.007	0.000643978402773897	0.061
chr15	93601497	94443672	-0.226845827257593	9.7543705720765	1.8627474460402e-05	0.007	0.000721149368395562	0.069
chr15	100471752	101023482	-0.301328304035616	8.73852081703285	1.8627474460402e-05	0.007	0.000838236350718089	0.069
chr14	37236997	37773865	-0.291781325823142	3.20959458405457	3.7254948920804e-05	0.007	0.0133505770525481	0.431
chr10	110946662	111178609	-0.290380851250826	2.61342766125744	7.45098978416079e-05	0.014	0.0197664114702666	0.539
chr3	179543581	180196830	-0.263999558962245	4.75199206132042	0.000143697660123101	0.018	0.00557493699922031	0.264
chr14	98661384	99191001	-0.263449001894516	3.42483702462871	0.000162325134583503	0.018	0.011631527266631	0.388
chr12	34441162	34759279	-0.183168516814472	10.4406054584249	0.000111764846762412	0.021	0.000662605877234299	0.061
chr11	55649876	56587403.5	-0.170248873616452	11.4066745323023	0.000215546490184651	0.032	0.000415126573688958	0.053
chr10	13818133	14439215	-0.203173364966069	10.1586682483034	0.00010378164342224	0.032	0.000681233351694701	0.061
chr15	101200350.5	101621351	-0.208621321985541	9.17933816736379	8.51541689618376e-05	0.032	0.000739776842855964	0.069
chr12	5211861	5918191	-0.182643614848355	8.21896266817599	0.000215546490184651	0.032	0.00110168206094377	0.086
chr16	17165002	17614322	-0.198905420685095	7.75731140671871	0.000207563286844479	0.032	0.00139706058453015	0.111
chr11	70395446.5	71010448	-0.157069543139641	12.251424364892	0.000178291541263848	0.039	0.000282073184686087	0.046
chr10	52840377	53870395	-0.206835653750609	7.65291918877252	0.000284734252466145	0.039	0.00143697660123101	0.111
chr2	144053418	144895454	-0.186612595530544	7.65111641675232	0.000244818235765283	0.039	0.00147423155015181	0.111
chr15	53681873	53943590	-0.2732985188207	2.4596866693863	0.000178291541263848	0.039	0.0227601127228312	0.614
chr18	6833417	7038844.5	-0.262646963978934	2.36382267581041	0.00034061667584735	0.039	0.0247239807445135	0.675
chr12	21418929	21572368	-0.260540842577149	2.34486758319434	0.000359244150307753	0.039	0.0251657179960031	0.689
chr18	61143768	61646886	-0.227199145018058	7.4975717855959	0.000135714456782929	0.044	0.00155938571911365	0.111
chr2	119006923	119584264	-0.230660489998715	6.68915420996272	0.000202241151284364	0.044	0.00221400839300778	0.136
chr5	81402204	81600957.5	-0.24373539450843	2.19361855057587	0.000540196759351657	0.047	0.0296389729342796	0.769
chr12	9911289	10339077	-0.166355428677288	7.48599429047795	0.000569468504932289	0.048	0.00157801319357405	0.111
chr12	52667851	52976095	-0.158651997287306	7.9325998643653	0.000502941810430854	0.051	0.00128529573776774	0.105
chr20	44109597	44410114	-0.218209065869128	6.98269010781209	0.0002687678457858	0.051	0.00188403598828066	0.122
chr15	101853297	102111514	-0.210448365869062	6.73434770780997	0.000353922014747638	0.051	0.00215812596962657	0.136
chr12	9019044	9446835	-0.229196615127296	5.27152214792781	0.000244818235765283	0.053	0.00451583202275745	0.264
chr16	12956237	13330599	-0.23634263369568	4.01782477282657	0.000274089981345915	0.053	0.00812956206807544	0.318
chr9	78652814	78912437	-0.240820941242261	2.64903035366487	0.000436415115929418	0.053	0.0192501643209354	0.526
chr12	3675822	4416892	-0.156582983515315	7.82914917576574	0.000558824233812059	0.058	0.00130392321222814	0.105
chr9	89128406	89923545	-0.205712099120518	6.7884992709771	0.000409804438128844	0.058	0.00206498859732456	0.128
chr5	113405727	114426237	-0.219657607308893	5.49144018272231	0.000463025793729992	0.06	0.00397563526340579	0.247
chr12	72578886	73085225	-0.21670665884287	5.41766647107174	0.000500280742650796	0.06	0.00408473904238815	0.247
chr8	24191759	24507197	-0.20898890207888	3.55281133534096	0.000995239349741477	0.06	0.0106895092724907	0.382
chr14	24974804	25104483	-0.22082298503996	2.87069880551947	0.000681233351694701	0.06	0.0167434384721213	0.494
chr6	32278834.5	32399399	-0.140935434253403	8.59706148945757	0.000529552488231428	0.064	0.000947340129700444	0.078
chr10	36137546	36318046	-0.233492536651242	2.33492536651242	0.000681233351694701	0.066	0.0256127773830527	0.694
chr11	59015338	59244789	-0.217280711300101	2.60736853560121	0.000848880621838319	0.067	0.0200085686382518	0.539
chr4	100368380	100676482	-0.216667229498638	2.60000675398366	0.000915407316339754	0.067	0.0201043670783339	0.548
chr4	80823062	81161005	-0.226915519409757	2.49607071350733	0.00073445470729585	0.068	0.0221134732522772	0.595
chr4	93126098	93646144	-0.20992246384248	2.72899202995224	0.001343839228929	0.075	0.0185236928169797	0.51
chr2	129126375	129698012	-0.166795282091744	6.17142543739454	0.0011815140943455	0.08	0.00299902338812472	0.201
chr8	96497618	97185039	-0.202018988727175	4.24239876327067	0.000976611875281075	0.083	0.00728334251401717	0.294
chr5	87963695	88462828	-0.200876619905173	3.61577915829311	0.00120546370436601	0.083	0.0103755032744439	0.365
chr11	57767340	58277073	-0.174548821202442	6.28375756328793	0.00113361487430446	0.086	0.00282605398242099	0.168
chr2	121322010	121631710	-0.141478796356539	7.07393981782696	0.000870169164078778	0.089	0.00183613676823962	0.118
chr7	141947898	142048082	-0.205237505839621	3.28380009343393	0.0012187690432663	0.09	0.0125708841929913	0.4
chr5	2914914.5	3155664	0.198888221421525	4.37554087127355	0.00112563167096429	0.092	0.00682031672028718	0.278
chr3	86842986	87170332	-0.2168536634136	2.3853902975496	0.00123473544994665	0.093	0.0242263610696428	0.654
chr14	86478932	86897489	-0.229770459458947	1.83816367567158	0.00118683622990561	0.097	0.042819241648904	0.942
chr17	21793145	22005619.5	-0.194813651346384	4.48071398096684	0.00124537972106688	0.102	0.00650631072224041	0.273
chr5	149012102	149319112	-0.195686937131804	3.71805180550428	0.00145560407569141	0.102	0.0097634576850307	0.361
chr5	166419955	166819294	-0.197919961185028	3.56255930133051	0.00150350329573245	0.102	0.0106229825779892	0.382
chr13	53499096	53740191	-0.201822928523147	3.22916685637035	0.00151680863463273	0.104	0.0131483359012637	0.412
chr7	88186230	88594866	-0.211229964989132	2.32352961488046	0.00170308337923675	0.108	0.0260518535667622	0.694
chr5	97445281	97761216	-0.209972869915714	2.30970156907286	0.00188669705606071	0.108	0.0264669801404512	0.694
chr12	54494559.5	54583050.5	-0.213209227761245	2.13209227761245	0.00180420395487893	0.111	0.0313872944657773	0.802
chr2	211419938	211698619	-0.212899132363728	2.12899132363728	0.00182283142933934	0.111	0.0314963982447597	0.802
chr12	3215085	3451070	-0.144706931768955	5.93298420252715	0.00143431553345095	0.119	0.00329440191171109	0.226
chr15	102342791	102358936	-0.275280420679605	1.65168252407763	0.000452381522609762	0.124	0.0511909608849647	0.977
chr2	66860189	67060872	-0.195142248356777	2.73199147699487	0.00234706178201065	0.128	0.0184837768002789	0.51
chr19	14952078	15198451	-0.195135712757079	2.34162855308494	0.0028500035924415	0.128	0.0253599759439473	0.689
chr19	51376302	51742996	-0.150245725808908	5.55909185492961	0.0018627474460402	0.132	0.00384524294218298	0.247
chr5	103820591	104345171	-0.216983251120729	1.95284926008656	0.00187339171716043	0.133	0.0378829609168975	0.904
chr8	72761320	72935034	-0.214933395084889	1.93440055576401	0.00211820995292571	0.133	0.0384870233029705	0.92
chr12	126571072	127348285	-0.191655751303356	5.1747052851906	0.00122409117882642	0.134	0.00468614036068113	0.264
chr14	106116875	106444921.5	-0.158388329067169	5.54359151735091	0.00197983442836272	0.135	0.00386387041664338	0.247
chr4	183110156	183549836	-0.188958733060225	4.91292705956584	0.00137577204228969	0.137	0.00513852188329089	0.264
chr16	19971547	20186968	-0.212115343214776	1.90903808893298	0.00236036712091094	0.141	0.0393731588737297	0.92
chr12	88549024	88784937	-0.209629872237512	1.6770389779001	0.00292717455806317	0.141	0.0497433400126135	0.969
chr15	29210696.5	29441999.5	-0.185690338441948	5.3850198148165	0.00133053389002871	0.146	0.0041938428213705	0.253
chr15	96806264	97345374	-0.187412298775095	5.24754436570267	0.00134916136448911	0.146	0.0045504259038982	0.264
chr4	108955838	109362702	-0.190501487048851	3.42902676687932	0.00206498859732456	0.149	0.0116128997921706	0.388
chr11	1792574	2009179	-0.15188058374702	5.31582043114571	0.00228319615528927	0.15	0.00437479543041441	0.264
chr17	10024297	10476818	-0.152637807805788	5.18968546539678	0.0023816556631514	0.153	0.00463025793729992	0.264
chr6	121752575	122177716	-0.188391851172343	4.14462072579154	0.00180952609043905	0.153	0.00764524773210498	0.294
chr11	123677028	123994865	-0.185127958997188	5.18358285192126	0.00152745290575296	0.157	0.00466751288622072	0.264
chr9	126794801	127054449.5	-0.190552243670521	2.85828365505781	0.00263977923781697	0.158	0.0169323742845054	0.494
chr12	42996600	43253257	-0.189377251729653	2.84065877594479	0.00274356088123921	0.158	0.017097360486869	0.494
chr2	71913841	72126339	-0.18967290937813	2.46574782191569	0.0035126094696758	0.158	0.0226377036049485	0.599
chr17	30830732	30986241.5	-0.208657550031457	1.66926040025165	0.00309748289598684	0.16	0.0502675703652848	0.977
chr1	160429714	160651452	-0.187780611556997	3.19227039646894	0.00259720215333605	0.163	0.0134596808315305	0.442
chr4	101180994	101529165.5	-0.202756845985104	2.23032530583614	0.00266638991561754	0.163	0.0284494756365939	0.749
chr16	7615542	7893636	-0.202012732630241	2.02012732630241	0.00303095620148541	0.163	0.0352405206113005	0.849
chr13	114307525	114325774.5	-0.201587319808503	2.01587319808503	0.00306821115040621	0.163	0.0354161510847843	0.855
chr4	187864009	188528319	-0.176424770248023	5.4691678776887	0.00180420395487893	0.169	0.00402619555122689	0.247
chr7	37831	168548	-0.199821768532472	1.99821768532472	0.00332899579285184	0.169	0.0360015859963969	0.878
chr13	46171746	46363388	-0.188058219472501	3.00893151156002	0.00279146010128024	0.17	0.0152532405152892	0.472
chr17	42120896	42270171	-0.187607673815153	2.43889975959699	0.00387983682332373	0.17	0.0232470881265817	0.622
chr3	14584240	14768188	-0.186506441152132	2.79759661728198	0.00316400959048828	0.173	0.0177519831607631	0.51
chr7	50880004	51056252	-0.207355114391601	1.86619602952441	0.00309216076042673	0.173	0.0414913688266554	0.928
chr6	29274716.5	29497165	-0.167101154457876	5.51433809710989	0.00200910617394336	0.182	0.00391975284002459	0.247
chr9	139221396	139571922.5	-0.172878900562622	5.18636701687865	0.00205966646176445	0.183	0.00464888541176032	0.264
chr12	54851386	55182624	-0.180296356204164	4.86800161751242	0.00202241151284364	0.185	0.00523964245893307	0.264
chr5	180325495	180511946	-0.184533492019099	3.50613634836287	0.00247213196767335	0.187	0.0109795656605169	0.382
chr14	84022824	84334113	-0.203981972594799	1.63185578075839	0.00391709177224453	0.189	0.0523698139115301	0.977
chr12	45308058	45581124.5	-0.19731561877159	1.9731561877159	0.00377871624768154	0.19	0.0371325398029213	0.896
chr7	49560538	49951783	-0.190887147261318	2.0997586198745	0.00439342290487481	0.192	0.0322814132398766	0.802
chr14	73020007	73289895	-0.170879027900589	5.12637083701766	0.0022565854774887	0.196	0.00473403958072216	0.264
chr6	901166	1297024	-0.170818843889169	5.12456531667507	0.0022752129519491	0.196	0.00475266705518256	0.264
chr15	81270102	81575028.5	-0.177354951083915	4.61122872818179	0.00247745410323346	0.196	0.00614174443637254	0.264
chr16	48093320	48265760	-0.183392298686238	3.48445367503853	0.00255196400107507	0.196	0.0111711625406811	0.388
chr2	19874426	20057796	-0.18502541808263	2.22030501699156	0.00476863346186291	0.196	0.0287927533802213	0.755
chr2	29643465	29850730	-0.194112587404351	1.94112587404351	0.00423908097363148	0.196	0.0383779195239882	0.912
chr7	120568156	120965378	-0.178921647172944	4.29411953215066	0.00252801439105455	0.197	0.00713698378611402	0.291
chr1	160723886	160983767	-0.175458198949736	4.73737137164288	0.00260252428889616	0.2	0.00566009116818215	0.264
chr11	62641217	63035103	-0.173572318698864	4.68645260486934	0.00278081583016001	0.2	0.00589160406504714	0.264
chr12	101868538.5	102126396	-0.198932872072402	1.79039584865161	0.00447857707383665	0.2	0.0447032776371847	0.954
chr3	125725593	126034448	-0.180208189819965	3.78437198621926	0.00273291661011898	0.201	0.0094255020769634	0.352
chr5	86042402	86619808	-0.184291157258269	2.21149388709923	0.00502941810430853	0.201	0.0291307089882886	0.755
chr5	56595203.5	57021203	-0.161289106452907	5.32254051294594	0.00239762206983174	0.204	0.00434020154927366	0.264
chr3	186256331	186519153	-0.176441976356003	4.41104940890008	0.00274089981345915	0.205	0.00665000838236351	0.278
chr7	55148644	55313376	-0.176185179476802	4.40462948692006	0.00279678223684035	0.205	0.00668992439906437	0.278
chr10	132154850	132546313	-0.182024575465739	3.2764423583833	0.00290854708360277	0.206	0.0126879711753138	0.4
chr12	8594653	8834132.5	-0.171323800933275	4.96839022706498	0.00250672584881409	0.207	0.00511989440883049	0.264
chr6	75177198	75589206	-0.238302679306502	1.66811875514551	0.00134117816114894	0.208	0.050368690940927	0.977
chr9	110495709	110817197	-0.19739627939042	1.57917023512336	0.00529020274675416	0.21	0.0555524509764788	0.986
chr2	33809215	33929187	-0.195988477837552	1.56790782270041	0.0056627522359622	0.21	0.0561378858880915	0.986
chr2	209854267	210221981	-0.190117427745957	1.90117427745957	0.00519972644223221	0.212	0.039804251854099	0.92
chr11	124999380.5	125201008	-0.16821022288632	5.04630668658959	0.00259454108555599	0.216	0.0049815188842675	0.264
chr14	57200519	57557440	-0.177440517612579	3.19392931702642	0.00386387041664338	0.217	0.0134410533570701	0.442
chr5	159992288	160280456.5	-0.179357673668728	3.04908045236837	0.00397297419562574	0.217	0.0148035200604595	0.466
chr13	100218487.5	100523121	-0.174657291463773	3.66780312073922	0.00372283382430034	0.218	0.00998698737855552	0.365
chr2	174505619	174731517	-0.182702205033676	2.37512866543778	0.00506135091766922	0.22	0.0245217395932292	0.661
chr7	115583891	115813641	-0.193690226982971	1.74321204284673	0.00556163166032002	0.221	0.0471115439781367	0.969
chr17	32504524	32647709	-0.176900271675534	3.36110516183514	0.00357381402861712	0.226	0.011953516468018	0.397
chr12	47022795	47427791	-0.176453635547989	3.17616543986379	0.00412731612686907	0.226	0.0136353113050143	0.442
chr10	112336155	112505133	-0.181855815417105	2.18226978500526	0.00570532932044312	0.226	0.0299423346612062	0.782
chr3	97806171.5	98047673	-0.184984505394325	2.03482955933758	0.00578250028606479	0.227	0.0346071864796468	0.841
chr4	140572944	140787316	-0.174027225024608	2.95846282541834	0.0053381019667952	0.229	0.0159211685280836	0.494
chr1	116175123	116339558	-0.174856226743738	2.79769962789981	0.00545518894911772	0.233	0.0177333556863027	0.51
chr8	68418480	68658782.5	-0.194467521825042	1.55574017460033	0.00617367724973323	0.233	0.0568457299175867	0.986
chr16	88192992	88388135.5	-0.148672606054102	4.75752339373126	0.00364566285867867	0.234	0.00549510496581858	0.264
chr1	218667548	219261864	-0.170872060540647	4.10092945297553	0.0035817972319573	0.234	0.00785813315450958	0.318
chr7	25799933	26183581	-0.179838060934669	2.15805673121603	0.00635462985877713	0.235	0.0306581618940416	0.794
chr1	14355057	14609119	-0.191935982671091	1.72742384403982	0.005931520081748	0.239	0.0478832536343533	0.969
chr3	117455566	117604303.5	-0.191343981602441	1.72209583442197	0.00605126813185059	0.239	0.0481520214801391	0.969
chr14	21216148	21485971	-0.147563265259022	4.42689795777065	0.00429496339701269	0.241	0.0066127534334427	0.278
chr8	40388592	40851636	-0.162633969260092	4.39111717002248	0.00397563526340579	0.245	0.00678040070358632	0.278
chr8	109019743	109145050	-0.235947206120816	1.4156832367249	0.00186806958160031	0.245	0.0665825769248169	0.992
chr8	1359692.5	1601343	-0.138558138960749	4.29530230778322	0.00459832512393923	0.246	0.00711835631165361	0.291
chr5	139252771	139365336	-0.228267345786215	1.5978714205035	0.00201176724172341	0.247	0.0542272392220102	0.977
chr4	157311747	157770752	-0.179024393834247	2.50634151367945	0.0052130317811325	0.248	0.0219458259821336	0.588
chr9	14063065	14238640	-0.306327254214902	1.53163627107451	0.000659944809454242	0.248	0.058572762906844	0.986
chr12	13332726	13952878	-0.160525053826881	4.49470150715267	0.00377339411212143	0.249	0.00643978402773897	0.273
chr15	51359316	51660650	-0.169123257167491	3.88983491485228	0.00399692380564625	0.249	0.00877087940306928	0.347
chr5	143251840	143568793	-0.173273189413158	2.59909784119737	0.00643712295995891	0.249	0.0201522662983749	0.548
chr12	102795843	102961675	-0.173050997967223	2.59576496950834	0.00650364965446035	0.249	0.0201708937728353	0.548
chr11	49802549.5	50151242	-0.19210989096422	1.53687912771376	0.00677241750024615	0.251	0.0581602974009351	0.986
chr5	150647720	150999036	-0.147429389861404	4.12802291611931	0.00517843789999175	0.252	0.00769580801992608	0.306
chr1	192095846	192626671	-0.168985586088179	3.71768289393994	0.00451317095497739	0.256	0.0097820851594911	0.361
chr5	165840284	166139987	-0.224377660450895	1.57064362315627	0.0022938404264095	0.256	0.0558504905678453	0.986
chr12	109967544	110224547	-0.154070989271069	4.15991671031886	0.00497619674870739	0.257	0.00757339890204343	0.294
chr1	198990468	199835667	-0.175537943503866	2.45753120905412	0.00615238870749277	0.257	0.0228213172817725	0.614
chr6	128752877	128977386	-0.182974972155308	2.01272469370839	0.0065382435356011	0.258	0.0354773556437256	0.855
chr11	22201921	22569243	-0.189199961090132	1.51359968872106	0.00774902937552722	0.26	0.0597516159334094	0.986
chr11	5365026.5	5586092	-0.142944736397829	4.00245261913921	0.00561751408370123	0.264	0.00820407196591704	0.318
chr9	91058614	91454488	-0.168559054863765	3.53974015213906	0.00480854947856377	0.265	0.0108518344070742	0.382
chr3	124463412	124597938	-0.169530881182273	3.39061762364546	0.00473670064850222	0.265	0.0117885302656544	0.397
chr7	13889871	14380781	-0.187584665027426	1.50067732021941	0.00823334371149768	0.272	0.0604967149118255	0.986
chr4	96011175	96102203	-0.187102992218447	1.49682393774758	0.00837970243940083	0.272	0.0607574995542711	0.986
chr15	89987792	90068270	-0.186794053436606	1.49435242749285	0.00851275582840371	0.272	0.0609304689599749	0.986
chr10	135290994.5	135462590	-0.186764409423253	1.49411527538602	0.00853138330286411	0.272	0.0609943345866963	0.986
chr10	71583503	71733952	-0.149476386050607	3.88638603731579	0.00609118414855145	0.273	0.00878950687752968	0.347
chr1	158301092	158581040	-0.146721649716582	3.81476289263112	0.00658082062008201	0.273	0.00923922733235938	0.347
chr2	220853885	221090508	-0.179760946300375	1.97737040930413	0.00771443549438648	0.277	0.0369702146683378	0.896
chr5	79040203	79298951	-0.178862746105133	1.96749020715647	0.00805771323801389	0.277	0.0372948649375048	0.896
chr12	101381320	101580136	-0.185347471990267	1.48277977592213	0.00919132811231835	0.278	0.0617128228873118	0.986
chr7	22694328	23019795	-0.170201786047506	3.23383393490261	0.00505602878210911	0.28	0.0130126214444808	0.412
chr7	50306663	50485923	-0.181723027130116	1.81723027130116	0.0079565926623717	0.28	0.0436867497452028	0.954
chr15	32343733	32569053	-0.299049890909502	1.49524945454751	0.000835575282938032	0.282	0.0608399926554529	0.986
chr7	47120534	47267691	-0.184502879093309	1.47602303274647	0.00965435390604834	0.287	0.0621146441221004	0.986
chr5	110062590	110321579	-0.184085952589447	1.47268762071558	0.0098885278706934	0.287	0.0624313111879273	0.986
chr5	45192536	45649048	-0.180439373834774	1.80439373834774	0.00837438030384072	0.289	0.0441896915556336	0.954
chr12	55884969.5	56295588	-0.142405580741233	3.70254509927207	0.00696667544819034	0.29	0.00986723932845293	0.361
chr1	17452434	17586047	-0.140151905298936	3.64394953777234	0.00729664785291746	0.29	0.0101599567842593	0.365
chr13	112598527.5	112806832.5	-0.139310105394341	3.62206274025286	0.00744300658082062	0.29	0.010287688037702	0.365
chr5	149534497	149688578	-0.154847568106402	3.87118920266005	0.00576121174382433	0.294	0.00894384880877301	0.347
chr4	122053520	122553907	-0.170307747319819	2.72492395711711	0.00666597478904385	0.294	0.0185769141725809	0.51
chr1	205884321	205919667	-0.175850985823925	1.93436084406317	0.0091008518077964	0.295	0.038505650777431	0.92
chr11	27818018	27971709	-0.175717894767828	1.93289684244611	0.00914875102783743	0.295	0.0385242782518914	0.92
chr2	145184893	145373251	-0.146204207172202	3.65510517930504	0.0071316616505539	0.299	0.010104074360878	0.365
chr1	159277295	159558512	-0.172627156914927	2.41678019680897	0.00740309056411976	0.3	0.0236010101413293	0.622
chr9	71881186	72081155	-0.182346439464288	1.64111795517859	0.00944945168698392	0.305	0.0518322782199585	0.977
chr12	28862978	29285982	-0.182023599557326	1.63821239601594	0.00959314934710702	0.305	0.0520025865578822	0.977
chr13	114792210	114940637	-0.163168217548722	3.91603722116932	0.00479258307188342	0.311	0.00865379242074675	0.347
chr5	117786381	118178269	-0.213262581093439	1.49283806765408	0.00356050868971684	0.312	0.0610848108912182	0.986
chr16	26217675	26587954	-0.212043057284861	1.48430140099403	0.00368291780759948	0.312	0.0616090412438895	0.986
chr3	184310511	184491500.5	-0.14882433113855	3.5717839473252	0.00720351048061545	0.314	0.0105697612223881	0.369
chr2	12674870	13024987	-0.154389694744982	3.55096297913458	0.0067564510935658	0.314	0.0107161199502913	0.382
chr1	197752035	197898223	-0.18029197002818	1.62262773025362	0.0104393689011653	0.314	0.0528993663997616	0.977
chr5	82109937	82262468	-0.18018944733001	1.62170502597009	0.0105112177312268	0.314	0.0529925037720636	0.977
chr8	105645419	105801145	-0.221040794713993	1.32624476828396	0.00302563406592529	0.314	0.0736450508130893	0.992
chr14	87253396	87542031	-0.220449543711118	1.32269726226671	0.00314538211602788	0.314	0.0739005133199748	0.992
chr15	39283510	39490883	-0.161743560062896	3.55835832138371	0.00583039950610582	0.315	0.0106416100524496	0.382
chr17	51501596	51902426	-0.208346344835047	1.45842441384533	0.00442801678601556	0.319	0.0633307520975867	0.986
chr14	79529179	79808311	-0.206421839304258	1.44495287512981	0.00475266705518256	0.327	0.0642967197017475	0.992
chr7	25010759	25189282	-0.182339073365375	1.458712586923	0.0109290053726958	0.329	0.0633121246231263	0.986
chr2	161206170	161343862	-0.147868446563256	3.25310582439164	0.00887998318205163	0.33	0.0129088398010586	0.412
chr2	145701813	146108651	-0.169694547803369	2.37572366924716	0.00823334371149768	0.33	0.0245031121187688	0.661
chr9	118837362	119048807	-0.20451862245103	1.43163035715721	0.0051252165443906	0.331	0.0652493819670081	0.992
chr8	128228107	128571777	-0.146224857021343	3.21694685446954	0.00932172043354116	0.335	0.0132281679346655	0.412
chr15	91912699	92238013	-0.171077547986312	2.05293057583575	0.00974483021057029	0.335	0.0337662890611487	0.824
chr12	124864829	125010075	-0.142666928450844	3.28133935436942	0.00902368084217473	0.337	0.0125895116674517	0.4
chr1	19722999	19823125	-0.136200394805362	3.26880947532869	0.00893320453765278	0.337	0.0127065986497742	0.4
chr1	15162073	15307522	-0.139852231023481	3.21660131354005	0.00959048827932696	0.337	0.0132467954091259	0.412
chr14	74942544	75086513	-0.152843746251924	3.2097186712904	0.00839034671052106	0.339	0.0133319495780877	0.431
chr11	130201322	130431435	-0.150692786243915	3.16454851112222	0.00881345648755019	0.339	0.0137204654739761	0.446
chr7	134354803	134497971	-0.148162303760572	3.11140837897201	0.00943082421252352	0.339	0.0142686454366679	0.452
chr9	79303801	79499202	-0.175220224785051	1.75220224785051	0.0108358680003938	0.341	0.0466831120655474	0.962
chr12	66042554	66275988	-0.155585242499466	3.11170484998932	0.00823068264371762	0.348	0.0142500179622075	0.452
chr19	35849097	36055853	-0.153387895519065	3.06775791038131	0.0090130365710545	0.348	0.0146465170614361	0.46
chr2	79252027	79428894	-0.150934568463586	3.01869136927171	0.00953726692372581	0.348	0.0150802711095854	0.466
chr19	42189514	42342105	-0.148797778638688	2.97595557277376	0.0101679399875994	0.348	0.0156524006822978	0.482
chr17	17566891	17780937	-0.147440769383262	2.94881538766524	0.0105804054935083	0.348	0.0161047822049075	0.494
chr11	2428431	2548954.5	-0.146560209984453	2.93120419968906	0.0109236832371357	0.348	0.0162857348139514	0.494
chr5	115233711	115639617	-0.166779991033559	2.50169986550338	0.0088320839620106	0.349	0.0220229969477553	0.588
chr5	127805611	128150396	-0.170088355864969	2.04106027037963	0.010239788817661	0.353	0.0340696507880752	0.841
chr5	137939469	138126560	-0.169832002092562	2.03798402511074	0.0104340467656052	0.353	0.03429051941382	0.841
chr15	73231661	73371746	-0.177382893129308	1.41906314503447	0.0136140227627738	0.353	0.0662233327745091	0.992
chr10	124316636	124516250	-0.165559722254758	2.48339583382137	0.00920995558677875	0.354	0.0223503082847023	0.595
chr10	48334337	48807296.5	-0.160746382122016	3.05418126031831	0.00742704017414028	0.357	0.0147662651115387	0.466
chr8	28155660	28232176	-0.168539312688761	2.02247175226513	0.0112696220485432	0.362	0.0351473832389985	0.849
chr18	66389420	66694317	-0.213431915268349	1.28059149161009	0.00429496339701269	0.366	0.0777750280077384	0.992
chr5	19854080	19989519	-0.1726761421806	1.726761421806	0.0122595392627246	0.368	0.0479417971255146	0.969
chr5	168690725.5	169070065	-0.169980604221342	1.86978664643476	0.0120173820947393	0.371	0.0413583154376525	0.928
chr6	40491590	40687984	-0.175049556506767	1.5754460085609	0.0133239663747475	0.371	0.0556748600943615	0.986
chr3	40004565	40301346	-0.174102407173504	1.56692166456154	0.0139998775908821	0.371	0.0562177179214932	0.986
chr9	119722239	120140243	-0.212997248250831	1.27798348950499	0.0044067282437751	0.371	0.0780863729380051	0.992
chr12	53854172	54059090	-0.16527293046724	2.97491274841032	0.00708642349829292	0.374	0.0156710281567582	0.482
chr20	29844545.5	30028265.5	-0.16432429157055	2.79351295669935	0.0081881055592367	0.374	0.0178637480075255	0.51
chr6	41419370	41584037	-0.161882834064346	2.91389101315823	0.00790603237455061	0.377	0.0163788721862535	0.494
chr2	101966951	102239428	-0.160304079786831	2.88547343616296	0.00838502457496095	0.377	0.0165545026597372	0.494
chr11	7819886	7988687	-0.163015144084936	2.77125744944392	0.00848348408282307	0.377	0.0181724318700122	0.51
chr6	36641569	36795406	-0.163351040298503	2.61361664477605	0.00898376482547387	0.377	0.0197477839958062	0.539
chr2	18654908	19024875	-0.160018611684153	2.88033501031476	0.00854202757398434	0.38	0.0166024018797783	0.494
chr2	33391915	33637737	-0.156533643573469	2.97413922789591	0.00899973123215421	0.382	0.0156896556312186	0.482
chr15	31325028	31476562	-0.153702820528498	2.92035359004146	0.00991513854849397	0.382	0.0163416172373327	0.494
chr5	33649717	33901508	-0.150450193210705	2.85855367100339	0.0108039351870331	0.382	0.016913746810045	0.494
chr3	122645414.5	122764562	-0.148611700431973	2.82362230820749	0.0114665410642674	0.382	0.0173208901803938	0.494
chr2	18097337	18158708	-0.175989461865807	1.40791569492646	0.0147582819081985	0.383	0.0671280958197286	0.992
chr5	122482336	122598329	-0.160558178014805	2.40837267022207	0.0108944114915551	0.389	0.023723419259212	0.634
chr2	238051096	238188707	-0.159106830086105	2.54570928137768	0.0104340467656052	0.392	0.021128878173656	0.588
chr8	10123853	10286243	-0.159480476210719	2.39220714316078	0.0113813868953056	0.392	0.0240746802061795	0.634
chr15	27736070	27976272	-0.169505199191735	1.69505199191735	0.0141116424376445	0.392	0.0490115463730977	0.969
chr14	30628489	30739941	-0.173308900622802	1.38647120498242	0.0166130461508985	0.392	0.0687540082333437	0.992
chr3	13318410	13568212	-0.145434768191001	2.76326059562901	0.0125203239051702	0.393	0.0182629081745341	0.51
chr11	2913334	3130645	-0.14316914177461	2.72021369371759	0.0132494564769059	0.393	0.0186141691215017	0.51
chr1	95869647	95977448	-0.19449149702303	1.36144047916121	0.00811891779695521	0.393	0.0709334227452108	0.992
chr7	114463802	114686942	-0.167945199292665	1.84739719221932	0.0135075800515715	0.394	0.0422976723640128	0.942
chr12	48866309.5	48965123	-0.167424997339565	2.17652496541434	0.0108065962548132	0.395	0.0300647437790888	0.782
chr6	133908606	134101081	-0.166559732579464	1.99871679095357	0.012557578854091	0.395	0.0359829585219365	0.878
chr5	55451603	55645530	-0.151072282678037	2.71930108820467	0.011628866198851	0.402	0.0186327965959621	0.51
chr6	135042205	135217576	-0.146649579967916	2.63969243942248	0.0134037984081493	0.402	0.0193566070321377	0.526
chr12	111484991	111652316	-0.151331195089822	2.57263031652698	0.0129088398010586	0.402	0.0206525470410257	0.564
chr12	53545990	53682969	-0.15718590731518	2.51497451704288	0.011447913589807	0.402	0.0216903634752481	0.588
chr16	20322037	20493661	-0.152591073171666	2.44145717074666	0.0136991769317356	0.406	0.0232071721098808	0.614
chr1	170662395	170964477	-0.166407046772986	1.83047751450284	0.0146305506547557	0.409	0.0431199423080505	0.947
chr2	218550825	218701429	-0.149433927933521	2.54037677486985	0.0136645830505949	0.41	0.0212353208848583	0.588
chr12	89315201	89492300	-0.148157585754192	2.51867895782127	0.0142340515555272	0.41	0.0215626322218053	0.588
chr10	130201160	130422185	-0.147996022020073	2.51593237434124	0.0143032393178087	0.41	0.0216504474585472	0.588
chr2	188093537	188754840	-0.147373930625896	2.50535682064023	0.0147077216203774	0.41	0.021964453456594	0.588
chr5	118918353	118971490	-0.205037198194405	1.23022318916643	0.00601135211514973	0.41	0.0831929620079353	1
chr4	182569010.5	182879759	-0.16995192153804	1.52956729384236	0.0165811133375378	0.411	0.0587271048380873	0.986
chr11	106120239.5	106566411	-0.165347873971213	2.14952236162577	0.0119189225868772	0.412	0.0309216076042673	0.802
chr12	68592652.5	68743928	-0.143443943401845	2.58199098123321	0.01436444387675	0.413	0.0203305578396387	0.548
chr6	149125626	149286049.5	-0.15062540847031	2.41000653552497	0.0144841919268526	0.414	0.0236728589713909	0.622
chr7	62490514	62904398	-0.168035307923357	1.68035307923357	0.0153703274976117	0.415	0.049674152250332	0.969
chr12	43497639	43710595	-0.17159981941447	1.37279855531576	0.0179382579053671	0.42	0.0699807604799502	0.992
chr11	11757920	11893602	-0.171157221891139	1.36925777512911	0.0182362974967335	0.42	0.0702415451223958	0.992
chr15	96423622	96596550.5	-0.165903903071498	1.65903903071498	0.0170920383513088	0.421	0.0508742938191379	0.977
chr1	111822268.5	111969929	-0.149793593067415	2.39669748907864	0.014923268110562	0.426	0.0240400863250388	0.634
chr8	49483303	49595636.5	-0.156262531428586	2.34393797142879	0.0130977756134426	0.426	0.0252003118771438	0.689
chr7	23349179	23503778	-0.154364918440241	2.31547377660362	0.0140983370987442	0.43	0.0262620779213867	0.694
chr7	115907103	116105259	-0.154143479310397	2.31215218965596	0.0143617828089699	0.43	0.0263631984970289	0.694
chr7	90533507	90682867	-0.169109996460778	1.521989968147	0.0173847558071152	0.432	0.0591821474284772	0.986
chr5	39756653	40309379	-0.170861511182995	1.36689208946396	0.0185077264102994	0.432	0.0704331420025599	0.992
chr17	10660486	10831995	-0.16498696990716	1.6498696990716	0.0177094060762822	0.434	0.0512468433083459	0.977
chr8	125576109	125713945	-0.164666465673363	1.64666465673363	0.0178344762619449	0.434	0.0514650508663106	0.977
chr6	76086013	76204308	-0.164469461615459	1.64469461615459	0.0179755128542879	0.434	0.051574154645293	0.977
chr7	141617448.5	141695526	-0.164311614212339	1.64311614212339	0.0180899387688304	0.434	0.0516805973564953	0.977
chr5	34998412	35137437	-0.159949857643401	2.23929800700761	0.0125229849729502	0.435	0.0281647413841278	0.744
chr21	31654005	31768518.5	-0.158712211492537	2.22197096089552	0.0130472153256216	0.435	0.0287209045501598	0.755
chr7	29446751	29756768	-0.158344653099018	2.21682514338625	0.0133558991881082	0.435	0.0288619411425028	0.755
chr5	107874409	108023428	-0.158086104179113	2.21320545850758	0.0135847510171932	0.435	0.0290216052093063	0.755
chr12	27996771	28204448	-0.163538204092846	2.125996653207	0.012698615446434	0.435	0.0316001798881819	0.802
chr8	94091210	94273834	-0.16294163348804	2.11824123534453	0.0130525374611817	0.435	0.0317358943449649	0.802
chr16	5540758	5918149	-0.161329532363874	2.09728392073036	0.0138136028462781	0.435	0.0323745506121786	0.802
chr10	122349232	122578241	-0.162807185360004	1.95368622432005	0.0145587018246942	0.435	0.0378297395612964	0.904
chr10	125835213	126092415	-0.162759431569783	1.9531131788374	0.014595956773615	0.435	0.0378483670357568	0.904
chr12	15654735	15822734	-0.162571513181999	1.95085815818399	0.0146997384170372	0.435	0.0379415044080588	0.912
chr16	24099614	24394920	-0.14642406173582	2.34278498777312	0.0167035224554205	0.436	0.0252402278938447	0.689
chr12	66341719	66481246	-0.145908780645026	2.33454049032042	0.0168312537088632	0.436	0.0256314048575131	0.694
chr5	109587559	109812946	-0.203671610758532	1.22202966455119	0.00654356567116121	0.436	0.0841403021376358	1
chr19	57641994.5	57657324	-0.189254178880541	1.32477925216379	0.00996037670075495	0.437	0.0736849668297901	0.992
chr10	54203646	54338992	-0.167502765613785	1.50752489052407	0.0188802758995074	0.438	0.0600496555247759	0.986
chr8	81854806	82042993	-0.138881932365932	2.36099285022085	0.0178318151941648	0.442	0.0249075944213375	0.683
chr11	76363709	76464026	-0.136676486525172	2.32350027092792	0.0182442807000737	0.442	0.0260704810412226	0.694
chr4	100101289	100283539	-0.144388094196183	2.31020950713893	0.0175736916194992	0.442	0.0264483526659908	0.694
chr3	128181857	128316462	-0.147798607251953	2.21697910877929	0.0178291541263848	0.443	0.0288433136680424	0.755
chr3	154651783	154903973	-0.159496090430662	2.07344917559861	0.0149046406361016	0.443	0.0330424786249731	0.806
chr10	6348943	6557335.5	-0.158000398559291	2.21200557983008	0.0136965158639556	0.445	0.0290881319038077	0.755
chr8	68944366	69490348	-0.163817597816677	1.63817597816677	0.0183374180723757	0.446	0.0520504857779232	0.977
chr3	168789759	168986579	-0.15971544163463	1.91658529961556	0.0163788721862535	0.447	0.0391629345191051	0.92
chr8	127866047	128011063	-0.163437888288127	1.63437888288127	0.0186567462059826	0.449	0.052223455183627	0.977
chr12	55353521	55423208	-0.136600958665316	2.18561533864506	0.0203864402630199	0.451	0.0298358919500039	0.769
chr5	66124251.5	66284024	-0.16352546352117	1.47172917169053	0.0222145938279194	0.453	0.0625217874924492	0.986
chr7	57829883.5	57881115	-0.16312071033388	1.46808639300492	0.0227095524350101	0.453	0.0627399950504139	0.986
chr12	117611422	117768867.5	-0.188165978886543	1.3171618522058	0.0103595368677636	0.456	0.0745098978416079	0.992
chr1	147197536	147320855	-0.156676876121929	2.03679938958507	0.017097360486869	0.457	0.0343464018372012	0.841
chr8	22900086	23077202	-0.156587254722444	1.87904705666932	0.0191942818975542	0.457	0.040871340033902	0.92
chr2	58655475.5	58862141	-0.156566310936234	1.87879573123481	0.0192820971342961	0.457	0.0409085949828228	0.92
chr1	175307997	175403347	-0.167705041399137	1.3416403311931	0.0215519879506851	0.458	0.0724182985664828	0.992
chr17	14683864.5	14942129	-0.166438934741286	1.33151147793029	0.022983642416356	0.458	0.073309756272802	0.992
chr2	150019005	150224086.5	-0.165581670602052	1.32465336481642	0.0238804222582353	0.458	0.0737035943042505	0.992
chr18	13756072	13916234	-0.165374920356057	1.32299936284845	0.0239363046816165	0.458	0.0738499530321537	0.992
chr12	25071308	25216962	-0.153529796705969	2.14941715388356	0.0168951193355846	0.462	0.0309907953665488	0.802
chr8	121566699	121768955	-0.152707332986803	2.13790266181524	0.0174353160949363	0.462	0.0312994792290354	0.802
chr6	125886483	126055824	-0.161327896275751	1.45195106648176	0.0241145962228804	0.462	0.0637219290612551	0.986
chr12	6184346	6299497.5	-0.143585876163883	2.15378814245825	0.0204130509408205	0.465	0.0307752488763641	0.794
chr5	73772012	73944869	-0.158683600374715	1.74551960412186	0.0195295764378414	0.468	0.0469651852502335	0.969
chr10	50351211	50450945	-0.150397251622134	2.10556152270988	0.0186381187315222	0.469	0.0321297323764134	0.802
chr7	142326341	142375190	-0.160702772694575	1.60702772694575	0.0206179531598849	0.469	0.0535646333447759	0.977
chr3	16054139	16133214	-0.160642132508911	1.60642132508911	0.0207909225655887	0.469	0.0536444653781776	0.977
chr1	170245286	170383965	-0.186065039909673	1.30245527936771	0.0114266250475666	0.471	0.0757499554271147	0.992
chr11	89535662	89735737	-0.160267676842671	1.60267676842671	0.0211501667158964	0.477	0.0539691156473447	0.977
chr2	1415911	1507763	-0.159324417978683	1.59324417978683	0.0218819603554122	0.477	0.0544853627966758	0.977
chr12	25522367	25707615.5	-0.159272802651158	1.59272802651158	0.0219325206432333	0.477	0.0545811612367579	0.977
chr17	33426885	33606215	-0.159004503886425	1.59004503886425	0.0223183754713416	0.477	0.0547780802524821	0.986
chr17	56554318	56709510	-0.159864811974179	1.43878330776761	0.0256686598064339	0.477	0.0647970004443983	0.992
chr11	55028287	55338135	-0.152699421475843	1.98509247918596	0.0205008661775624	0.478	0.0364965446034876	0.89
chr8	6756781	6876738	-0.151326615478495	1.96724600122043	0.0214801391206235	0.478	0.0373134924119652	0.896
chr6	1575286	1672453	-0.153503798482249	1.84204558178698	0.0222731373190807	0.478	0.0425770844809188	0.942
chr1	228967124	229100561	-0.148142784799292	2.07399898719008	0.0200564678582928	0.482	0.0330238511505127	0.806
chr1	202537837	202592914	-0.15985641706493	1.27885133651944	0.0299104018478455	0.482	0.0779666248879025	0.992
chr14	52499897	52622696	-0.156536321248136	1.72189953372949	0.0221001679133769	0.485	0.04819459856462	0.969
chr15	68667977	68804378	-0.146908139878965	2.05671395830551	0.0212805590371192	0.487	0.0336518631466062	0.824
chr5	43802496	44048305	-0.19569376983734	1.17416261902404	0.00943348528030357	0.489	0.089667339916815	1
chr2	131577425	131688267	-0.151668961284329	1.82002753541194	0.0238671169193351	0.491	0.0436202230507013	0.954
chr7	14755869	14942587	-0.157701125878662	1.41931013290796	0.0283377107898315	0.494	0.0662047053000487	0.992
chr8	7379055	7446628	-0.135774322453585	2.03661483680378	0.0236356040224701	0.498	0.0343650293116616	0.841
chr7	31276097	31557197.5	-0.148636888093453	1.93227954521489	0.0235238391757076	0.498	0.0385934660141729	0.92
chr8	67038082	67318804	-0.149165556219543	1.78998667463452	0.0261742626846448	0.498	0.0447405325861055	0.954
chr1	20301989	20417753	-0.159588275355587	1.27670620284469	0.0301126429991298	0.498	0.0781608828358467	0.992
chr11	17402841	17520223	-0.158561497181903	1.26849197745522	0.0315017203803198	0.498	0.0788208276453009	0.992
chr2	167268207	167375905	-0.158531622821496	1.26825298257197	0.0315203478547802	0.498	0.0788554215264417	0.992
chr17	9558990.5	9741606.5	-0.146273703343199	1.90155814346159	0.0257884078565365	0.503	0.0397483694307178	0.92
chr10	50010335	50147825	-0.156897377595968	1.41207639836371	0.0295857515786785	0.508	0.0668540058383827	0.992
chr5	82516009	82805379	-0.147891576185731	1.77469891422878	0.027294572220049	0.516	0.0453978163277797	0.954
chr14	62109173	62298883	-0.155868698904506	1.55868698904506	0.0261742626846448	0.516	0.0567525925452847	0.986
chr12	26492248	26726020	-0.194760323014468	1.16856193808681	0.00993110495517431	0.516	0.0901915702694863	1
chr2	223103743	223335429	0.19462769563156	1.16776617378936	0.00996835990409512	0.516	0.0902341473539673	1
chr2	178476124	178770927	-0.152764040554136	1.68040444609549	0.0261875680235451	0.519	0.0496555247758716	0.969
chr5	119782696	119951527	-0.194268365322211	1.16561019193327	0.0101333461064587	0.519	0.0905614586909143	1
chr1	229845680	230080313.5	-0.193591331139837	1.16154798683902	0.0104100971555846	0.519	0.0911921317547879	1
chr1	119957380	120076995	-0.156016176712856	1.40414559041571	0.0306900947074023	0.521	0.0674820178344763	0.992
chr4	165928670.5	166000605	-0.155295304272088	1.39765773844879	0.0316560623115631	0.521	0.0679556878993265	0.992
chr12	83150597	83321412	-0.181277641616151	1.26894349131306	0.0145879735702748	0.521	0.0787835726963801	0.992
chr14	106892239	107062093.5	-0.181095309172936	1.26766716421055	0.0146385338580959	0.521	0.0788740490009021	0.992
chr10	96521119	96748928	-0.180085445049938	1.26059811534957	0.0155566022422157	0.521	0.0795366548781364	0.992
chr14	55855938	55982148	-0.154444205692815	1.38999785123533	0.0326060635090436	0.529	0.0684745961164377	0.992
chr5	144078179	144538350	-0.254532819714206	1.27266409857103	0.0025812357466557	0.532	0.0784349728171926	0.992
chr2	173539356	173693800	-0.149046450174056	1.63951095191462	0.030027488830168	0.535	0.0518961438466799	0.977
chr9	100510201	100721257	-0.178415084803711	1.24890559362598	0.0168631865222239	0.535	0.080909765852646	0.992
chr2	88527345	88771031	-0.193328183555152	1.15996910133091	0.0105617780190479	0.54	0.0913464736860313	1
chr7	71578347	71747632	-0.192609637878968	1.15565782727381	0.0108252237292736	0.54	0.0918121605475413	1
chr2	45858653	45992130	-0.156147440222519	1.24917952178016	0.0357940227095524	0.544	0.0808725109037252	0.992
chr17	34390469	34539744	-0.153533681512413	1.53533681512413	0.0290881319038077	0.548	0.058248112637677	0.986
chr19	56270613.5	56466500	-0.14595230487331	1.75142765847972	0.0294287485796551	0.55	0.0467389944889286	0.969
chr9	133258478	133366752	-0.145916730104037	1.75100076124844	0.0295112416808369	0.55	0.0468135043867702	0.969
chr13	91001297	91172115	-0.176988411295192	1.23891887906634	0.0178318151941648	0.554	0.0820593471336308	1
chr7	122384836	122587034	-0.176630276817605	1.23641193772323	0.0181617875988919	0.554	0.0823946416739181	1
chr14	56808483	56991775	-0.176606396373677	1.23624477461574	0.0181990425478127	0.554	0.0824132691483785	1
chr14	82124963	82296039.5	-0.188899559519167	1.133397357115	0.0124724246851292	0.554	0.0938319109926049	1
chr8	6282955	6386132	-0.153497852465873	1.38148067219286	0.034476794158424	0.56	0.0690893027736309	0.992
chr1	185688754	185882734	-0.15475737029966	1.23805896239728	0.0379681150858594	0.565	0.0821950615904138	1
chr15	66923526	67041828	-0.139429897130498	1.95201855982697	0.0262168397691258	0.566	0.0379015883913579	0.904
chr1	157509149	157660319	-0.152652648803384	1.52652648803384	0.0302536795914729	0.568	0.0589852284127529	0.986
chr7	131792819	131864559	-0.152620046187442	1.52620046187442	0.0303441558959948	0.568	0.0590198222938936	0.986
chr12	25836256	25994029	-0.175322573881407	1.22725801716985	0.0193592680999178	0.568	0.0836213939205245	1
chr5	150131024	150227677.5	-0.174769236606137	1.22338465624296	0.0198968037914894	0.568	0.0839832991386124	1
chr4	76903515	76976499	-0.147957218085537	1.62752939894091	0.0311956975856132	0.569	0.0526305985539758	0.977
chr5	168302634	168464351	-0.143939902699872	1.72727883239846	0.0316081630915221	0.572	0.0479018811088137	0.969
chr9	101737611	101876671	-0.152675808308977	1.37408227478079	0.0357008853372504	0.573	0.0697944857353462	0.992
chr5	9623366	9782142	-0.153709527591201	1.22967622072961	0.0399798823275828	0.58	0.0832328780246362	1
chr14	104717528	104770617	-0.138973608201124	1.80665690661461	0.0314538211602788	0.581	0.0441284869966923	0.954
chr10	36958940	37106991	-0.172659936208684	1.20861955346079	0.0216318199840868	0.581	0.0853910039942627	1
chr4	160127802	160280029	-0.146125507653533	1.60738058418887	0.0335800143165447	0.582	0.0535460058703155	0.977
chr5	39203098.5	39365774	-0.146067483504565	1.60674231855022	0.0336119471299053	0.582	0.0535832608192363	0.977
chr1	82013202	82092210	-0.151373009859873	1.36235708873885	0.037393324445367	0.583	0.0708775403218295	0.992
chr8	29706233	29848579	-0.14920116695558	1.4920116695558	0.0343650293116616	0.584	0.0611353711790393	0.986
chr14	80267501	80669228	-0.18678968997711	1.12073813986266	0.0138242471173983	0.587	0.0956174874730234	1
chr6	166856075	166919383	-0.134279746258052	1.87991644761272	0.0278533964538611	0.591	0.040823440813861	0.92
chr6	132872645	132968496	-0.142069409057253	1.70483290868704	0.0332553640473777	0.595	0.0487294731884116	0.969
chr11	82430349	82586836	-0.172211517592596	1.20548062314817	0.0220469465577758	0.595	0.0856970267889693	1
chr3	133094221	133131484	-0.136723288155233	1.77740274601803	0.0325102650689616	0.599	0.0452647629387768	0.954
chr6	76696290	76783470	-0.245307279338285	1.22653639669142	0.00310546609932702	0.6	0.0836772763439058	1
chr9	138145731	138289504	-0.152781681698993	1.22225345359195	0.0416909489101597	0.6	0.0840844197142545	1
chr10	127059353.5	127277604	-0.151811146444053	1.21448917155242	0.0432317071548129	0.6	0.0847975858793099	1
chr20	1514929	1616387	-0.148273562871015	1.48273562871015	0.0355704930160276	0.604	0.0617314503617722	0.986
chr19	55357088	55424299	-0.135137422988633	1.75678649885223	0.0331755320139759	0.606	0.0465607029476648	0.962
chr2	172997436	173118470	-0.147709416046761	1.47709416046761	0.0363608301467047	0.609	0.0620640838342793	0.986
chr14	30274774	30440499	-0.184399595598436	1.10639757359062	0.0155752297166761	0.611	0.0975068455968642	1
chr5	165423657	165513101	-0.184002817110003	1.10401690266002	0.0159131853247434	0.611	0.0978634286793919	1
chr7	83087065	83278267.5	-0.183923138427484	1.1035388305649	0.0161207486115879	0.611	0.0979805156617144	1
chr3	19033947	19335138	-0.146600734501209	1.46600734501209	0.0381304402204429	0.622	0.0629129644561177	0.986
chr8	134679636	134806615	-0.146473997407637	1.46473997407637	0.0382501882705454	0.622	0.0629874743539593	0.986
chr16	49600702	49749891	-0.144049223863222	1.58454146249544	0.0360814180297986	0.625	0.0551000694538691	0.986
chr15	89411187	89535439	-0.143893930709888	1.58283323780877	0.0363022866555434	0.625	0.0552756999273529	0.986
chr16	10522199	10755037	-0.14031179840946	1.68374158091352	0.0349930413077552	0.626	0.0494798943023878	0.969
chr12	51675129	51773501.5	-0.140237283158967	1.6828473979076	0.0350196519855557	0.626	0.0495198103190886	0.969
chr1	226821857	226867960	-0.139551302027444	1.67461562432933	0.0354986441859661	0.626	0.0499109872827571	0.977
chr6	72806777.5	73008060	-0.151622049458629	1.21297639566903	0.0436867497452028	0.626	0.085031759843955	1
chr13	72695062	73141877	-0.237810114732174	1.18905057366087	0.00378669945102172	0.631	0.0880387664354199	1
chr6	5404958	5512308	-0.141770789768392	1.55947868745232	0.0388090125043575	0.632	0.0566674383763229	0.986
chr1	16819676	16955163	-0.1481662966582	1.3334966699238	0.0422258235339512	0.634	0.0731048540537376	0.992
chr6	44196412	44383329	-0.169611856837168	1.18728299786017	0.024793168506795	0.634	0.0882277022478039	1
chr1	2896710.5	2954268.5	-0.13869716839389	1.66436602072668	0.0362064882154613	0.635	0.0505895595666717	0.977
chr5	131394999	131430859	-0.141395568645446	1.55535125509991	0.0392560718914071	0.639	0.0569282230187685	0.986
chr9	16039921	16144575	-0.169214150670666	1.18449905469466	0.0252029729449239	0.643	0.0885816242625516	1
chr2	19417431	19616327	-0.169008381243288	1.18305866870301	0.0255356064174311	0.643	0.0887226608548946	1
chr5	548499	607516	-0.140845245661411	1.54929770227553	0.040038425818744	0.647	0.0572688396946159	0.986
chr20	43803238.5	43852844	-0.146536814697047	1.31883133227342	0.0451583202275745	0.647	0.074235807860262	0.992
chr17	59017682	59234870	-0.146464777037564	1.31818299333807	0.0453712056499791	0.647	0.0743688612492649	0.992
chr4	5637894	5787063	-0.16820178548534	1.17741249839738	0.0263898091748295	0.649	0.0892735018853665	1
chr16	78206124	78249269	-0.168135919756671	1.1769514382967	0.0264483526659908	0.649	0.0893080957665073	1
chr5	131817482	131965326	-0.167110030485331	1.16977021339732	0.0279731445039637	0.649	0.0901090771683046	1
chr2	113825558	113923196	-0.134819279100923	1.61783134921108	0.0382688157450058	0.651	0.0531761174488875	0.977
chr7	40502112	40611688	-0.180033126709089	1.08019876025454	0.0193512848965776	0.652	0.101676738808214	1
chr8	130215373	130307191	-0.178696127581163	1.07217676548698	0.0204396616186211	0.657	0.102701249903536	1
chr3	196902551	197066980	-0.148719046588427	1.18975237270742	0.0488385769673939	0.658	0.0878391863519156	1
chr16	6249672	6610161	-0.144056550718602	1.44056550718602	0.0417707809435614	0.659	0.0646133867675744	0.992
chr4	9884128	9990048	-0.143024372852697	1.43024372852697	0.0433940322893964	0.659	0.0653026033226092	0.992
chr1	178429328	178550844	-0.143009188528302	1.43009188528302	0.0434525757805577	0.659	0.0653212307970696	0.992
chr13	19517885.5	19756905	-0.142658610023779	1.42658610023779	0.0438916519642672	0.659	0.0655873375750754	0.992
chr5	142527658	142602110	-0.142580413988731	1.42580413988731	0.0440034168110296	0.659	0.0656724917440372	0.992
chr14	22433591	22573544.5	-0.141748938620425	1.41748938620425	0.0451742866342549	0.659	0.0663723525701923	0.992
chr7	132219281	132340279	-0.141590628550714	1.41590628550714	0.045365883514419	0.659	0.0665399998403359	0.992
chr9	93523028	93660470	-0.165846958689802	1.16092871082862	0.0296230065275993	0.659	0.0912666416526295	1
chr1	63539915	63743199	-0.164924209023397	1.15446946316378	0.0306102626740006	0.659	0.0919292475298638	1
chr7	113854656	114056377	-0.164558997993859	1.15191298595702	0.0309162854687072	0.659	0.092168743630069	1
chr7	68157097	68527678	-0.163794691161844	1.1465628381329	0.0317917767683461	0.659	0.092493393899236	1
chr15	29637550	29825929	-0.145590469585897	1.31031422627307	0.0465633640154448	0.661	0.0751299266343613	0.992
chr5	54081633	54173814	-0.137986051458305	1.51784656604136	0.0425983730231593	0.665	0.0594801870198436	0.986
chr15	76400783	76462821	-0.136073510054148	1.49680861059563	0.0439262458454079	0.665	0.0607761270287316	0.986
chr10	54969710	55148775	-0.232392248043406	1.16196124021703	0.00451583202275745	0.665	0.0911735042803275	1
chr8	50947399	51095593	0.232287958722311	1.16143979361155	0.00453445949721785	0.665	0.0912107592292483	1
chr15	37197766	37330213	-0.145036988693483	1.30533289824135	0.0476011804496672	0.671	0.0755131203946896	0.992
chr17	12291754	12415493	-0.14466054625322	1.30194491627898	0.0482451588524411	0.671	0.0757872103760355	0.992
chr11	45067647	45124456	-0.134292336235069	1.47721569858576	0.0449001966529089	0.672	0.0620454563598189	0.986
chr6	45406867	45481731	-0.14036410427697	1.4036410427697	0.0472073424182187	0.674	0.0675006453089367	0.992
chr10	45604781	45701115.5	-0.139057455779103	1.39057455779103	0.0487427785273119	0.674	0.0684160526252764	0.992
chr1	200175553	200211351	-0.148247072848265	1.18597658278612	0.0497380178770533	0.677	0.088320839620106	1
chr9	34729408.5	34994200	-0.148103962149273	1.18483169719419	0.0501238727051617	0.677	0.0885629967880912	1
chr12	38545075	38595633.5	-0.143149954779868	1.28834959301881	0.051065890699302	0.684	0.0769021977758795	0.992
chr1	158687431	158748156	-0.14221874467327	1.27996870205943	0.0525880214694949	0.684	0.0778708264478205	0.992
chr3	104628631	104914755	-0.228593682418141	1.14296841209071	0.00498417995204756	0.684	0.0928100609650628	1
chr1	197124878	197247279	-0.177758565501999	1.06655139301199	0.021453528442823	0.687	0.103723099931078	1
chr2	226048582	226330770	-0.177643970717355	1.06586382430413	0.0214854612561837	0.687	0.103861475455641	1
chr11	25794249	26298241	-0.225247678625001	1.126238393125	0.00529818595009434	0.691	0.0948697274268273	1
chr15	63166381	63233164	-0.136038516657418	1.36038516657418	0.0514198127140496	0.692	0.0711037310831344	0.992
chr16	57989122	58045643	-0.146846762709824	1.17477410167859	0.0527769572818789	0.696	0.0896114574934338	1
chr16	26999476	27095462	-0.146727120298785	1.17381696239028	0.0529339602809023	0.696	0.0896939505946156	1
chr5	147648150.5	147715012	-0.140487364333143	1.26438627899829	0.05560833339986	0.699	0.079145477914468	0.992
chr17	3080094	3183232	-0.139513119710456	1.2556180773941	0.0569335451543286	0.699	0.0801513615353297	0.992
chr5	172868268	172924909	-0.139333272021022	1.2539994481892	0.0572688396946159	0.699	0.0803961797710949	0.992
chr5	123036376	123149716	-0.159298174686009	1.11508722280206	0.0378004678157157	0.699	0.096477012365982	1
chr8	66699054	66743912	0.159105604938314	1.1137392345682	0.0381570508982434	0.699	0.0965887772127444	1
chr3	148704523	148748699	-0.15836594412581	1.10856160888067	0.0393971084837502	0.699	0.097264688428879	1
chr12	65701642	65766936	-0.176276058706455	1.05765635223873	0.0230262195008369	0.7	0.10517338187121	1
chr10	128165099.5	128258570	-0.146091169905188	1.16872935924151	0.0540888636974472	0.704	0.0901516542527855	1
chr2	168139042	168253571	-0.157923133783739	1.10546193648617	0.0402486501733686	0.707	0.097589338698046	1
chr18	76345357	76523512	-0.157497881153893	1.10248516807725	0.041289127675371	0.707	0.0982067064230193	1
chr3	190251464	190374982	-0.138618379794383	1.24756541814945	0.0581682806042753	0.708	0.081048141377209	0.992
chr16	2975166.5	3006344	-0.132936375291496	1.32936375291496	0.0533677143290517	0.71	0.0735013531529662	0.992
chr15	65099766	65168473	-0.132439330058817	1.32439330058817	0.0534342410235531	0.71	0.0737222217787109	0.992
chr14	38241730	38401512	-0.14586100241305	1.1668880193044	0.0544268193055145	0.711	0.0903672007429701	1
chr12	79796307	79844423	-0.145341241031767	1.16272992825413	0.0557334035855227	0.721	0.0910404508913246	1
chr7	151006208	151073762	-0.138077241081904	1.24269516973714	0.0586925109569466	0.725	0.0816388984243818	1
chr14	22089641	22191635	-0.145269688118364	1.16215750494691	0.0558744401778658	0.736	0.0911548768058671	1
chr10	90364671	90552437	-0.144936715256995	1.15949372205596	0.0564731804283787	0.736	0.0914449331938934	1
chr9	826657	1056640	-0.213984039241946	1.06992019620973	0.00738978522521947	0.736	0.103150970358366	1
chr1	85230119	85331899	-0.137131118895328	1.23418007005795	0.059964501355814	0.74	0.0827006644686247	1
chr15	55909920	56014697	-0.143602876842557	1.14882301474045	0.0593338282919404	0.743	0.0923603405102331	1
chr12	19088662	19167591	-0.141789874053365	1.13431899242692	0.0629502194050385	0.743	0.0937281293491826	1
chr7	93888413	93967090	-0.141245950929438	1.12996760743551	0.064179632719425	0.75	0.094441295514238	1
chr17	37219764	37301818	-0.141028748694943	1.12822998955954	0.0646479806487151	0.75	0.0946568420044227	1
chr9	90394473	90538261	-0.154645894822898	1.08252126376028	0.0471567821303976	0.75	0.101301528251226	1
chr15	82379915	82469848	-0.15442898106336	1.08100286744352	0.0474867545351248	0.75	0.10147715872471	1
chr12	132891843	132950857	-0.154404808137763	1.08083365696434	0.0476038415174473	0.75	0.101543685419211	1
chr7	101915942	101999041	-0.153844247310249	1.07690973117174	0.0489875967630772	0.75	0.102110492856364	1
chr7	30465150	30510463	-0.136323364409739	1.22691027968766	0.0609171636210746	0.751	0.0836586488694454	1
chr1	60158474	60216631	-0.135552871243674	1.21997584119306	0.0618671648185551	0.751	0.0843957646445213	1
chr12	31456880	31541850	-0.135287439777767	1.21758695799991	0.0620827113087397	0.751	0.0845820393891253	1
chr10	23492856	23640730	-0.171482979084578	1.02889787450747	0.0281088589607466	0.757	0.108805739390988	1
chr13	40516584	40690368	-0.169630913325577	1.01778547995346	0.0305011588950182	0.76	0.110221427449979	1
chr1	56313800	56424393	-0.134279869205599	1.20851882285039	0.0628650652360766	0.762	0.0854309200109636	1
chr4	164245970	164337795	-0.20829021900032	1.0414510950016	0.00891457706319238	0.763	0.106927025538267	1
chr7	115116310	115321244	-0.16943854309527	1.01663125857162	0.0308204870286251	0.767	0.11030392055116	1
chr1	110303483	110350324	-0.132612422529514	1.19351180276563	0.0639880358392609	0.769	0.0872989895925639	1
chr17	26821017	26852532	-0.132052258703149	1.18847032832834	0.0642195487361259	0.769	0.0880866656554609	1
chr6	32556475	32586134	-0.131506023249344	1.1835542092441	0.0643233303795481	0.769	0.0886667784315134	1
chr7	158893932.5	158949597.5	-0.153158842569264	1.07211189798485	0.0506880190745338	0.773	0.102719877377997	1
chr6	31334787	31382881	-0.138449087358842	1.10759269887074	0.0691584905359124	0.776	0.0973418593945006	1
chr5	116069988	116197864	-0.138271615540184	1.10617292432147	0.0694458858561586	0.776	0.0975254730713246	1
chr10	23093955	23164775	-0.167963604795412	1.00778162877247	0.0328375764059086	0.78	0.111357703392063	1
chr16	73947777	74111113	-0.167856702885103	1.00714021731062	0.0330318343538528	0.78	0.111410924747664	1
chr4	125369980	125454319	-0.166612579784586	0.999675478707514	0.0350489237311364	0.78	0.112999582212359	1
chr17	53219594	53426657	-0.165985368997626	0.995912213985755	0.0361665721987605	0.78	0.113715409445194	1
chr2	192446259	192584931	-0.163965888256549	0.983795329539296	0.0390538307401228	0.793	0.115761770568058	1
chr1	168489851	168549490	-0.152814418698982	1.06970093089288	0.0514597287307505	0.797	0.103198869578407	1
chr11	94300463	94389402	-0.152737695013189	1.06916386509233	0.0516885805598354	0.797	0.10333724510297	1
chr7	137263558	137358753	-0.137757178574213	1.10205742859371	0.0700925253267126	0.798	0.0982758941853008	1
chr15	48105127	48191214	-0.203100888387177	1.01550444193588	0.0106628985946901	0.798	0.110389074720122	1
chr10	10630114	10751942	-0.151721179027383	1.06204825319168	0.0536364821748375	0.803	0.104638507247418	1
chr4	6417932	6495561	0.151644959141933	1.06151471399353	0.053939843901764	0.803	0.10474228889084	1
chr17	69646723	69972248	-0.162897693898309	0.977386163389856	0.0408766621694621	0.81	0.117015133492465	1
chr3	108204398	108363248	-0.161779676892845	0.970678061357072	0.0425132188541974	0.81	0.118430821551456	1
chr1	221274025	221449786	-0.161743707462313	0.970462244773879	0.0425637791420185	0.81	0.118481381839277	1
chr6	137059970	137162231	0.1614163477202	0.968498086321201	0.0430214828001884	0.81	0.118723539007262	1
chr15	75449395	75551123	-0.160129800828925	0.960778804973551	0.0455628025301432	0.81	0.120078022507311	1
chr14	99502466	99613253	-0.151173652002034	1.05821556401424	0.0549616939293061	0.812	0.105088227702248	1
chr16	17834936	18039447	-0.150548207626178	1.05383745338324	0.0562017515148128	0.812	0.1056550351394	1
chr7	107428290	107488414	-0.150315920443593	1.05221144310515	0.056582284207361	0.812	0.105835987748444	1
chr10	103090818	103289745	-0.158646429067473	0.951878574404839	0.0484394168003853	0.823	0.121672002107566	1
chr5	38168076	38417095	-0.158644564741853	0.951867388451119	0.0484580442748457	0.823	0.121690629582026	1
chr11	122543428	122628959	-0.135061504806083	1.08049203844866	0.0741772643691007	0.824	0.101628839588173	1
chr15	62718755	62749881	-0.132162610740681	1.05730088592545	0.0767159230312755	0.831	0.105245230701271	1
chr6	122320841	122485425	-0.147761555181486	1.0343308862704	0.0625004989502088	0.837	0.108100556429273	1
chr16	76309968	76521159	-0.156486219180257	0.938917315081541	0.0535859218870164	0.844	0.124242593583101	1
chr13	91572233	91627026	-0.19686065463867	0.984303273193351	0.0137523982873368	0.854	0.115708549212457	1
chr7	147682984	147732939	-0.193452004259833	0.967260021299164	0.015431532056553	0.854	0.118923119090766	1
chr7	80593517	80771132	-0.190095519230673	0.950477596153363	0.0174273328915961	0.862	0.121911498207771	1
chr8	56159797	56238612	0.153957242480883	0.923743454885299	0.0599352296102334	0.868	0.126882372820918	1
chr14	95179729	95403098.5	-0.153954475318592	0.92372685191155	0.0599724845591542	0.868	0.126901000295379	1
chr11	88090861	88178390	-0.145857820322937	1.02100474226056	0.0671121294130483	0.875	0.109902099316372	1
chr15	32821699	32956698	-0.145785655627294	1.02049958939106	0.0674287964788751	0.875	0.110032491637595	1
chr19	56686863.5	56704341	-0.153811830168008	0.922870981008046	0.0603636615228226	0.876	0.127023409413261	1
chr10	5227634	5302629	-0.153623023697469	0.921738142184814	0.0609011972143942	0.876	0.127140496395584	1
chr11	14113109	14251917	-0.188239152291053	0.941195761455265	0.0186594072737627	0.878	0.123955198262855	1
chr16	7106265	7277833	-0.152673842506525	0.916043055039148	0.063623469553393	0.88	0.127853662560639	1
chr8	130375106	130641267	-0.152604785887656	0.915628715325938	0.0638177275013372	0.88	0.12789091750956	1
chr2	138845177	138975385	-0.15216005761061	0.912960345663661	0.0650178690701431	0.88	0.128311366218809	1
chr5	180033535	180116385	-0.143618909281717	1.00533236497202	0.0727296434967495	0.882	0.111876611609174	1
chr6	11658049	11714562	-0.142313805178037	0.996196636246259	0.0760080790017802	0.882	0.113627594208452	1
chr10	117817728	117897141	-0.186849303249428	0.934246516247142	0.0196227138101435	0.885	0.125006320035978	1
chr20	56269777	56275607	-0.183221589517272	0.916107947586361	0.0231433064831594	0.891	0.127792458001698	1
chr15	30434661	30700044.5	-0.181737594660352	0.908687973301762	0.0245323838643494	0.891	0.12881696909702	1
chr7	72856462	72951610	-0.151823734379612	0.910942406277674	0.0656272535917762	0.895	0.128561506590134	1
chr20	61574694	61689792.5	-0.151310561956747	0.907863371740482	0.0669498042784648	0.895	0.128968649960483	1
chr1	148891668	148933698	-0.15112874616658	0.906772476999478	0.0674048468688546	0.895	0.129128314027287	1
chr8	47015646.5	47057487.5	-0.150276745768871	0.901660474613227	0.0695257178895604	0.895	0.129913329022404	1
chr10	113975156	114055566	-0.140105181530162	0.980736270711132	0.0817719518133846	0.897	0.116357849750791	1
chr7	43391524	43502573	-0.139727566553536	0.978092965874751	0.0825064065206805	0.897	0.116906029713483	1
chr17	47131481	47236224	-0.139027729998116	0.973194109986814	0.0844143921189817	0.897	0.118055610994468	1
chr5	148120455	148244123	-0.181563194925342	0.907815974626709	0.0246920479311529	0.898	0.128987277434944	1
chr11	131348843	131427960	-0.138790882973874	0.971536180817118	0.0847975858793099	0.906	0.118265835349092	1
chr8	144902803	144973627.5	-0.138717174569644	0.971020221987507	0.0850290987761749	0.906	0.118369616992514	1
chr1	210013268	210072223	-0.138536992473447	0.969758947314131	0.0854229368076234	0.906	0.118531942127098	1
chr15	98064778	98291886	-0.180583186074743	0.902915930373714	0.0257059147553547	0.906	0.129721732142239	1
chr14	87857656	88264910	-0.179948138411829	0.899740692059143	0.026690509833976	0.906	0.130264589969371	1
chr2	106043523	106113133	-0.137734784618718	0.964143492331027	0.0868253195277137	0.915	0.11954314788352	1
chr12	97791023	97892013	-0.137572418404134	0.963006928828937	0.0872431071691827	0.915	0.119713456221443	1
chr3	72286803	72338518.5	-0.137450918174343	0.962156427220399	0.0874586536593674	0.915	0.119846509610446	1
chr2	7713711	7948055	-0.178768649856435	0.893843249282173	0.0279092788772423	0.915	0.13114806447235	1
chr17	35527041	35596680	-0.148116025240183	0.888696151441096	0.0756435127159124	0.919	0.132273696143314	1
chr17	40664917	40724562	-0.147604930500381	0.885629583002284	0.0773838510440699	0.919	0.132899047071628	1
chr10	102447467	102576359	-0.147452610565898	0.884715663395387	0.0778176050922193	0.919	0.133141204239613	1
chr3	59798132	59983787	-0.147054548097906	0.882327288587436	0.079007102389905	0.919	0.133582941491103	1
chr4	20393304	20574555	-0.146987798596184	0.881926791577105	0.0791800717956087	0.919	0.133633501778924	1
chr17	70850382	70981998	-0.137381971224298	0.961673798570084	0.087628961997291	0.923	0.119955613389429	1
chr2	12310085	12416987	-0.137280979741476	0.960966858190329	0.0879243405208774	0.923	0.120059395032851	1
chr1	159989137	160073266	-0.137115897629216	0.959811283404511	0.0883873663146074	0.923	0.120290907929716	1
chr11	47914359	48019295	-0.136468324759724	0.955278273318067	0.0896380681712344	0.923	0.121126483212654	1
chr2	238571511	238608632.5	-0.135054670123732	0.945382690866122	0.0922725252734912	0.923	0.122896093286392	1
chr10	46998903	47049879	-0.134974372521736	0.944820607652155	0.0924561389503152	0.923	0.123029146675395	1
chr3	169099429	169247421	-0.134496585464416	0.941476098250912	0.0933156638432737	0.923	0.123862060890553	1
chr5	177419382	177505451	-0.134124431920429	0.938871023443	0.0936616026546812	0.923	0.124261221057562	1
chr5	177790659	177814702	-0.134015031653058	0.938105221571405	0.0938691659415257	0.923	0.124439512598825	1
chr1	151665715	151701849	-0.133467590358793	0.934273132511551	0.0946541809366426	0.923	0.124987692561517	1
chr17	79294196	79306916	-0.13204264997412	0.924298549818842	0.0959155270643899	0.923	0.126767946906376	1
chr8	110020853.5	110116031	-0.177939471790515	0.889697358952574	0.0291200647171684	0.924	0.13206879392425	1
chr5	111869581	112073695.5	-0.175056145293791	0.875280726468953	0.0328748313548294	0.924	0.134751150246548	1
chr19	2984155	3053510	-0.173451052636762	0.867255263183809	0.0347136291908491	0.929	0.136275942084521	1
chr7	152788753.5	152890360	-0.17194843980432	0.859742199021601	0.0369356207871971	0.935	0.137848633142535	1
chr6	108427575	108674295	-0.171790560739075	0.858952803695376	0.0372443046496837	0.935	0.13807216283606	1
chr12	2613825.5	2696048	0.145819776353232	0.874918658119391	0.0825197118595808	0.942	0.13484162655107	1
chr10	90913036	90995297	-0.145749108761959	0.874494652571756	0.0828656506709882	0.942	0.134937424991152	1
chr20	31961615	32156436	-0.145088560935126	0.870531365610754	0.0847363813203686	0.942	0.13575437279963	1
chr16	23798532	23939098	-0.144604476036242	0.867626856217455	0.086282461700582	0.942	0.136190787915559	1
chr4	95762700.5	95818408	-0.170389096221521	0.851945481107606	0.0391043910279439	0.948	0.139365441777168	1
chr2	67235436	67313452	-0.170206950345987	0.851034751729934	0.0396073328383747	0.948	0.139610260012933	1
chr1	30985690	31162957	-0.170008785273852	0.850043926369262	0.0399639159209024	0.948	0.139767263011956	1
chr10	86863762	86910486	-0.168676963814636	0.843384819073178	0.0423029944995729	0.948	0.141393175425571	1
chr17	32895602	32942254	-0.168591954764786	0.84295977382393	0.0424360478885758	0.948	0.141478329594533	1
chr14	68386026	68509470	-0.168172457886872	0.840862289434358	0.0431066369691502	0.948	0.141914744710463	1
chr3	26146913	26410290	-0.167524145217304	0.83762072608652	0.0444345097913989	0.948	0.142454941469814	1
chr9	113308063	113430978	-0.167331061400931	0.836655307004654	0.045041233245252	0.948	0.142670487959999	1
chr2	52571550	52759434	-0.166798345865808	0.833991729329038	0.0457863322236681	0.948	0.143101580940368	1
chr3	180784531	181045270	-0.166726977540239	0.833634887701195	0.046063083272794	0.948	0.143237295397151	1
chr15	21940192	22017473	-0.166674859692687	0.833374298463434	0.0462786297629787	0.948	0.143468808294016	1
chr1	51887613	52035148	-0.166182706506202	0.830913532531009	0.0473776507561424	0.948	0.144022310392268	1
chr8	57079634	57130937	-0.165300529091358	0.826502645456791	0.049024851711998	0.948	0.145129314588772	1
chr5	153275285	153372524	-0.164088209359594	0.82044104679797	0.0514996447474514	0.948	0.146928196408091	1
chr8	58106346	58138048	-0.143947557939738	0.863685347638431	0.088320839620106	0.949	0.137138128045259	1
chr16	22787289	22910629	-0.143816531037088	0.862899186222525	0.0887333051260149	0.949	0.137292469976503	1
chr4	94566151	94707534	-0.143797161630348	0.862782969782088	0.0888557142438975	0.949	0.137327063857644	1
chr6	72190058	72254462	-0.143459737158148	0.860758422948886	0.090037228338243	0.949	0.13764106985569	1
chr15	99048707	99069070.5	-0.143433984948915	0.860603909693489	0.0901143993038647	0.949	0.137680985872391	1
chr2	16416542	16484904	-0.14329897678982	0.859793860738917	0.0905508144197941	0.949	0.137830005668074	1
chr12	29486854	29581042	-0.143234469274917	0.859406815649499	0.0907583777066386	0.949	0.137971042260417	1
chr5	10856757	10905182	-0.143066171369269	0.858397028215615	0.0911601989414272	0.949	0.138191910886162	1
chr14	23240781	23286074	-0.142034947392169	0.852209684353013	0.0942284100918334	0.949	0.139317542557126	1
chr6	118587190	118640897	-0.163896348253104	0.819481741265521	0.0519413819989409	0.957	0.147284779490618	1
chr16	19467154.5	19514279	-0.162528693339087	0.812643466695435	0.0549191168448252	0.957	0.148982540734295	1
chr8	76221503	76477653	-0.161772076966942	0.808860384834712	0.0565929284784813	0.957	0.150041645710758	1
chr1	232265262	232345923	-0.161652010433361	0.808260052166807	0.056765897884185	0.957	0.150193326574221	1
chr5	72666838	72756680	-0.140669932328578	0.844019593971469	0.0989730939436758	0.963	0.141201578545407	1
chr17	74682217	74714618	-0.14063691832294	0.843821509937639	0.0990795366548781	0.963	0.141252138833228	1
chr11	4407026	4471362	-0.139891088275076	0.839346529650454	0.100979539049839	0.963	0.14224471711519	1
chr6	73092820	73188890	-0.139050926967656	0.834305561805937	0.103574080135395	0.963	0.143027071042527	1
chr1	171306733	171407789	-0.138865101344471	0.833190608066826	0.104034444861345	0.963	0.143545979259638	1
chr3	38870296	38941491	-0.138462250998803	0.830773505992816	0.104981784991046	0.963	0.144064887476749	1
chr5	54406016	54502929	-0.13843792515768	0.830627550946078	0.105053633821107	0.963	0.144176652323511	1
chr2	204650360	204737672	-0.138298107297671	0.829788643786027	0.105466099327016	0.963	0.144362927068115	1
chr3	46899455	46919066	-0.159521703831003	0.797608519155014	0.0615771084305288	0.97	0.1529315653199	1
chr4	187349131	187407036	-0.158387250522331	0.791936252611656	0.0649114263589408	0.97	0.15477834635926	1
chr12	100732545	100797954	-0.158369472119926	0.791847360599631	0.064967308782322	0.97	0.154815601308181	1
chr2	221940988	222053559	0.158201277291786	0.791006386458931	0.0654968612705534	0.97	0.155004537120565	1
chr15	39626450	39742079	-0.137772395721251	0.826634374327506	0.106690190505842	0.972	0.145094720707631	1
chr15	78609021	78679693	-0.137371978969469	0.824231873816816	0.107879687803528	0.972	0.145770631923766	1
chr5	161111314	161128905	-0.137095407690394	0.822572446142364	0.108976047728912	0.972	0.146318811886458	1
chr5	153714203	153775466	-0.136122020639431	0.816732123836587	0.111573249882248	0.972	0.148003267791234	1
chr3	123838429	123950018	-0.135898492686243	0.815390956117456	0.112227872556142	0.972	0.148482259991644	1
chr3	3832888	3866752	-0.134047047923972	0.804282287543832	0.116054488023864	0.972	0.15108744534832	1
chr5	1938457.5	1974827	-0.133962329942133	0.803773979652801	0.116267373446269	0.972	0.151233804076224	1
chr6	220928	236559	-0.133413604342582	0.800481626055492	0.117377038710553	0.972	0.152159855663684	1
chr17	38060925	38077870	-0.132896810412283	0.797380862473699	0.118225919332391	0.972	0.153008736285522	1
chr8	4601543.5	4750513	-0.132562258737247	0.795373552423479	0.118587824550479	0.972	0.153658036823856	1
chr22	19864308	19938578.5	-0.1579887505931	0.7899437529655	0.0662951816045707	0.978	0.155456918643175	1
chr2	116122048	116199971	-0.157889196982755	0.789445984913776	0.0666251540092978	0.978	0.155526106405456	1
chr12	16611443	16674085	-0.157149797601074	0.785748988005369	0.0690068096724492	0.978	0.156233950434952	1
chr16	53218077	53272647	-0.157137471226371	0.785687356131854	0.0690653531636104	0.978	0.156252577909412	1
chr3	76558527	76733555	-0.156765932967312	0.783829664836558	0.0700233375644311	0.978	0.156678348754221	1
chr11	93545830	93754140.5	-0.15580001342097	0.779000067104849	0.073075582308157	0.978	0.157628349951702	1
chr12	120445227	120578192	-0.153892630480186	0.769463152400929	0.0790603237455061	0.993	0.159509724872202	1
chr17	8899225	8965754	-0.153120990899393	0.765604954496964	0.0819209716090679	0.993	0.160595440526466	1
chr9	84435798	84532813	-0.152223264301117	0.761116321505583	0.0850929644028963	0.993	0.161779615688591	1
chr3	63399168	63496618	-0.15185498416263	0.759274920813152	0.0861600525826993	0.993	0.16216813158448	1
chr16	50978038.5	51068651	-0.151686764205296	0.758433821026478	0.0866869440031507	0.993	0.162298523905702	1
chr9	100929797	101079307	-0.15130884153448	0.756544207672401	0.0879456290631179	0.993	0.162774855038333	1
chr5	154392274	154434001	-0.151191302776903	0.755956513884516	0.0884512319413288	0.993	0.163035639680778	1
chr16	51851838	51915089	-0.150553280239791	0.752766401198954	0.0905508144197941	0.993	0.163903147777077	1
chr10	6916491	6962248.5	-0.150056515979649	0.750282579898245	0.0920250459699459	0.993	0.164414072790848	1
chr6	133226325.5	133289633	-0.149902103466884	0.749510517334418	0.0924667832214354	0.993	0.16448858268869	1
chr6	51679078	51814595	-0.149400103468091	0.747000517340455	0.0941991383462528	0.993	0.165105950413663	1
chr6	159618314.5	159692484	-0.148251943734522	0.741259718672612	0.0984302361165441	0.993	0.166872899419621	1
chr2	203359167	203484295.5	-0.147903269764908	0.739516348824542	0.0997501257354526	1	0.167178922214328	1
chr3	100673784	100713609	-0.147857596755236	0.73928798377618	0.0998858401922355	1	0.167242787841049	1
chr17	15083645	15151869	-0.146906443684066	0.734532218420329	0.10381889837116	1	0.168490828629896	1
chr5	15834770	15918940	0.146725946457057	0.733629732285283	0.104454893570594	1	0.168714358323421	1
chr17	16295349	16323481	-0.146047867085848	0.73023933542924	0.106679546234722	1	0.169560577877479	1
chr7	136794953	136910420	-0.145848317853253	0.729241589266265	0.107336829976396	1	0.169885228146646	1
chr5	122789740	122917781	-0.145772434918542	0.728862174592711	0.107741312278965	1	0.169941110570027	1
chr5	147443301.5	147552209	-0.145023524259026	0.725117621295132	0.110460923550184	1	0.170904417106408	1
chr2	167660297	167816565	-0.144929874435643	0.724649372178215	0.110852100513852	1	0.17097892700425	1
chr13	52435257.5	52508088	-0.143968769831471	0.719843849157356	0.114417931339129	1	0.172298816623158	1
chr6	153353519	153411847	-0.143387296098537	0.716936480492684	0.11677563739226	1	0.172990694245973	1
chr5	67715050	67780261	-0.143049300656016	0.715246503280078	0.118063594197808	1	0.173613384106507	1
chr14	20528812	20611958	-0.142497176692158	0.712485883460789	0.120277602590816	1	0.174600640252908	1
chr2	233759533	233831578	-0.142276040530954	0.711380202654771	0.121246231262756	1	0.175074310317758	1
chr9	34249001	34339403	-0.141901470976336	0.709507354881679	0.12281626125299	1	0.175555963585948	1
chr11	36615699	36670361	-0.141015095810166	0.705075479050831	0.126328870722666	1	0.176769410493655	1
chr4	99772732	99859711	-0.140824260832155	0.704121304160776	0.127151140666704	1	0.176947702034919	1
chr14	36942999	37069791	-0.140182557707686	0.700912788538431	0.12975898709116	1	0.178147843603724	1
chr2	31605342	31638511	-0.139730157360367	0.698650786801837	0.131339661352514	1	0.178914231124381	1
chr10	25755214	25797307	0.139591450685209	0.697957253426047	0.131919774128567	1	0.179390562257011	1
chr8	127583661	127629477	-0.139553752994616	0.697768764973081	0.132106048873171	1	0.179502327103774	1
chr9	5509642	5543782	-0.139193206716665	0.695966033583327	0.133755910896806	1	0.180324597047811	1
