# Supplementary material for: Large hypomethylated blocks as a universal defining epigenetic alteration in human solid tumors
Source: Genome Med. 2014 Aug 26;6(8):61. doi: 10.1186/s13073-014-0061-y (PMC4154522; doi:10.1186/s13073-014-0061-y)
Supplement: Additional file 2: — Data 1–11. Listing of individual blocks identified in comparisons between sample datasets. Columns in order are: chromosome, start coordinate of block, end coordinate of block, difference of average probe methylation per set within block, area (block length X difference of average probe methylation per set within block), P value for block difference significance, family-wise error rate of block difference, P value area and family-wise error rate area. Datasets are determined by comparisons between: (1) breast cancer vs. breast normal, (2) breast ductal carcinoma in situ vs. breast normal, (3) colon cancer vs. colon normal, (4) colon tubular adenoma vs. colon normal, (5) lung cancer vs. lung normal, (6) pancreas adenocarcinoma vs. pancreas normal, (7) pancreas intraductal papillary mucinous neoplasm vs. pancreas normal, (8) Pancreas neuroendocrine tumor vs. pancreas normal, (9) thyroid cancer vs. thyroid normal, (10) thyroid follicular adenoma vs. thyroid normal, (11) thyroid adenomatoid nodule (benign) vs. thyroid normal. [file 13073_2014_61_MOESM2_ESM.zip › 1714377612132518_add14.csv]

chr	start	end	value	area	p.value	fwer	p.valueArea	fwerArea
chr12	34367440	34844955	-0.112230424321743	6.62159503498284	0	0	0	0
chr11	55066025	56185737	-0.0951245000157122	6.37334150105272	0	0	0	0
chr14	101270817	101864621	-0.0545712543831814	6.27569425406587	0	0	0	0
chr19	54741710	55478120.5	-0.0669234291608416	5.9561851953149	0	0	0	0
chr1	158223723.5	158944784	-0.105714929037648	5.70860616803299	0	0	0	0
chr7	157423188	158075977.5	-0.053573684186319	5.46451578700454	0	0	0	0
chr19	54107207	54312929.5	-0.058988826718201	4.42416200386507	0	0	9.39330520351535e-06	0.005
chr16	86152925	86519105	-0.0541719603514828	3.4670054624949	1.87866104070307e-06	0.001	5.07238480989829e-05	0.025
chr3	164621774	164915196	0.217172189583667	2.17172189583667	1.87866104070307e-06	0.001	0.000541054379722484	0.225
chr20	29844545.5	30126382	-0.0910293390545225	1.72955744203593	2.06652714477338e-05	0.011	0.00118919243876504	0.469
chr11	48237355.5	48510647	-0.0866769161278654	1.30015374191798	3.75732208140614e-05	0.02	0.00278417566232195	0.788
chr2	79252027	79531106	-0.0825309636212081	1.98074312690899	4.50878649768737e-05	0.024	0.000732677805874197	0.302
chr11	57886517	58208471.5	-0.0807518581866493	2.01879645466623	5.2602509139686e-05	0.028	0.000698861907141542	0.289
chr1	248342500.5	248845142.5	-0.0575356990338656	2.35896366038849	9.01757299537474e-05	0.037	0.000373853547099911	0.16
chr22	48792702	49080471	-0.0935440698866098	1.02898476875271	7.51464416281228e-05	0.037	0.00490518397727572	0.925
chr1	2615690	2840035.5	-0.0471261987662318	2.2149313420129	0.000101447696197966	0.041	0.000495966514745611	0.204
chr19	56249709	56704341	-0.076808665690422	1.92021664226055	7.70251026688259e-05	0.041	0.000820974874787242	0.333
chr8	55618220	56284622	-0.0770475040705238	1.23276006512838	0.000110841001401481	0.057	0.00319560243023592	0.822
chr6	29080188	29461426.5	-0.0611019223715729	2.13856728300505	0.000137142255971324	0.062	0.000567355634292327	0.235
chr12	126135376	126718414	-0.0825304361514881	0.907834797666369	0.000157807527419058	0.07	0.00651143916707684	0.962
chr11	59405020	59942032	-0.0584938790135076	2.04728576547277	0.000163443510541167	0.071	0.000661288686327481	0.272
chr12	126868736	127329056	-0.0733508314452643	1.46701662890529	0.000150292883256246	0.08	0.00199701668626736	0.659
chr5	43613142	43894841	-0.0779225358036002	0.935070429643202	0.000202895392395932	0.084	0.00613758561997693	0.96
chr19	51582841	51762753	-0.0727633256710573	1.30973986207903	0.00016532217158187	0.086	0.00271842252589734	0.783
chr2	48927520	49143386	-0.0735632584665707	1.02988561853199	0.000199138070314525	0.095	0.00489203334999079	0.925
chr1	159261560	159685185	-0.0708619701827165	1.34637743347161	0.000187866104070307	0.097	0.00254182838807125	0.754
chr4	13852818	14116867	-0.0764181462667548	0.917017755201058	0.000242347274250696	0.102	0.00638369021630903	0.961
chr16	17818508	18166238	-0.0761010717921014	0.913212861505217	0.000246104596332102	0.103	0.00644756469169294	0.962
chr14	106170956	106444921.5	-0.0628893882664202	2.01246042452545	0.000244225935291399	0.116	0.000704497890263651	0.291
chr8	60531025	60844458	-0.0933004378394275	0.839703940554847	0.000259255223617024	0.13	0.00768372365647556	0.976
chr1	152942207.5	153177304.5	-0.0591784752457193	1.89371120786302	0.000317493715878819	0.145	0.000864184078723412	0.35
chr11	56309888	56545039	-0.0658568794478677	1.44885134785309	0.000298707105471788	0.147	0.00209094973830252	0.675
chr8	69553023	69879951	-0.0692007961249943	0.96881114574992	0.000334401665245146	0.153	0.00563974044419062	0.949
chr20	1514929	1639533	-0.0716124660958953	0.859349593150744	0.000398276140629051	0.158	0.00728920483792791	0.97
chr12	128856470	129079614	-0.0714467647872224	0.857361177446669	0.000402033462710457	0.159	0.00730987010937565	0.97
chr2	167744600.5	168173757	-0.0733096610892693	0.806406271981963	0.000424577395198894	0.17	0.00842767342859397	0.982
chr6	74371222	74877005	-0.0648371067482643	1.10223081472049	0.000417062751036082	0.184	0.00421759403637839	0.902
chr8	138493703	139095979	-0.159707201502489	0.958243209014932	0.000373853547099911	0.186	0.00578064002224335	0.954
chr19	15783396.5	16058505	-0.0635398571915123	1.08017757225571	0.00047717990433858	0.204	0.00441109612357081	0.909
chr2	124584402	124971544	-0.0807404721591882	0.726664249432694	0.000464029277053658	0.211	0.010477292624001	0.992
chr11	124055267	124295700	-0.0591650619288322	1.41996148629197	0.000497845175786314	0.222	0.00219615475658189	0.693
chr2	125342468	125755746	-0.0668015211078745	0.868419774402369	0.000550447684926	0.225	0.00711824668322393	0.966
chr4	4629206	4840199	0.0619523871195895	1.11514296815261	0.00052602509139686	0.227	0.00408420910248847	0.892
chr10	132386640	132734310	-0.0662511373645392	0.861264785739009	0.000576748939495843	0.231	0.00725163161711385	0.97
chr12	130256906	130502051	-0.0528249886931034	1.37344970602069	0.000687589940897324	0.274	0.00240092881001852	0.729
chr10	130385987	130621815.5	-0.0616703343228793	0.925055014843189	0.000698861907141542	0.274	0.00627660653698896	0.961
chr1	148739457	149069790	-0.0755590290005503	0.680031261004952	0.000672560652571699	0.276	0.0119482842188715	0.995
chr16	20053474	20429506	-0.0558465227244684	1.28447002266277	0.000680075296734511	0.285	0.00286120076499078	0.797
chr10	10403467	10631670	-0.0746800048683453	0.672120043815108	0.00071013387338576	0.291	0.0122357193580991	0.996
chr15	86584249	87131408	-0.0632157636815355	0.821804927859961	0.000828489518950054	0.295	0.00810454372959304	0.977
chr1	207914810	208010970	-0.0595782116348584	0.953251386157734	0.000811581569583726	0.305	0.00586893709115639	0.954
chr14	81780369	81894251	0.0724947812675866	0.652453031408279	0.000841640146234975	0.319	0.0130097277068688	0.998
chr2	85371196	85515537	0.0502058848690452	1.25514712172613	0.000867941400804818	0.322	0.00305094553010179	0.809
chr3	194448743	194600959	0.0599017181323627	0.838624053853078	0.00103326357238669	0.338	0.00772129687728962	0.976
chr3	57969522	58174435	0.0555976692838264	1.0563557163927	0.000899878638496771	0.348	0.00462526348221096	0.916
chr19	51979016.5	52150432	-0.055269825101202	1.05012667692284	0.000928058554107317	0.355	0.00470040992383908	0.92
chr8	133894086	134081000	-0.0526529370433431	1.15836461495355	0.000958117130758566	0.361	0.00373853547099911	0.868
chr19	8959693	9238958	-0.0702644316784893	0.632379885106404	0.00106520081007864	0.366	0.0138964557180806	0.998
chr19	41950475	42234062	-0.0542002126825856	1.08400425365171	0.000969389097002784	0.367	0.00437915888587886	0.907
chr16	31821445	32452613.5	-0.0700449460062772	0.630404514056494	0.00109525938672989	0.374	0.0139847527869937	0.998
chr1	212238115	212420632	0.0601373990488684	0.781786187635289	0.00121925101541629	0.375	0.00907017550451442	0.987
chr1	54704875	54808904.5	0.0511321002608413	1.07377410547767	0.00111592465817762	0.393	0.0044693346158326	0.912
chr19	6857265	7051652	-0.0576279372783008	0.806791121896211	0.00131882005057356	0.393	0.00842015878443116	0.982
chr15	93876605.5	94022195	-0.0552434083464167	0.939137941889083	0.00114598323482887	0.394	0.00608122578875584	0.959
chr12	94244496	94468759	0.0620730665330598	0.682803731863658	0.00157431795210917	0.414	0.0118449578616329	0.995
chr11	7715991	7961442	-0.0542833983176686	0.922817771400367	0.00125682423623035	0.415	0.00630666511364021	0.961
chr19	14937541	15084219.5	-0.0596715855503783	0.716059026604539	0.0016494643937373	0.42	0.0107666064242693	0.993
chr16	54611643	55021073	0.0565321550136753	0.791450170191454	0.00147850623903332	0.423	0.00879401233153107	0.985
chr20	43803238.5	43883368	-0.0637480321638178	0.637480321638178	0.00167200832622573	0.431	0.0136785310373591	0.998
chr16	52557205	52770656	-0.0905620980924236	0.724496784739389	0.000886728011211849	0.432	0.0105355311162628	0.992
chr12	102126396	102356800	-0.0591315292204256	0.709578350645107	0.00176594137826089	0.435	0.0109713804777059	0.993
chr12	127931219	128318179	-0.054189463882737	0.867031422123792	0.00142966105197504	0.441	0.00713891195467167	0.969
chr1	4059661	4391737	-0.05331524429161	0.90635915295737	0.00140335979740519	0.444	0.00653961908268739	0.963
chr17	3030185	3235736	-0.0531270071465522	0.903159121491387	0.00142402506885293	0.446	0.00658658560870496	0.963
chr5	19288807.5	19887438	-0.0668937004117648	0.602043303705883	0.00152171544296949	0.447	0.0153542966856662	0.999
chr11	5841585	6025553	-0.0479786902912997	1.00755249611729	0.00136202925450973	0.448	0.00514565259048571	0.936
chr5	157996684	158153361	0.0664370363103717	0.597933326793346	0.00160249786771972	0.458	0.0155759786884692	0.999
chr12	80816860	81077928	0.0581608597128899	0.697930316554679	0.00196320078753471	0.459	0.0113583846520908	0.994
chr10	130085143.5	130303915	-0.0534360741181026	0.854977185889641	0.00155365268066144	0.462	0.00735683663539322	0.971
chr15	102342791	102464693	-0.0854888531677791	0.683910825342233	0.000988175707409815	0.472	0.0118092633018595	0.995
chr4	188387553	188588839	-0.0620964364655751	0.620964364655751	0.00199325936418596	0.474	0.0144112088432333	0.999
chr1	152595867.5	152692550	-0.0495478496755376	0.941409143835214	0.0014709915948705	0.476	0.00605304587314529	0.959
chr14	94834437	94984196.5	-0.0482414887274896	0.964829774549792	0.00147474891695191	0.479	0.0056904642922896	0.952
chr5	2443015.5	2687000	-0.052263922480489	0.836222759687824	0.00174715476785386	0.49	0.0077738993864293	0.976
chr3	181861227	182123703	-0.0538610244551713	0.754054342372399	0.00197635141481963	0.51	0.0097314641908419	0.988
chr16	25422897	25730812	-0.108078341589669	0.648470049538013	0.00120046440500926	0.519	0.0131957151498984	0.998
chr10	2141701	2337473	-0.060613403603409	0.60613403603409	0.00236899157232657	0.52	0.0151589159374331	0.999
chr14	20482899	20711112.5	-0.0513717877436514	0.770576816154772	0.00214543090848291	0.529	0.00934821733853848	0.988
chr12	113039303	113293823	-0.0601016421538077	0.601016421538077	0.00251364847246071	0.529	0.0153975058896024	0.999
chr2	234865056	235004927	-0.0532035684545809	0.744849958364132	0.0021397949253608	0.531	0.00997005414301119	0.988
chr8	126581837	126711942	-0.0512345394114891	0.768518091172336	0.00217173216305275	0.532	0.00939706252559676	0.988
chr13	94725495	95022023	-0.0530203564559254	0.742284990382956	0.00218488279033767	0.538	0.0100358072794358	0.99
chr13	112507984	112559565	-0.0631264659039061	0.568138193135155	0.0023239037073497	0.541	0.0172630163030205	0.999
chr4	144216328	144332828	0.0570863271275639	0.627949598403203	0.00279169030648476	0.556	0.0140580205675811	0.998
chr7	54142863	54636776.5	-0.0535628374874186	0.696316887336442	0.00255873633743758	0.558	0.0114109871612304	0.994
chr19	43673501	43774901	-0.0566131923785926	0.622745116164518	0.00294386185078171	0.565	0.0143285477574423	0.999
chr3	117481358	117774686	-0.0619687284850258	0.557718556365233	0.00261697482969938	0.57	0.0179111543620631	0.999
chr7	1258515	1392636.5	-0.0528498649431726	0.687048244261243	0.00276538905191492	0.575	0.0116927863173359	0.995
chr4	109000443	109192755	0.076655408171453	0.613243265371624	0.00141651042469011	0.581	0.0148151209669844	0.999
chr2	84122914	84541650	-0.0956827213384897	0.669779049369428	0.00139208783116097	0.598	0.012331531071175	0.996
chr10	102536137	102650389	0.053608301413354	0.643299616960249	0.00326887021082334	0.602	0.0134211544747827	0.998
chr3	97806171.5	98001502.5	-0.057306700451387	0.57306700451387	0.0034285563992831	0.608	0.0169774598248336	0.999
chr7	154407258	154632571	-0.0514764092601296	0.669193320381684	0.00316366519254397	0.609	0.0123597109867855	0.996
chr14	98097986	98261346	-0.0748309277773479	0.598647422218783	0.00155928866378355	0.609	0.0155196188572481	0.999
chr12	72683827	72875216	-0.0551235929719081	0.606359522690989	0.00354315472276599	0.615	0.0151438866491074	0.999
chr3	170975382	171111243	-0.057069636672086	0.57069636672086	0.00351309614611474	0.616	0.0171070874366422	0.999
chr1	38950097	39194066	0.0601368055651941	0.541231250086747	0.00322002502376506	0.621	0.0190740455462583	0.999
chr7	62541571	62904398	-0.0595198288593263	0.535678459733937	0.00346612962009716	0.632	0.0194723216868873	1
chr15	96158220	96400610	-0.0563062671982421	0.563062671982421	0.00383998316719708	0.635	0.0175729953747365	0.999
chr20	44109597	44209027	-0.048540722166592	0.679570110332288	0.00325759824457912	0.645	0.0119670708292786	0.995
chr4	190417205.5	190597677.5	-0.0500389023761689	0.650505730890196	0.00359951455398708	0.645	0.0131036607589039	0.998
chr16	59270585	59627519	-0.118075398324957	0.590376991624784	0.00177909200554581	0.645	0.0159723761680575	0.999
chr1	230367682	230458372.5	0.0516183247210704	0.619419896652845	0.00402972793230809	0.653	0.0144807193017393	0.999
chr1	191933198	192216653	-0.0723860525959047	0.579088420767238	0.00182042254844127	0.653	0.0166299075323036	0.999
chr1	157545234	157738454	-0.0474257285600662	0.616534471280861	0.00438667353004167	0.691	0.0146385268291583	0.999
chr2	92275920.5	92316274	-0.091427577192815	0.54856546315689	0.00182793719260409	0.691	0.0185104472340474	0.999
chr4	81991102	82127082.5	-0.0572446452545394	0.515201807290855	0.00444866934438487	0.692	0.0210954848260548	1
chr14	23981341	24054150	0.0548224261308639	0.548224261308639	0.00459708356660041	0.693	0.0185329911665358	0.999
chr12	21287375	21525662	-0.0690975426114736	0.552780340891789	0.00225627190988439	0.7	0.0182380413831454	0.999
chr3	147072820.5	147232332	0.0569181045593319	0.512262941033987	0.00458581160035619	0.702	0.0213190454898984	1
chr4	5220286	5405706	-0.0543326072362295	0.543326072362295	0.00486761075646165	0.705	0.0189293886461241	0.999
chr1	58810897	58962950	0.0541364190163238	0.541364190163238	0.00497093711370032	0.712	0.0190646522410548	0.999
chr2	230447056	230607043	-0.0825057279223932	0.577540095456752	0.00192938488880205	0.714	0.0167069326349724	0.999
chr8	125564372	125699897	-0.0536948057000932	0.536948057000932	0.00520764840482891	0.723	0.0193990539062999	1
chr1	61554414	61674366	0.0559652635913991	0.503687372322592	0.00511747267487516	0.725	0.0220404513295284	1
chr5	169123192	169217409	-0.0485598492952243	0.582718191542691	0.00522267769315453	0.726	0.0164044682074192	0.999
chr5	86176688	86460037	-0.0810645472430343	0.56745183070124	0.00203271124604072	0.731	0.0173062255069567	0.999
chr1	10651801	10692617	0.0439186677627503	0.570942680915754	0.00525649359188719	0.733	0.0170920581483165	0.999
chr17	67536299	67633729	-0.050429768223777	0.554727450461547	0.00571488688581874	0.741	0.0181102924323776	0.999
chr4	23236618	23467652	-0.0860977848035131	0.516586708821079	0.00210034304350603	0.741	0.020954585248002	1
chr4	14341676	14482701	-0.0790074472198043	0.55305213053863	0.00215482421368642	0.748	0.0182305267389826	0.999
chr2	167115691	167344555	-0.04998495107661	0.54983446184271	0.00595911282111014	0.754	0.0184202715040936	0.999
chr5	2066672.5	2165422	-0.046267825259039	0.555213903108468	0.0061206776706106	0.766	0.0180708405505228	0.999
chr19	57641994.5	57669719	-0.0542191363264649	0.487972226938184	0.00628787850323318	0.772	0.0237011876895099	1
chr7	56957346	57252146	-0.0828406242194559	0.497043745316735	0.0023877781827336	0.779	0.0227656144912398	1
chr10	42398529	42633370	-0.0638367125725323	0.510693700580258	0.00355254802796951	0.781	0.021435522474422	1
chr12	38493731.5	38595633.5	-0.0513272487599897	0.513272487599897	0.0066711253555366	0.789	0.0212476563703517	1
chr11	65196345.5	65258811	-0.0512657432214052	0.512657432214052	0.00671433455947277	0.789	0.0212852295911658	1
chr12	55845465	56031142	-0.0483808117749642	0.532188929524606	0.00681390359463003	0.79	0.0197503635209114	1
chr3	73834503	74060982	-0.0748982720676413	0.524287904473489	0.00257376562576321	0.796	0.0203289911214479	1
chr4	189012434	189158054.5	-0.0476254924127325	0.523880416540057	0.00719151446381135	0.799	0.0203628070201806	1
chr5	16854566	16913076	0.0468924858324327	0.515817344156759	0.00760857721484743	0.808	0.0210391249948337	1
chr8	6756781	6837978	-0.0506709887430844	0.506709887430844	0.00716521320924151	0.812	0.02177743878383	1
chr11	114645223	114958426	0.0621902294673635	0.497521835738908	0.00413305428954675	0.814	0.0227242839483443	1
chr14	90873299	90984545	0.0501469643761401	0.501469643761401	0.0075277947900972	0.823	0.0222846772648198	1
chr22	49975975	50052350.5	-0.071743106195984	0.502201743371888	0.00304343088593897	0.825	0.0222020161790289	1
chr10	69146234	69390115	-0.07143460075642	0.50004220529494	0.00309603339507866	0.825	0.0224406061311982	1
chr15	21940192	22043288	-0.0712792214711219	0.498954550297853	0.00313924259901483	0.826	0.0225589617767625	1
chr11	48880009	49081540	-0.0712059857127074	0.498441899988952	0.00315802920942186	0.827	0.0226153216079836	1
chr1	235985454	236106938	-0.0518540330574991	0.466686297517492	0.00815526757769203	0.835	0.0259781248708421	1
chr1	208382186	208497546	0.0496343144324232	0.496343144324232	0.00790352699823782	0.837	0.0228539115601528	1
chr15	21131137	21147039	0.0951109357727895	0.475554678863948	0.00304906686906108	0.842	0.0249523759426182	1
chr11	51411541	51567296	-0.0941333046950855	0.470666523475427	0.00314675724317764	0.852	0.0254896730002593	1
chr16	65555681	65612895	-0.0502746980004271	0.452472282003843	0.00957365666342285	0.87	0.0277234009776552	1
chr4	120665941	120915594	-0.0745980035978698	0.447588021587219	0.0035469120448474	0.871	0.028382811002942	1
chr3	178560988	178755197	-0.0670802733284705	0.469561913299293	0.00416499152723871	0.876	0.0256380872224748	1
chr2	138427803	138615358	-0.067029928728058	0.469209501096406	0.00417814215452363	0.876	0.0256850537484924	1
chr6	47369949	47491923	-0.0499756371121904	0.449780734009713	0.00988739305722026	0.877	0.0280784679143481	1
chr11	20761811	20999850	-0.0576992506420815	0.461594005136652	0.00640999147087888	0.878	0.0266318989130067	1
chr4	186600724	186718416	0.0462090170878855	0.462090170878855	0.010357058317396	0.88	0.0265736604207449	1
chr6	118587190	118699056	-0.0575713838597244	0.460571070877795	0.0064888952345884	0.88	0.0267521332196117	1
chr17	16999983	17056629	-0.0459925962130613	0.459925962130613	0.0105054725396116	0.88	0.0268178863560363	1
chr11	126611424	126750166	-0.0458926959889215	0.458926959889215	0.0105674683539548	0.88	0.0269306060184785	1
chr11	114453402	114490767	-0.0446124554069655	0.446124554069655	0.0113020248208697	0.891	0.0285763130901344	1
chr10	24658484	24755438	0.0493803396115239	0.444423056503715	0.0104810499460824	0.893	0.0287848444656524	1
chr11	109172798	109460118	-0.0887862457642869	0.443931228821434	0.00367466099561521	0.895	0.0288919281449725	1
chr13	112733739	112788593	-0.0437475914216846	0.437475914216846	0.0116307905029927	0.895	0.0297880494613879	1
chr4	11513849	11652473	-0.0558436977929072	0.446749582343258	0.00770251026688259	0.896	0.0284917733433028	1
chr16	7420461	7727198	-0.0648709828728978	0.454096880110285	0.004954029164334	0.897	0.0275242629073407	1
chr20	17673787.5	17715916	0.0882966923572136	0.441483461786068	0.00372350618267348	0.899	0.0292056645387699	1
chr3	117988595	118230228	-0.0878025351891364	0.439012675945682	0.00377986601389458	0.902	0.0295682461196256	1
chr8	26087851	26195897	-0.0554721132624029	0.443776906099223	0.00802939728796492	0.904	0.0289107147553795	1
chr15	22367858	22449510	-0.0546471897880705	0.437177518304564	0.00878461902632756	0.912	0.0298331373263648	1
chr7	35132752.5	35545089	-0.0862370588554769	0.431185294277384	0.00398651872837191	0.915	0.0307123506934138	1
chr4	62076499	62202294	-0.0631840114038768	0.442288079827138	0.00575997475079561	0.919	0.0291079741646534	1
chr1	231243034	231360004	0.0630993638478391	0.441695546934874	0.00579566931056897	0.919	0.0291812419452408	1
chr8	24240597	24298771	-0.0473330310971645	0.42599727987448	0.0125193971752453	0.919	0.0315389615513231	1
chr5	81630266	81708454	0.0472587412801554	0.425328671521399	0.0126058155831176	0.919	0.0316272586202362	1
chr7	93220800	93386540	-0.0679622203297061	0.407773321978237	0.00550071952717859	0.923	0.034646266912646	1
chr1	111295745	111417994	-0.0625059986881085	0.437541990816759	0.00606619650043021	0.925	0.029774898834103	1
chr8	143946809	143999792.5	-0.0460886157288644	0.41479754155978	0.0136766523763184	0.926	0.0333856853543343	1
chr12	55524042	55714414	-0.0460343476591973	0.414309128932776	0.0137236189023359	0.926	0.0334514384907589	1
chr1	247654200	247767976	-0.0455370658738152	0.409833592864337	0.0141876481793896	0.926	0.034216053534325	1
chr19	49092370.5	49371182	0.0841212129953656	0.420606064976828	0.00430213378321003	0.928	0.0323730870533953	1
chr2	58853779	59092988	-0.0531381630450628	0.425105304360502	0.0102480959770352	0.932	0.031653559874806	1
chr15	44729878	44887664	-0.0670986417717407	0.402591850630444	0.00592341826133678	0.932	0.0356175346706895	1
chr5	165460007	165525091	-0.0667041300379008	0.400224780227405	0.00612819231477341	0.933	0.0361247731516793	1
chr17	72231383	72259008.5	0.0444299241035698	0.399869316932128	0.0150067443931361	0.933	0.0361924049491446	1
chr7	123903317	124120906.5	-0.0665381036235502	0.399228621741301	0.00620521741744224	0.933	0.0363239112219939	1
chr10	79541337.5	79601902.5	-0.0443417077271696	0.399075369544526	0.0150555895801944	0.933	0.036348333815523	1
chr1	23997231	24152857.5	-0.0615819126464959	0.431073388525472	0.00662603749055973	0.935	0.0307442879311057	1
chr6	55887782	55989734	-0.052352740158315	0.41882192126652	0.0111141587167994	0.937	0.0326511288874194	1
chr13	32480222	32575905	0.0437794248147363	0.394014823332626	0.0153542966856662	0.937	0.037347781489177	1
chr10	99912042	100022608	0.0519523449638075	0.41561875971046	0.0115838239769751	0.939	0.0332147271996303	1
chr8	43401874	43418563.5	-0.065264431153724	0.391586586922344	0.00689468601938027	0.943	0.0378719279195332	1
chr3	168695811	168794896	-0.0605995481353925	0.424196836947748	0.00723096634566612	0.944	0.031773794181411	1
chr10	129346535.5	129493783	-0.0601134651688913	0.420794256182239	0.007586033282359	0.95	0.0323467857988255	1
chr12	16726803.5	16763134.5	-0.0598702672551398	0.419091870785979	0.00777765670851071	0.951	0.0326022837003611	1
chr17	14352476	14483597	-0.0598473891256741	0.418931723879718	0.00779080733579563	0.951	0.032634220938053	1
chr4	175635801	175887842	-0.0594944943638314	0.41646146054682	0.00807260649190109	0.953	0.0330625556553333	1
chr8	76032509	76227159	-0.0594894262834594	0.416425983984216	0.0080744851529418	0.953	0.0330719489605368	1
chr7	96220185	96294863	0.0504068584821798	0.403254867857438	0.0134343051020677	0.955	0.0355029363472066	1
chr10	110946662	111037038	-0.0794420063999989	0.397210031999994	0.00521516304899172	0.955	0.0366940074470124	1
chr16	3253625	3292971	-0.0584644606849394	0.409251224794576	0.0088729160952406	0.956	0.0343456811461335	1
chr6	80838251	80891364	-0.077903507825585	0.389517539127925	0.00560968186753937	0.96	0.0383359571965868	1
chr11	85192445	85347457	0.0634900732644625	0.380940439586775	0.00808951444126742	0.96	0.0401037772358884	1
chr15	38370264	38577420	-0.058048312303465	0.406338186124255	0.00927494955795106	0.961	0.0349130367804259	1
chr8	46941047	47057487.5	-0.0495941494165824	0.396753195332659	0.0145577444044081	0.961	0.0367954551432103	1
chr7	61853231	61974919	-0.0776693304162868	0.388346652081434	0.00567355634292327	0.962	0.0385651538435526	1
chr10	25940372	26214594	-0.0629825245916868	0.377895147550121	0.00846900397148944	0.962	0.0408195470923963	1
chr19	43227392	43271058	-0.0491551684069019	0.393241347255215	0.0151495226322296	0.964	0.037499953033474	1
chr10	106682909	107023377	-0.0624138394407364	0.374483036644418	0.00889358136668833	0.964	0.0416236140178172	1
chr11	49862012	50129456	-0.0764631689438965	0.382315844719482	0.00604365256794178	0.967	0.0398050701304166	1
chr7	23470153	23603991	-0.0620885607816099	0.372531364689659	0.0091791378448752	0.967	0.0420914006169523	1
chr4	14700528	14891007	-0.0619795018219153	0.371877010931492	0.00927119223586965	0.967	0.0422492081443713	1
chr2	208613175	208692382	0.0619328020438581	0.371596812263148	0.00931252277876512	0.968	0.0423130826197552	1
chr5	12176144	12331647	-0.0617595590858805	0.370557354515283	0.00947596628930629	0.968	0.0425554298940059	1
chr3	84650340	84909261	-0.0738867868402162	0.369433934201081	0.00696795379996769	0.969	0.0428503796773963	1
chr3	70432664	70664328	0.0737031714108065	0.368515857054033	0.00704873622471792	0.971	0.0430438817645887	1
chr22	36863573	37006716	-0.0477458350635591	0.381966680508473	0.017031940995014	0.974	0.039891488538289	1
chr22	43793678.5	43924705	-0.0605117859114135	0.363070715468481	0.0106595227449492	0.975	0.0443777311034879	1
chr12	31506955	31632112	0.0470637078256451	0.376509662605161	0.0179149116841445	0.977	0.0411107395537053	1
chr15	87667341.5	87911464	-0.0603427685664783	0.36205661139887	0.0108041796450834	0.977	0.0446801955310411	1
chr13	54847234	54898133	-0.0546666015469245	0.382666210828472	0.012970275825014	0.978	0.0397318023498292	1
chr11	126985941	127145287	-0.0467612033383429	0.374089626706743	0.0183150664858142	0.978	0.0417213043919338	1
chr6	161086715	161174486	-0.0464031157084344	0.371224925667475	0.0188110330005598	0.978	0.0423919863834648	1
chr14	75649973	75736811	0.0463892147028258	0.371113717622606	0.0188260622888855	0.978	0.0424314382653195	1
chr10	18133438	18294563	-0.0540298275886141	0.378208793120298	0.013798765343964	0.981	0.0407350073455647	1
chr9	126943462	127036966	-0.0537061885946999	0.375943320162899	0.0142477653326921	0.981	0.0412553964538394	1
chr3	104556025	104731700	-0.0706221777510486	0.353110888755243	0.00848966924293717	0.981	0.0472746264282521	1
chr8	4773213	5021898	-0.0704582092244519	0.35229104612226	0.00858172363393162	0.981	0.0475244883466656	1
chr7	3157722	3221261.5	-0.0438170287570898	0.350536230056719	0.0215651500862305	0.981	0.0480204548614112	1
chr13	103945151	104168550	-0.0699473066845617	0.349736533422809	0.00886915877315919	0.982	0.0482984966954352	1
chr17	70375560	70405164	0.0430676683254589	0.344541346603671	0.0219296103281269	0.982	0.0498333627656896	1
chr2	223335429	223513249	0.0590733061827497	0.354439837096498	0.012248869985384	0.983	0.0469101661863557	1
chr7	34494374	34699393	-0.0530918681682846	0.371643077177992	0.0151814598699215	0.984	0.0422961746703889	1
chr8	66699054	66743912	0.0527641944544795	0.369349361181356	0.0156868196898706	0.986	0.0428616516436405	1
chr11	89609024	89735737	-0.0522515355059	0.3657607485413	0.0165059159036172	0.986	0.0436882625015499	1
chr2	225862523	225968528	-0.0576839785405476	0.346103871243285	0.0140448699402962	0.986	0.0493824841159209	1
chr2	166847297	166948291	-0.0573701771516211	0.344221062909727	0.0144581753692508	0.986	0.0499479610891725	1
chr6	71594849	71816668	-0.0688090959164189	0.344045479582094	0.00949099557763191	0.986	0.050008078242475	1
chr10	15613325	15820266	-0.0686085221366225	0.343042610683112	0.00963565247776605	0.986	0.0503293292804353	1
chr1	151492569	151557485	0.0571454643096736	0.342872785858042	0.0148076063228216	0.986	0.0503856891116563	1
chr2	229163175	229379650	-0.0683047223365067	0.341523611682533	0.00986297046369112	0.986	0.050817781151018	1
chr12	20556313	20602584	0.0680257623363379	0.340128811681689	0.0100771378223313	0.987	0.0512536305124612	1
chr15	95889928	95985725	-0.0677891456706683	0.338945728353342	0.0102762758926458	0.987	0.0516256053985204	1
chr10	24331904	24446911	0.0514432356511063	0.360102649557744	0.0178754598022897	0.988	0.0452644591146998	1
chr8	56433655.5	56602315	-0.0513234082266449	0.359263857586515	0.0180595685842786	0.988	0.0454861411175027	1
chr14	19585143	19602855	-0.0563531137728918	0.338118682637351	0.0159366816082841	0.988	0.0518322581129977	1
chr6	85298261	85361633	-0.0562075640330874	0.337245384198525	0.016171514238372	0.988	0.0521347225405509	1
chr6	113128231	113278378	0.067307017902644	0.33653508951322	0.0106275855072573	0.989	0.0523883417810458	1
chr11	100796018	100935797.5	-0.0557400445696051	0.33444026741763	0.0170000037573221	0.989	0.0531435635194084	1
chr6	70926272	71022123.5	-0.0669741120933706	0.334870560466853	0.0109056273412813	0.99	0.0529951492971929	1
chr3	58836467	58984465	-0.0668723014820093	0.334361507410046	0.0109845311049909	0.99	0.0531642287908562	1
chr12	60130454	60332459	-0.0665439223033756	0.332719611516878	0.0112776022273405	0.99	0.0537785509511661	1
chr2	138892947	139079940	0.0554517359755124	0.332710415853074	0.017544815459126	0.99	0.0537804296122068	1
chr2	116315952	116603993	-0.0657282351390459	0.328641175695229	0.0119858574396856	0.991	0.0551687601212864	1
chr2	54292798	54350432	-0.0655336571566128	0.327668285783064	0.0121305143398197	0.991	0.0555313417021421	1
chr14	106692023	106841605	-0.0502195288831939	0.351536702182357	0.0200678572367902	0.993	0.0477536849936313	1
chr2	115442503	115612096	-0.0497680419038949	0.348376293327265	0.0209414346207171	0.994	0.0486779862256572	1
chr3	175056652	175244596	-0.0538874327030922	0.323324596218553	0.0204736480215821	0.994	0.0571582621633909	1
chr11	127643816	127812834	-0.0645938463418563	0.322969231709281	0.0131543846070029	0.994	0.0572897684362401	1
chr4	96255377	96433143	0.0631564214020843	0.315782107010422	0.0148169996280251	0.994	0.0602054503714113	1
chr2	18569314	18654908	-0.0490719358916712	0.343503551241699	0.022346673079163	0.995	0.0501771577361383	1
chr1	150436947	150510625	-0.0488131835578087	0.341692284904661	0.0229215433576182	0.995	0.0507708146250005	1
chr14	92629962	92807984	0.0487856993841303	0.341499895688912	0.0229741458667578	0.995	0.0508196598120587	1
chr15	63464737	63555910	-0.0533507375798009	0.320104425478805	0.0216196312564109	0.995	0.0584000571112956	1
chr17	34583962	34641309	-0.0482290330137089	0.337603231095963	0.024067526592447	0.996	0.0520069735897831	1
chr6	117609650	117748486	-0.0479850561208331	0.335895392845832	0.0245822797175997	0.996	0.0525987518176046	1
chr1	13737049.5	13845638	-0.0479532687468338	0.335672881227837	0.0246593048202685	0.996	0.0526870488865176	1
chr5	33649717	33764247	-0.04789722053852	0.33528054376964	0.0247645098385479	0.996	0.0528166764983261	1
chr7	98254410.5	98287311	-0.0476017049776699	0.333211934843689	0.0253243508286774	0.996	0.0535888061860551	1
chr16	24359682	24394920	-0.0622586286748607	0.311293143374304	0.0159216523199585	0.996	0.0621423499043761	1
chr2	228632698.5	228727869	-0.0474547048135399	0.332182933694779	0.0256136646289457	0.997	0.0539532664279515	1
chr2	19616327	19774488	-0.0473564536474497	0.331495175532148	0.025820317343423	0.997	0.0541824630749172	1
chr8	77646252	77767755	-0.0472256152519097	0.330579306763368	0.0260983591774471	0.997	0.0544680195531041	1
chr14	94088389	94179847	-0.0471438562920926	0.330006994044649	0.0262599240269475	0.997	0.054702852183192	1
chr5	139619584	139641530	-0.0471183415635039	0.329828390944527	0.026301254569843	0.997	0.0547704839806573	1
chr1	112422473	112506949	0.0461730117469151	0.323211082228406	0.0281836729326275	0.997	0.0572071073504492	1
chr5	102608478	102729419	0.0460712106701385	0.322498474690969	0.0283527524262907	0.997	0.0574588479299034	1
chr5	156536243	156607977	-0.0456829225170965	0.319780457619675	0.029091066215287	0.997	0.0585484713335112	1
chr16	82132065	82226584	-0.0454613994876829	0.31822979641378	0.0294968570000789	0.997	0.0591890947483909	1
chr3	112013256.5	112067412	0.052418491290558	0.314510947743348	0.0238101500298707	0.997	0.0606976595640755	1
chr1	46871159.5	46924753	0.0448353446794046	0.313847412755832	0.0305733297764018	0.997	0.0609888520253845	1
chr8	7564377	7585573	-0.0444255062847678	0.310978543993375	0.031185773275671	0.997	0.062256948227859	1
chr16	22692462	22793931	-0.0439599377733192	0.307719564413234	0.0318038527580623	0.997	0.0637335758058516	1
chr8	16092273	16240240	-0.0613281172574592	0.306640586287296	0.017272409608224	0.997	0.0642013624049867	1
chr2	133733241	133888263	-0.0612629668116018	0.306314834058009	0.0173832506096255	0.997	0.0643234753726324	1
chr15	62853598	62899159	0.0435894357282118	0.305126050097483	0.032185220949325	0.997	0.0647987766159303	1
chr2	9679744	9753939	-0.04358183189729	0.30507282328103	0.0321927355934878	0.997	0.0648081699211338	1
chr20	61142637	61167926	-0.0519249346820581	0.311549608092349	0.0250519449777754	0.998	0.0620502955133817	1
chr5	154347281	154434001	-0.0517655456488589	0.310593273893153	0.0254427064742417	0.998	0.0624241490604816	1
chr3	143127934	143258538	-0.0515206369008493	0.309123821405096	0.0260720579228772	0.998	0.0630741657805649	1
chr8	116440901	116506662	0.0510337096331835	0.306202257799101	0.0272913089382935	0.998	0.0643779565428128	1
chr6	57359134	57614321	-0.0506767473888349	0.304060484333009	0.0282569407132149	0.998	0.0652346259773734	1
chr6	49705364.5	49817519	-0.050426919583815	0.30256151750289	0.0288919281449725	0.998	0.0658771280532939	1
chr4	189743072	189895696	-0.0503027669096325	0.301816601457795	0.0292037858777292	0.998	0.0662190443627018	1
chr5	45260623	45569042	-0.049994240983337	0.299965445900022	0.0300923925499818	0.998	0.067090743085588	1
chr6	156919757	156991236.5	0.0598366307843819	0.29918315392191	0.0196226145701436	0.998	0.0674458100222809	1
chr8	49954840	50020154	-0.0497678231987474	0.298606939192485	0.0307480452531871	0.998	0.0677144585511015	1
chr8	136245170	136304116	-0.0596521486640123	0.298260743320061	0.0199720455237143	0.998	0.0678703874174798	1
chr2	45005364	45192207	0.049700930740972	0.298205584445832	0.0309227607299725	0.998	0.0678966886720497	1
chr1	113683521	113819171	0.0494971709191029	0.296983025514618	0.0315802920942186	0.998	0.0684527723400978	1
chr2	132479214	132514132	0.0494950087651113	0.296970052590668	0.0315915640604628	0.998	0.0684565296621792	1
chr5	87168997	87246732	-0.0593574052291904	0.296787026145952	0.0204961919540705	0.998	0.0685222827986038	1
chr11	23501632	23674834	-0.0593381807632233	0.296690903816116	0.0205356438359253	0.998	0.0685598560194178	1
chr11	62895811	62947565	-0.0592797877044166	0.296398938522083	0.0206539994814896	0.998	0.0687101489026741	1
chr1	217543379	217604421.5	0.0591273452138213	0.295636726069107	0.0209094973830252	0.998	0.0690483078900006	1
chr2	133508993	133630172	-0.0590917354567804	0.295458677283902	0.0209602212311242	0.998	0.0691253329926695	1
chr7	31292573	31474609	-0.0586803471156482	0.293401735578241	0.0217342295798938	0.998	0.0700853287844687	1
chr2	50774707	50884472.5	-0.0584940164221693	0.292470082110846	0.0220986898217902	0.998	0.0705099061796676	1
chr15	91670784	91814997	-0.0572660945855461	0.286330472927731	0.0247964470762398	0.998	0.0735871529643393	1
chr16	26999476	27063429	-0.0567292750686409	0.283646375343204	0.0259762462098014	0.998	0.0749510608798897	1
chr1	13034580	13184954	-0.0566401310128864	0.283200655064432	0.0261866562463601	0.998	0.0752366173580765	1
chr8	69216882	69355417	-0.0565362993462455	0.282681496731228	0.026440275486855	0.998	0.0755240524973041	1
chr11	16023708	16181614	0.0564860873795946	0.282430436897973	0.0265342085388902	0.998	0.0756442868039091	1
chr2	117971251	118381085.5	-0.056418452315406	0.28209226157703	0.0266976520494313	0.998	0.0758208809417352	1
chr5	103820591	103907009	-0.0561866580504029	0.280933290252014	0.0272443424122759	0.998	0.0764013872033125	1
chr20	50214496	50312509	0.0494194992393974	0.296516995436384	0.0318094887411844	0.999	0.0686312451389646	1
chr17	72013430	72104893	-0.0491382067888152	0.294829240732891	0.032647371565338	0.999	0.0694296760812634	1
chr8	35186363	35297622	-0.0490673176835325	0.294403906101195	0.0328596602629374	0.999	0.0696081488801302	1
chr2	190563594	190635899	-0.0484520936908671	0.290712562145203	0.0347552292530068	0.999	0.071374090258391	1
chr9	112852486	112889386	0.0481331432352026	0.288798859411215	0.0356551078915036	0.999	0.072285240863132	1
chr2	205010152	205130274	0.047753764756717	0.286522588540302	0.0368236350588209	1	0.0734894625902227	1
chr17	42120896	42164433	-0.0470035553825949	0.282021332295569	0.0390366977647691	1	0.0758509395183865	1
chr3	114160906	114261297	0.0468544781669298	0.281126869001579	0.0395176349911891	1	0.0762867888798296	1
chr16	14196204	14280512	0.0462566895569191	0.277540137341515	0.0413887813877293	1	0.0784810649753708	1
chr4	114366508	114389632	-0.0457076075692063	0.274245645415238	0.0429330407631873	1	0.0804987469330859	1
chr1	183067225	183095301	-0.0452561098890829	0.271536659334497	0.0442048942877432	1	0.082294746887998	1
chr16	34979623	35037569	-0.0541868591957484	0.270934295978742	0.0330362544007635	1	0.0826253912311617	1
chr5	29128011	29238187	-0.0541695141982432	0.270847570991216	0.0330869782488625	1	0.0826761150792607	1
chr5	143735715	143883482	-0.0541391229479646	0.270695614739823	0.0331546100463278	1	0.0827625334871331	1
chr3	142854187	142893947	-0.0450393966863759	0.270236380118255	0.0447553419726692	1	0.0830706338978084	1
chr8	60197574	60251872	-0.0539505867929998	0.269752933964999	0.0337445096131085	1	0.0834050355630535	1
chr8	3253979	3316856	-0.0535269424762298	0.267634712381149	0.0350633296636821	1	0.0848685125137612	1
chr1	5661844.5	5732348	-0.044478594793412	0.266871568760472	0.046224454906499	1	0.0853776296557917	1
chr19	48426983	48474386	-0.0444334696765694	0.266600818059417	0.04630711599229	1	0.085546709149455	1
chr14	99172002	99183369	-0.0443479512347471	0.266087707408482	0.0465118900457266	1	0.0858811108147002	1
chr19	46713459.5	46733925	-0.0442895466990679	0.265737280194408	0.04665466828482	1	0.08614788068248	1
chr13	100458131	100499713	0.0440441706731699	0.26426502403902	0.047167542748932	1	0.0871454496950933	1
chr2	129037710	129057540	0.0439754103446225	0.263852462067735	0.0473121996490661	1	0.0874291275122395	1
chr1	48931095	48998823	0.0523442811330561	0.26172140566528	0.0393391621923223	1	0.0889809015318602	1
chr8	3965253.5	3982769	-0.0523322958590469	0.261661479295234	0.0393767354131363	1	0.0890184747526743	1
chr3	179791243	179993335	-0.0522738155621616	0.261369077810808	0.0395589655340845	1	0.0892025835346632	1
chr1	67613865	67690795	-0.0519187660661911	0.259593830330956	0.0410149278406294	1	0.0903391734642885	1
chr2	208101234.5	208123481	0.0432565395151094	0.259539237090657	0.0483980657305925	1	0.0903673533798991	1
chr16	26082472	26188001	-0.0511718051475354	0.255859025737677	0.0440452080992835	1	0.0928547005977899	1
chr7	131639772	131762669	0.0511548268008539	0.25577413400427	0.0441072039136267	1	0.0929166964121331	1
chr14	24791900.5	24887496	0.0510781516439139	0.25539075821957	0.0443852457476507	1	0.0931421357370175	1
chr9	101050633	101142609	0.0503930867037697	0.251965433518849	0.0472069946307867	1	0.0954867047158149	1
chr3	7773492	8000927	0.0503019656795282	0.251509828397641	0.0476015134493344	1	0.0958267423641822	1
