# Supplementary material for: Large hypomethylated blocks as a universal defining epigenetic alteration in human solid tumors
Source: Genome Med. 2014 Aug 26;6(8):61. doi: 10.1186/s13073-014-0061-y (PMC4154522; doi:10.1186/s13073-014-0061-y)
Supplement: Additional file 2: — Data 1–11. Listing of individual blocks identified in comparisons between sample datasets. Columns in order are: chromosome, start coordinate of block, end coordinate of block, difference of average probe methylation per set within block, area (block length X difference of average probe methylation per set within block), P value for block difference significance, family-wise error rate of block difference, P value area and family-wise error rate area. Datasets are determined by comparisons between: (1) breast cancer vs. breast normal, (2) breast ductal carcinoma in situ vs. breast normal, (3) colon cancer vs. colon normal, (4) colon tubular adenoma vs. colon normal, (5) lung cancer vs. lung normal, (6) pancreas adenocarcinoma vs. pancreas normal, (7) pancreas intraductal papillary mucinous neoplasm vs. pancreas normal, (8) Pancreas neuroendocrine tumor vs. pancreas normal, (9) thyroid cancer vs. thyroid normal, (10) thyroid follicular adenoma vs. thyroid normal, (11) thyroid adenomatoid nodule (benign) vs. thyroid normal. [file 13073_2014_61_MOESM2_ESM.zip › 1714377612132518_add15.csv]

chr	start	end	value	area	p.value	fwer	p.valueArea	fwerArea
chr11	55321480	56512503	-0.0744208423090457	6.47461328088697	0	0	0	0
chr1	158223723.5	158911377	-0.0736046841150678	3.82744357398353	0	0	1.75173991567124e-06	0.001
chr12	34474499.5	34759279	-0.0748545621718481	2.91932792470208	0	0	4.55452378074522e-05	0.024
chr14	101334984	101513811.5	-0.043545561680609	3.17882600268446	1.75173991567124e-06	0.001	1.75173991567124e-05	0.01
chr1	248200285	248845142.5	-0.0562830865359679	3.03928667294227	1.75173991567124e-06	0.001	3.32830583977536e-05	0.017
chr19	54107207	54260789.5	-0.0456835552977037	2.96943109435074	1.75173991567124e-06	0.001	3.85382781447673e-05	0.02
chr19	55013953	55435064	-0.0444286361916086	2.66571817149651	7.00695966268496e-06	0.004	8.7586995783562e-05	0.048
chr11	48237355.5	48510647	-0.0813493804554367	1.22024070683155	1.22621794096987e-05	0.007	0.00203201830217864	0.691
chr11	59480501	60135537	-0.0461207103693683	2.30603551846841	3.50347983134248e-05	0.02	0.000217215749543234	0.113
chr11	57945964.5	58208471.5	-0.068898884458556	1.58467434254679	5.25521974701372e-05	0.03	0.000975719133028881	0.422
chr2	79252027	79531106	-0.0647002711955506	1.55280650869321	7.00695966268496e-05	0.04	0.00104228524982439	0.442
chr1	159269203	159685185	-0.0648929684513792	1.16807343212483	7.18213365425209e-05	0.04	0.00226324797104724	0.734
chr12	126374295	127268720	-0.0612170044828071	1.77529313000141	8.40835159522195e-05	0.048	0.000665661167955071	0.309
chr15	95889928	96400610	-0.0614407473020026	1.04449270413404	0.000101600915108932	0.055	0.0029236539192553	0.809
chr16	86248222	86425356	-0.0409704045045895	1.47493456216522	0.000147146152916384	0.065	0.0012244662010542	0.506
chr22	48792702	49080471	-0.0750343201409905	0.825377521550895	0.000131380493675343	0.067	0.00491363046345783	0.947
chr2	167744600.5	168193427	-0.0620103327272366	0.868144658181313	0.00014189093316937	0.069	0.00443015024673257	0.933
chr6	29080188	29443423	-0.0516930311403538	1.65417699649132	0.000134883973506686	0.07	0.000860104298594579	0.379
chr20	29892486	30053333	-0.0603020740569276	0.904531110853913	0.000143642673085042	0.071	0.00406053312452594	0.903
chr3	164905498	164915196	0.126079126815638	1.0086330145251	0.000171670511735782	0.098	0.00318991838643733	0.846
chr4	14341676	14858290	-0.0588055053708923	0.823277075192492	0.000234733148699946	0.105	0.00494341004202424	0.948
chr8	69646661	70178257	-0.0546293720264484	1.31110492863476	0.000201450090302193	0.107	0.00167991857912872	0.621
chr3	57929568	58182370	0.0541583691201347	1.35395922800337	0.000204953570133535	0.11	0.00156080026486308	0.595
chr3	117453585	117836331	-0.0613162974787095	0.735795569744514	0.000261009247435015	0.113	0.00625721497877767	0.979
chr7	34335534	34817322	-0.0551479404634381	0.992662928341886	0.000243491848278302	0.118	0.00331779540028133	0.856
chr1	152957198.5	153124825	-0.0535181760126557	1.28443622430374	0.000224222709205919	0.119	0.00177801601440631	0.637
chr11	64956129.5	65090854	0.0547121482820094	0.87539437251215	0.000280278386507398	0.13	0.0043670876097684	0.928
chr16	17818508	18166238	-0.059684415194767	0.716212982337204	0.000336334063808878	0.133	0.00662858384089997	0.984
chr2	85382880	85569139.5	0.0430135782580589	1.29040734774177	0.000308306225158138	0.139	0.00175524339550258	0.634
chr6	74414015	74877005	-0.0535404922522321	0.856647876035714	0.000331078844061864	0.15	0.0045685377000706	0.942
chr1	148739457	149069790	-0.0780118956904686	0.702107061214217	0.000322320144483508	0.169	0.00689660004799767	0.986
chr19	51582841	51742996	-0.0520686139461058	0.833097823137693	0.000413410620098413	0.172	0.00481903650801158	0.944
chr19	42071114	42275058.5	-0.049003471697321	1.07807637734106	0.000380127561700659	0.176	0.00270118294996505	0.79
chr1	54689333	54808904.5	0.0455681665361206	1.13920416340302	0.000444941938580495	0.201	0.0023876215050599	0.75
chr4	13922944	14169971	-0.064830023350413	0.64830023350413	0.000486983696556605	0.212	0.00807552101124442	0.991
chr1	191877811	192304785	-0.0580485537496541	0.638534091246195	0.000641136809135674	0.222	0.00834178547842645	0.994
chr12	130256906	130450777	-0.0465055090066518	0.976615689139687	0.000534280674279728	0.223	0.0034351619746313	0.867
chr5	19734126	19989519	-0.0549702678984983	0.65964321478198	0.000658654208292386	0.224	0.00783728438271313	0.99
chr16	65508251	65692605	-0.0538320493152159	0.645984591782591	0.000754999903654305	0.246	0.00812456972888321	0.992
chr20	1514929	1639533	-0.0538295736659774	0.645954883991729	0.000754999903654305	0.246	0.00812456972888321	0.992
chr14	20344238.5	20666088	-0.0483461409650625	0.821884396406062	0.000658654208292386	0.253	0.00495392048151827	0.948
chr14	74192381	74345331	0.0533928731656697	0.640714477988037	0.000798793401546086	0.256	0.00827872284146228	0.993
chr8	15998382	16240240	-0.0558843375262193	0.614727712788412	0.000828572980112497	0.267	0.00894263226950168	0.997
chr6	130693841	130992677	-0.0530262465744396	0.636314958893275	0.000853097338931894	0.268	0.00837682027673987	0.995
chr17	72192970	72306111.5	0.0498248733050417	0.697548226270583	0.00081981428053414	0.27	0.00699294574335959	0.986
chr16	70679178	70808261	0.0446841260057148	0.893682520114297	0.00069193726669014	0.271	0.00418140317870725	0.912
chr10	24633303	24772377	0.0495491982617089	0.693688775663924	0.000840835159522195	0.275	0.00706476707990211	0.987
chr17	55901064	56074002	0.0442059352109179	0.884118704218358	0.000725220325087894	0.28	0.00428475583373185	0.919
chr4	175789139	175899203	-0.0662182400565444	0.5959641605089	0.00063588158938866	0.285	0.00947866468369708	0.997
chr11	20761811	21043240	-0.0661857019354488	0.595671317419039	0.000637633329304331	0.285	0.00949092686310678	0.998
chr7	54164018	54511386	-0.0566719109475836	0.566719109475836	0.00103878176999305	0.33	0.0104508803368946	0.998
chr19	56269252.5	56459080	-0.0505263053567774	0.606315664281329	0.00118242444307809	0.331	0.00915984801904492	0.997
chr6	43057827	43128935	0.0531788334483305	0.584967167931636	0.0011754174834154	0.331	0.00984477832607237	0.998
chr7	61853231	62198343	-0.0631525341689776	0.568372807520799	0.000816310800702798	0.335	0.0104000798793402	0.998
chr19	43673501	43774901	-0.0529141637562422	0.582055801318664	0.00121745924139151	0.341	0.00993937228151862	0.998
chr11	124120737	124273507	-0.0449705897621811	0.674558846432717	0.00118067270316242	0.358	0.00745890856092814	0.987
chr1	230356642	230458372.5	0.0465305499501949	0.604897149352534	0.00148722718840488	0.386	0.00919663455727401	0.997
chr3	116366327	116515339	-0.0592217077966723	0.532995370170051	0.00117191400358406	0.407	0.011876796628251	0.999
chr12	80794509	81026691	0.0477250926647188	0.572701111976626	0.00170093945811677	0.408	0.0102564372062551	0.998
chr12	22952457	23146960	-0.0592102565780126	0.532892309202114	0.00117366574349973	0.408	0.011876796628251	0.999
chr8	77585485	77713894	-0.0500584923845853	0.550643416230439	0.00173947773626154	0.416	0.0110762514867893	0.999
chr14	25042782	25159330	-0.0496488845402095	0.546137729942305	0.00182005777238242	0.427	0.0112724463573444	0.999
chr5	43714708	43894841	-0.0579967668198102	0.521970901378292	0.00131205319683776	0.432	0.0124198360021091	0.999
chr15	93851107.5	93968259	-0.0405138535875622	0.648221657400995	0.00148197196865787	0.435	0.00807552101124442	0.991
chr10	24331904	24504859	0.0465012256613012	0.558014707935615	0.00193917608664806	0.439	0.0107749522212938	0.999
chr17	14222235	14483597	-0.0489467956998635	0.538414752698498	0.00197771436479283	0.439	0.011631553040057	0.999
chr4	82005992	82157437.5	-0.0573976051121772	0.516578446009595	0.00139964019262132	0.449	0.0127123765680262	0.999
chr4	144216328	144332828	0.0486679880674436	0.53534786874188	0.00205303918116669	0.451	0.0117646852736481	0.999
chr12	55455154	55714414	-0.0509070746859675	0.509070746859675	0.00214062617695026	0.486	0.013155566766691	0.999
chr3	73789574	74060982	-0.0557346292152843	0.501611662937559	0.00167291161946603	0.492	0.0135479565078014	0.999
chr3	115752704	116142557	-0.042787967640205	0.556243579322664	0.00219493011433606	0.493	0.0108362631183423	0.999
chr11	5291219	5410252.5	-0.0402360028182893	0.563304039456051	0.00213011573745623	0.51	0.01058226083057	0.998
chr17	17529499	17661159	0.044307490545451	0.531689886545412	0.00248747068025316	0.513	0.0119363557853838	0.999
chr3	112885856	112981348	0.0422519058242733	0.549274775715552	0.00231229668868604	0.515	0.0111428176035848	0.999
chr5	15683259	15886517	-0.0463547475704527	0.50990222327498	0.00269943121004938	0.523	0.0130977593494739	0.999
chr3	194469098	194600959	0.0435618241936931	0.522741890324318	0.00266264467182029	0.531	0.012372539024386	0.999
chr11	92045318	92150122	-0.0488406732653425	0.488406732653425	0.00269943121004938	0.541	0.0142889424921303	1
chr11	108991744	109460118	-0.0663347689217867	0.530678151374294	0.00124723881995792	0.543	0.0119959149425167	0.999
chr8	60531025	60788116	-0.0811146535688567	0.567802574981997	0.00123497664054822	0.551	0.0104088385789185	0.998
chr21	32092557	32412191	-0.0530469760712897	0.477422784641607	0.00228777232986664	0.563	0.0149581071399167	1
chr2	124584402	124971544	-0.052971996192202	0.476747965729818	0.00230353798910768	0.565	0.0150124110773025	1
chr10	2125653.5	2323382	-0.048023834277921	0.48023834277921	0.00300948917512319	0.574	0.0147986988075906	1
chr1	92135648	92223917	0.0422158071943436	0.506589686332124	0.00301824787470155	0.575	0.0132869472603664	0.999
chr1	116175123	116270626	0.0452757510473545	0.498033261520899	0.00306904833225601	0.575	0.0137459031182722	1
chr1	212247906	212408609	0.0451441441006353	0.496585585106988	0.00311809704989481	0.579	0.0138194761947304	1
chr4	186578178.5	186718416	0.0449197219762181	0.494116941738399	0.00318816664652166	0.582	0.0139561119081528	1
chr7	93188125	93386540	-0.0473764297354031	0.473764297354031	0.00325823624314851	0.588	0.0152261233470144	1
chr16	52557205	52770656	-0.0634411023384614	0.507528818707691	0.00151350328713995	0.593	0.0132449055023902	0.999
chr14	88601933	88630771	-0.0413070443209637	0.495684531851564	0.00319867708601569	0.595	0.0138685249123692	1
chr3	84650340	84919332	-0.0843669768982685	0.506201861389611	0.00151350328713995	0.618	0.0133097198792701	0.999
chr16	25422897	25730812	-0.0840745426509195	0.504447255905517	0.00152401372663398	0.62	0.013400810354885	0.999
chr11	48880009	49215449	-0.0607987972271998	0.486390377817599	0.0018270647320451	0.64	0.014413316026143	1
chr10	69146234	69390115	-0.0729009192089177	0.510306434462424	0.0016203594219959	0.642	0.0130784902104015	0.999
chr2	230447056	230607043	-0.0727004193591635	0.508902935514144	0.0016326216014056	0.642	0.0131678289461007	0.999
chr10	10436568	10631670	-0.0606481936328974	0.485185549063179	0.00184633387111749	0.642	0.0144816338828541	1
chr1	111295745	111436823	-0.0600938687372155	0.480750949897724	0.00192165868749135	0.651	0.0147549053096989	1
chr5	127744238	127922712	-0.0712922043836509	0.499045430685557	0.00170093945811677	0.653	0.0136828404813081	0.999
chr1	241335548	241474238	-0.0783626309466557	0.470175785679934	0.00183231995179212	0.683	0.0155028982536905	1
chr5	7686199	7877198	-0.0411756588264563	0.45293224709102	0.00446343330513032	0.688	0.0167956823114559	1
chr3	104078476	104348462	-0.0766806545844182	0.460083927506509	0.00194443130639508	0.704	0.0162719120766702	1
chr13	54817511	54898133	-0.0481065817287365	0.432959235558629	0.00417089273921322	0.714	0.0184966217695726	1
chr3	161277848	161577612	-0.075595672237173	0.453574033423038	0.00200749394335924	0.717	0.016736123154323	1
chr14	47411755	47670060	-0.10432939344336	0.521646967216802	0.00198472132445552	0.731	0.0124461121008442	0.999
chr2	21880071	22114272	-0.0743828472068306	0.446297083240983	0.00213011573745623	0.737	0.0173317147256513	1
chr8	36380237	36763165	-0.0466780033532091	0.420102030178882	0.00482253998784293	0.744	0.0197596262487716	1
chr13	100444705	100523121	0.0419494109450192	0.419494109450192	0.00579475564104046	0.757	0.019805171486579	1
chr12	103816811	103980940	-0.0461117336707212	0.415005603036491	0.00514310839241076	0.759	0.020285148223473	1
chr1	58823579	58962950	0.0460938249770072	0.414844424793065	0.00515537057182046	0.759	0.0202939069230513	1
chr5	165423657	165525091	-0.0619396728065856	0.433577709646099	0.00271870034912177	0.767	0.0184318073926928	1
chr11	55028287	55135351	-0.0454281094356918	0.408852984921227	0.00556878119191887	0.778	0.0208649741355601	1
chr7	120903952	121006948	-0.0453847086550638	0.408462377895574	0.0055915538108226	0.781	0.0208965054540422	1
chr6	55761410	55921912	-0.0453401785990729	0.408061607391656	0.00562483686922035	0.782	0.0209525611313437	1
chr5	2466230	2638080	-0.04067741542364	0.4067741542364	0.00631677413591049	0.783	0.0210874451048504	1
chr11	15990149	16181614	0.0608693442188804	0.426085409532163	0.00295343349782171	0.79	0.0191289998791299	1
chr8	85087913	85267094	-0.0965879755634947	0.482939877817474	0.00231930364834872	0.791	0.0146025039370355	1
chr2	140126832	140626991	-0.0604865406928109	0.423405784849677	0.00302525483436423	0.796	0.0194180369652157	1
chr6	76696290	76783470	-0.0946410020846375	0.473205010423187	0.00242615978320467	0.803	0.0152594064054122	1
chr14	94909938	94984196.5	-0.0435794941060411	0.39221544695437	0.00669690169761115	0.814	0.0227971432625455	1
chr5	27316256	27743664	-0.0584126888805778	0.408888822164044	0.00356654246830665	0.825	0.0208614706557288	1
chr9	119722239	120160335	-0.0582325507140886	0.40762785499862	0.00362785336535514	0.825	0.0209963546292355	1
chr3	179670323	180042681	-0.0577435518052874	0.404204862637012	0.00379777213717525	0.831	0.0213939995900929	1
chr14	98097986	98261346	-0.0514289038521102	0.411431230816882	0.00448795766394972	0.832	0.0206197305473662	1
chr19	14952078	15084219.5	-0.0429393812723451	0.386454431451106	0.00713308493661329	0.832	0.023497839228814	1
chr5	103820591	103942397	-0.0649084263664869	0.389450558198922	0.00331254018053432	0.833	0.0231124564473663	1
chr8	55618220	56043457	-0.0639851626173662	0.383910975704197	0.00352450071033054	0.841	0.0238499389518639	1
chr7	52655218	52985263	-0.0635227896921658	0.381136738152995	0.00364186728468051	0.852	0.0242405769530586	1
chr19	15901167	16008971	-0.0417604513536586	0.375844062182928	0.00798092705579817	0.854	0.0249920733768816	1
chr11	58598341.5	58668297	-0.0491277617416626	0.393022093933301	0.00569665820576287	0.867	0.0226867836478582	1
chr13	47925785	48128547	-0.0552260816378482	0.386582571464937	0.00473495299205936	0.867	0.0234855770494043	1
chr8	15420520	15559567	-0.0489484138557491	0.391587310845993	0.00582103173977553	0.868	0.0228672128591724	1
chr3	184310511	184391021	0.0407435837403117	0.366692253662805	0.00853798034898163	0.869	0.026417989668238	1
chr5	12176144	12331647	-0.0619751451375328	0.371850870825197	0.00406578834427295	0.87	0.0255771545087158	1
chr13	30887187	30951156	0.0403213854847738	0.362892469362964	0.00879198263675396	0.874	0.0270433608181326	1
chr3	117988595	118230228	-0.086523664289981	0.432618321449905	0.00299722699571349	0.875	0.018526401348139	1
chr7	23470153	23603991	-0.0615665114593417	0.36939906875605	0.00419716883794829	0.876	0.025916992052356	1
chr4	189042690	189139894	-0.0397856742742266	0.358071068468039	0.00908101972283971	0.878	0.0278228850806063	1
chr8	69216882	69426081	-0.0543032756569042	0.380122929598329	0.0052201849487003	0.88	0.0243737091866496	1
chr19	43227392	43271058	-0.0482099617297312	0.385679693837849	0.00631502239599482	0.883	0.0236134540632483	1
chr2	129037710	129067253	0.039373978977993	0.354365810801937	0.0092702076337322	0.887	0.0284675253695733	1
chr15	67455563	67491859	0.0382660374840579	0.344394337356522	0.00953296862108289	0.89	0.0304067014562214	1
chr4	62076499	62159885	-0.0844250490848254	0.422125245424127	0.00320743578559404	0.891	0.0195371552794813	1
chr10	106749483	107023377	-0.0839383172343291	0.419691586171646	0.00324772580365448	0.894	0.0197876540874223	1
chr1	187445635	187673731	-0.0530072358533268	0.371050650973288	0.00594365353387252	0.898	0.0256910176032344	1
chr7	108524200	108899319	-0.0599115320554421	0.359469192332653	0.00478224996978249	0.899	0.0276109245508101	1
chr1	151492569	151557485	0.0597887170532198	0.358732302319319	0.00482779520758994	0.899	0.0277317946049914	1
chr2	116183919	116603993	-0.0528512950708755	0.369959065496128	0.00603999922923444	0.902	0.0258521776754762	1
chr8	57184678	57309251.5	-0.0595756162320855	0.357453697392513	0.00492414090295186	0.902	0.0279455068747033	1
chr14	81780369	81879311	0.0462393191164337	0.369914552931469	0.00766911735080869	0.91	0.0258574328952232	1
chr16	59270585	59627519	-0.0801695482462105	0.400847741231053	0.00359632204687306	0.915	0.0217688719320465	1
chr12	88420834	88703531	-0.0456829395071839	0.365463516057471	0.00819288758559439	0.916	0.0266176880186245	1
chr19	9092056.5	9238958	-0.0454982719695691	0.363986175756553	0.00833477851876376	0.916	0.0268524211673244	1
chr2	125672110	125755746	-0.0580917042385796	0.348550225431478	0.00559680903056961	0.921	0.0296061563147596	1
chr8	50892797.5	51039471	-0.0577953067339724	0.346771840403834	0.00576147258264271	0.922	0.0299547525579782	1
chr8	112906823	113281175	-0.0786645085112331	0.393322542556165	0.0038187930161633	0.923	0.0226499971096291	1
chr4	120665941	120930379	-0.0514964220466945	0.360474954326861	0.00699644922319093	0.927	0.0274375022991586	1
chr4	11550611	11703376	-0.0443973875427212	0.35517910034177	0.00930349069212996	0.928	0.028336144875898	1
chr2	138427803	138615358	-0.0512263486040189	0.358584440228132	0.00722592715214387	0.929	0.0277510637440638	1
chr3	74439236	74680943	-0.0510480592442279	0.357336414709596	0.00732402458742146	0.931	0.0279752864532697	1
chr8	89777219	90132979	-0.076577211750974	0.38288605875487	0.00409556792283936	0.932	0.0239690572661296	1
chr5	113644194	113753120	-0.044027882006689	0.352223056053512	0.00965208693534854	0.936	0.0288774325098404	1
chr3	172828575	172872240	-0.0499388847229609	0.349572193060726	0.00822441890407647	0.939	0.0294012027446261	1
chr12	128943277	129035348	-0.0496029356809566	0.347220549766696	0.00852571816957193	0.943	0.029854903382785	1
chr11	7818165	7914544	-0.0429912979515203	0.343930383612162	0.0106348130280401	0.946	0.0305275715104027	1
chr20	50214496	50312509	0.0562001584076233	0.33720095044574	0.00663033558081564	0.947	0.0317870725097703	1
chr2	29670421	29751968	0.0489055106557616	0.342338574590332	0.0091423306198882	0.949	0.0308131051166571	1
chr4	164521289	164536228	-0.0744560945854911	0.372280472927456	0.00444241242614227	0.95	0.0255053331721733	1
chr2	133561787	133733241	-0.0428631544431244	0.342905235544995	0.0107802074410408	0.95	0.0307132559414639	1
chr1	231243034	231360004	0.0488413464997767	0.341889425498437	0.00919313107744267	0.95	0.0308919334128623	1
chr15	87667341.5	87911464	-0.0554595866193196	0.332757519715917	0.00706827055973346	0.95	0.0327522812033052	1
chr12	78623412	78767903	-0.0552739898340078	0.331643939004047	0.00723293411180655	0.952	0.0329887660919208	1
chr5	81630266	81702289	0.0425808831749972	0.340647065399977	0.0110569823477169	0.953	0.0311301700413936	1
chr19	38741928	38818130	0.0421417299680395	0.337133839744316	0.0115176899455384	0.954	0.0318028381690114	1
chr1	4171594	4391737	-0.0417252104209966	0.333801683367972	0.0119205901261428	0.956	0.032545575893256	1
chr12	127931219	128078475	-0.0481539381080247	0.337077566756173	0.00990083400337385	0.957	0.0318098451286741	1
chr11	127031516	127233352	-0.0480208597723923	0.336146018406746	0.0100392214567119	0.957	0.0319920260799039	1
chr16	61846623	61927244	-0.0479107629717708	0.335375340802396	0.0101425741117365	0.957	0.0321864692105434	1
chr19	51994752	52056564	-0.0415391831874887	0.33231346549991	0.0120467154000711	0.958	0.0328468751587514	1
chr6	142150753	142352661.5	-0.05472388441662	0.32834330649972	0.00765335169156765	0.959	0.0338068286325393	1
chr16	30092402	30126595	0.0473997993517807	0.331798595462465	0.0106978756650043	0.96	0.0329589865133544	1
chr11	81892843	82115175	-0.0683707793633198	0.341853896816599	0.0057562173628957	0.967	0.0308954368926937	1
chr4	27086484.5	27123753	-0.0538988944594414	0.323393366756648	0.00831901285952272	0.967	0.0349296939184845	1
chr1	38950097	39112908.5	0.0462650523542857	0.32385536648	0.0119906597227696	0.968	0.0348298447432913	1
chr20	43834580	43883368	-0.0393396216802947	0.314716973442357	0.0137721792170073	0.968	0.0371719210105437	1
chr11	11523491	11606082	0.0391664553516305	0.313331642813044	0.0138580144728752	0.968	0.0374924894151116	1
chr8	66699054	66743912	0.0456315898218692	0.319421128753084	0.0128682814205209	0.976	0.0359281856704171	1
chr5	96742994.5	96855476	-0.0526445771712264	0.315867463027358	0.00945414032487769	0.977	0.0368443456463132	1
chr8	76147299	76221503	-0.0650878254915461	0.32543912745773	0.00678799217322606	0.978	0.0344357032622652	1
chr14	24791900.5	24887496	0.065071129577532	0.32535564788766	0.0067914956530574	0.978	0.034453220661422	1
chr3	104628631	105015321	-0.0446286037483468	0.312400226238428	0.0142223763753348	0.979	0.037783278241113	1
chr5	152234077	152376702	-0.0518402049776303	0.311041229865782	0.0103667968209424	0.98	0.0381861784217174	1
chr2	58989427	59126860	-0.0516563516113976	0.309938109668386	0.0105840125704856	0.981	0.0385225124855262	1
chr15	102342791	102358936	-0.0515172640482466	0.309103584289479	0.0107451726427274	0.981	0.0387134521363344	1
chr2	92275920.5	92308353	-0.0640470407997148	0.320235203998574	0.00724519629121625	0.982	0.0357389977595246	1
chr4	5368330	5405706	-0.0444290360935154	0.311003252654608	0.0145236756408303	0.982	0.0381949371212957	1
chr2	50718584	50884472.5	-0.0514541687870322	0.308725012722193	0.0108292561586796	0.982	0.0388133013115277	1
chr22	49984980	50052350.5	-0.051319323030466	0.307915938182796	0.0110166923296564	0.983	0.0390427792404806	1
chr6	49681476	49793920	-0.0441891126671833	0.309323788670283	0.0148389888256511	0.984	0.0386626516787799	1
chr15	86842630	87131408	-0.0511171236315283	0.30670274178917	0.0112058802405489	0.984	0.0393510854656387	1
chr8	43401874	43418563.5	-0.0506502648637984	0.303901589182791	0.0117401609148287	0.984	0.040207686284402	1
chr1	61554414	61649940	0.0433753597577363	0.303627518304154	0.0159671093313434	0.985	0.0402795076209445	1
chr5	102608478	102729419	0.043208623881444	0.302460367170108	0.0162123529195373	0.985	0.040607082985175	1
chr6	85328105	85445250	-0.0503552351109459	0.302131410665675	0.0120905088979629	0.985	0.0407051804204526	1
chr1	242250508	242407965	-0.0500220868243139	0.300132520945883	0.0125844995541822	0.987	0.0413603311489137	1
chr6	113128231	113278378	0.0621302928614333	0.310651464307166	0.00818938410576305	0.988	0.038305296735983	1
chr4	62512750	62707027	-0.0425912220562571	0.2981385543938	0.0171898237924819	0.988	0.0419454122807478	1
chr2	167268207	167352078	-0.0414349522096505	0.290044665467554	0.0189257980489121	0.988	0.0447131613475084	1
chr11	89322994.5	89448414	-0.0413022835329524	0.289115984730667	0.0191237446593829	0.989	0.0450810267297994	1
chr5	63150092	63297615	-0.0610292607918311	0.305146303959156	0.00889533529177856	0.991	0.039845076121858	1
chr17	70231287	70304177	0.0407958634065795	0.285571043846056	0.0197859023475067	0.991	0.0464333699446976	1
chr11	133286631	133403793	-0.0405761090451175	0.284032763315822	0.0200766911735081	0.991	0.0470552376147609	1
chr11	89609024	89735737	-0.0403199633902246	0.282239743731573	0.020413025237317	0.991	0.047747174881451	1
chr20	49200925	49253537	-0.0395785465313339	0.277049825719337	0.0213151712938877	0.991	0.0498615249596662	1
chr8	49954840	50020154	-0.0491267106603169	0.294760263961901	0.0138089657552364	0.992	0.0430700293066088	1
chr13	94956235	95022023	-0.0488972823057532	0.293383693834519	0.0141312858997199	0.992	0.043527233424599	1
chr19	48453315	48501729	-0.0393492707166564	0.275444895016595	0.0215288835635995	0.992	0.0505254343877056	1
chr5	156769878.5	156821168	0.0390587546385248	0.273411282469674	0.0217496027929741	0.992	0.0513417451884084	1
chr2	97489061	97513895	0.0389075933034274	0.272353153123992	0.0218389415286734	0.992	0.051828728884965	1
chr1	152595867.5	152647785	-0.0387898648894528	0.27152905422617	0.0219125146051315	0.992	0.0521247729307134	1
chr6	71594849	71816668	-0.0599993640139241	0.29999682006962	0.0095872725584687	0.994	0.0414023729068898	1
chr12	129931424	130092534	-0.0479434642899253	0.287660785739552	0.0156990931242457	0.994	0.0456100521843321	1
chr2	208613175	208692382	0.0475394638962983	0.28523678337779	0.0164313204089962	0.995	0.0465472330392162	1
chr2	137935851	138073001	-0.0469285998661374	0.281571599196824	0.0175191508966281	0.997	0.04801869456838	1
chr8	130353282	130492175	-0.0466689996430355	0.280013997858213	0.0179308097768108	0.997	0.0486195413594553	1
chr19	17889512	18004700	-0.0462017283456664	0.277210370073998	0.0188119349543935	0.997	0.0497862001432923	1
chr12	60130454	60332459	-0.0572977877984228	0.286488938992114	0.0118154857312025	0.998	0.0460584976027439	1
chr10	60821842	61007196	-0.0564632068541849	0.282316034270924	0.0126650795903031	0.998	0.0477261540024629	1
chr7	123903317	124092424	-0.055648539286821	0.278242696434105	0.0135006595300783	0.998	0.0493430099446275	1
chr2	229163175	229379650	-0.0546996754659753	0.273498377329877	0.0146725735336623	0.998	0.0512979516905166	1
chr3	76419070	76733555	-0.0455421096219678	0.273252657731807	0.0202343477659185	0.998	0.0513995526056255	1
chr10	42399362	42530427	-0.0451128286152796	0.270676971691678	0.0211277351229108	0.998	0.0525294248512335	1
chr11	102814444	102867025	-0.0443769143909707	0.266261486345824	0.0227673636839791	0.999	0.0544913735567853	1
chr20	17673787.5	17715916	0.0533796603810154	0.266898301905077	0.0165521904631775	1	0.0541953295110368	1
chr2	146688047	147142856	-0.0528009955598033	0.264004977799016	0.0174333156407602	1	0.0554916170486336	1
chr15	25031239	25108042	-0.052442380701333	0.262211903506665	0.0180306589520041	1	0.0563534730871438	1
chr2	168525214	168649566	-0.043164887030044	0.258989322180264	0.0255526301498964	1	0.0580123707872845	1
chr6	156885899	156991236.5	0.0431020640795163	0.258612384477098	0.0257137902221381	1	0.0582033104380926	1
chr2	144234430	144359756	-0.0429556469545412	0.257733881727247	0.026055379505694	1	0.0586657697758298	1
chr16	67498961	67605701	0.0426787752738198	0.256072651642919	0.0267508202522155	1	0.0595679158324005	1
chr4	69054755	69102304	-0.0426198901687057	0.255719341012234	0.0268839524858065	1	0.0597343311243893	1
chr8	4773213	5021898	-0.051033464567176	0.25516732283588	0.0207458558212945	1	0.0600391338697161	1
chr3	126500809	126577851	0.041858278558136	0.251149671348816	0.0287653211552374	1	0.0622901196613536	1
chr9	117993982	118207596	-0.0502160082062647	0.251080041031324	0.0223942430819411	1	0.0623356648991611	1
chr8	87877402	88160820	-0.0500982449472895	0.250491224736448	0.0226745214684485	1	0.0626790059226327	1
chr1	95962975	96048160	-0.0499439906835746	0.249719953417873	0.0230388833709082	1	0.0631467204801169	1
chr22	43529321	43599560	0.0499276845024779	0.24963842251239	0.0230774216490529	1	0.063204527897334	1
chr5	152836144	152949095	-0.0499092280031898	0.249546140015949	0.023119463407029	1	0.0632745974939609	1
chr15	22367858	22383188	-0.0495046319374711	0.247523159687356	0.0240216094635997	1	0.0645235880538345	1
chr15	31637592	31695427	0.0411496689998214	0.246898013998928	0.030397942756643	1	0.0649002121357038	1
chr21	35551622	35598878	0.0409193097161346	0.245515858296808	0.0309339751708384	1	0.0657690751338767	1
chr11	84620643	84676688	-0.0486200726887947	0.243100363443974	0.026183256519538	1	0.0673228684390771	1
chr11	22370099	22569243	-0.0485619611650824	0.242809805825412	0.0263531752913581	1	0.0675295737491263	1
chr11	11258914	11335633	0.0485153123720074	0.242576561860037	0.0264705418657081	1	0.0676924855612837	1
chr11	63796198	63858880	0.0401718169325623	0.241030901595374	0.032571851991991	1	0.0687435295106865	1
chr10	130478637	130525659	-0.0399390526747002	0.239634316048201	0.033083360047367	1	0.0696807103655706	1
chr14	90909428	90984545	0.0396530611013084	0.237918366607851	0.0336263994212251	1	0.0708753969880584	1
chr22	36974458	37156309	-0.0475272157700895	0.237636078850447	0.0292085113539023	1	0.0710803505581919	1
chr4	137018292	137202326	-0.0473105711767546	0.236552855883773	0.0298163651046402	1	0.0718651300404126	1
chr14	24000907	24014501	0.0392696006834132	0.235617604100479	0.0342307496921317	1	0.0724957564100543	1
chr1	101213654	101338750	-0.0469063778320298	0.234531889160149	0.0310390795657787	1	0.0732998050313474	1
chr9	132472473	132516560	-0.0389117043738533	0.23347022624312	0.0346669329311338	1	0.0740705705942427	1
chr5	33807278	33842297	-0.0386933396879972	0.232160038127983	0.0348806452008457	1	0.0749902340499701	1
chr1	213405366	213455957	0.0462797631417513	0.231398815708757	0.0329484760738604	1	0.0754789694864424	1
chr11	30046617	30255943	-0.0461462262404616	0.230731131202308	0.0333618866939588	1	0.0759519392636736	1
chr10	12401458	12490844	0.0458049106467829	0.229024553233915	0.0345740907156033	1	0.0771185980475107	1
chr13	25563054	25711193	-0.0450748275827383	0.225374137913691	0.0371193688130736	1	0.0798110222978974	1
chr8	145532576	145543014	0.0447718514231088	0.223859257115544	0.038172164502392	1	0.0809391428035897	1
