# Supplementary material for: Large hypomethylated blocks as a universal defining epigenetic alteration in human solid tumors
Source: Genome Med. 2014 Aug 26;6(8):61. doi: 10.1186/s13073-014-0061-y (PMC4154522; doi:10.1186/s13073-014-0061-y)
Supplement: Additional file 2: — Data 1–11. Listing of individual blocks identified in comparisons between sample datasets. Columns in order are: chromosome, start coordinate of block, end coordinate of block, difference of average probe methylation per set within block, area (block length X difference of average probe methylation per set within block), P value for block difference significance, family-wise error rate of block difference, P value area and family-wise error rate area. Datasets are determined by comparisons between: (1) breast cancer vs. breast normal, (2) breast ductal carcinoma in situ vs. breast normal, (3) colon cancer vs. colon normal, (4) colon tubular adenoma vs. colon normal, (5) lung cancer vs. lung normal, (6) pancreas adenocarcinoma vs. pancreas normal, (7) pancreas intraductal papillary mucinous neoplasm vs. pancreas normal, (8) Pancreas neuroendocrine tumor vs. pancreas normal, (9) thyroid cancer vs. thyroid normal, (10) thyroid follicular adenoma vs. thyroid normal, (11) thyroid adenomatoid nodule (benign) vs. thyroid normal. [file 13073_2014_61_MOESM2_ESM.zip › 1714377612132518_add16.csv]

chr	start	end	value	area	p.value	fwer	p.valueArea	fwerArea
chr11	55541143.5	56468146	-0.0550277055430012	4.07205021018209	0	0	2.12757281174704e-05	0.012
chr1	158450237	158911377	-0.0642638714541963	2.24923550089687	6.02812296661661e-05	0.034	0.000471611973270594	0.247
chr8	69539427	69879951	-0.0769318523398321	1.15397778509748	8.86488671561266e-05	0.05	0.00282435290759419	0.813
chr2	167744600.5	168275428	-0.0711684564589582	1.20986375980229	0.0001258813913617	0.07	0.00255663332878269	0.788
chr20	29844545.5	30053333	-0.0648598803630737	1.16747784653533	0.000202119417115969	0.111	0.00277470954198676	0.811
chr3	164905498	164915196	0.110772005250982	0.886176042007857	0.000205665371802214	0.116	0.00492001212716503	0.94
chr11	48237355.5	48510647	-0.0625733029134053	0.938599543701079	0.000255308737409645	0.137	0.00438634594688514	0.925
chr3	57903821	58103186	0.0614436614469322	1.22887322893864	0.000255308737409645	0.142	0.00249103316708716	0.781
chr12	34545260	34759279	-0.0619113329627284	0.866758661478198	0.000338638672536404	0.164	0.00512390452162412	0.949
chr2	21451686	22114272	-0.058374437655988	0.933991002495808	0.000345730581908894	0.185	0.00441825953906135	0.925
chr11	59610635	59953045	-0.0435008247120641	1.30502474136192	0.000421968607663163	0.22	0.00217367022266822	0.732
chr16	65463738	65612895	-0.0607723125806991	0.729267750968389	0.00052480129356427	0.22	0.00705999578031392	0.988
chr4	175635801	175899203	-0.0628834495655934	0.628834495655934	0.00067905032241593	0.247	0.00942337457869626	0.995
chr11	57945964.5	58208471.5	-0.0515052388243024	1.18462049295895	0.000526574270907392	0.269	0.00268960662951688	0.802
chr1	54739176	54851622	0.0476734849446143	1.23951060855997	0.000592174432602926	0.302	0.00244316277882285	0.771
chr4	14361502	14891007	-0.0526571898632607	0.78985784794891	0.00067905032241593	0.311	0.0060901771736259	0.974
chr1	248458510.5	248758128	-0.0415788347500694	1.08104970350181	0.000696780095847155	0.338	0.00324277556057111	0.859
chr4	109000443	109387521	0.0510642339675269	0.765963509512903	0.000822661487208855	0.361	0.006467821347711	0.983
chr22	48792702	49080471	-0.0554999803618065	0.610499783979872	0.0011648461144315	0.369	0.0100137760339561	0.996
chr15	21131137	21147039	0.145430047282196	0.72715023641098	0.000749969416140831	0.373	0.00710786616857823	0.988
chr1	156066986	156198365	0.0467043495607033	0.98079134077477	0.000831526373924468	0.381	0.00402643154623127	0.904
chr4	13904510	14116867	-0.0569064655746261	0.569064655746261	0.00126767880033261	0.384	0.0115278986849827	0.997
chr6	74565441	74826447	-0.0549945396406982	0.60493993604768	0.00125349498158763	0.389	0.010230079269817	0.996
chr2	79312444	79428894	-0.0488065487816323	0.780904780506117	0.00097336456137427	0.411	0.0062160585649876	0.978
chr14	77504358.5	77679925	0.0450232625015243	0.900465250030485	0.00101768899495233	0.434	0.00476221714362712	0.934
chr1	101072808	101213654	-0.0492689091078337	0.689764727509671	0.0012038516159802	0.449	0.00792698170110084	0.99
chr10	24614999	24783841	0.0474963467111453	0.759941547378325	0.00112584061288281	0.451	0.00654583235080839	0.984
chr15	96139915	96400610	-0.0531168007640454	0.584284808404499	0.00154603624320285	0.459	0.0110030973914184	0.996
chr17	17529499	17672475	0.048728722344575	0.68220211282405	0.00128718155110696	0.467	0.00808832263932499	0.992
chr1	158258817	158390884	-0.0494713752316673	0.643127878011675	0.0013846953049787	0.474	0.00901913574446432	0.995
chr3	184310511	184414027	0.047407258700237	0.711108880503555	0.001258813913617	0.48	0.00742522911299716	0.989
chr11	64918439	65076843	0.0416575287775317	0.791493046773103	0.00127654368704822	0.5	0.00606890144550843	0.974
chr1	159408079	159685185	-0.0475784680610287	0.666098552854402	0.00149816585493854	0.507	0.00843937215326325	0.994
chr16	70679178	70787597	0.0444402395648962	0.755484072603235	0.00138646828232182	0.51	0.00662207037656266	0.984
chr1	175490611	175712815	-0.0505217690705984	0.555739459776583	0.00208679433285522	0.552	0.0121590786191343	0.997
chr15	69068216	69136362.5	0.0502753747360997	0.553029122097096	0.00217012426798198	0.565	0.0123239655120447	0.997
chr19	49974121	50162898	0.0517059849157196	0.517059849157196	0.00235451391166672	0.565	0.0141448132434316	1
chr2	139526570	140126832	-0.0664210622603318	0.531368498082655	0.00156022006194783	0.573	0.013384205963232	1
chr2	129018482	129067253	0.0514177180368892	0.514177180368892	0.00244670873350909	0.579	0.0143061541816557	1
chr5	43731068	43894841	-0.0659353837189725	0.52748306975178	0.00160986342755526	0.581	0.0136040551537792	1
chr6	29274716.5	29408177.5	-0.0424746752373467	0.6371201285602	0.0019201344626017	0.59	0.00921239027486468	0.995
chr15	24802624	25108042	-0.0647436599363664	0.517949279490931	0.00174638268297569	0.608	0.0140951698778241	1
chr10	10436568	10631670	-0.0647412689924079	0.517930151939263	0.00174638268297569	0.608	0.0140951698778241	1
chr8	70014292	70178257	-0.053371599529021	0.480344395761189	0.00274279594981056	0.633	0.0164106782879422	1
chr3	194469098	194600959	0.045431293484876	0.545175521818512	0.00283144481696668	0.656	0.0126980637314436	0.997
chr5	151098316	151202148	0.0487006697118517	0.487006697118518	0.00339702458942277	0.669	0.0159550231107597	1
chr1	191740297	192155550	-0.051776154573527	0.465985391161743	0.00327291617540419	0.68	0.0175116972180213	1
chr5	177650821	177783729	0.0414055185395608	0.538271741014291	0.00307788866766072	0.683	0.01303670240398	0.999
chr17	55980107	56074002	0.0412069840191353	0.535690792248759	0.0031080292824938	0.687	0.0131466269992536	1
chr6	43057827	43128935	0.0460571149815583	0.506628264797141	0.003501630252667	0.704	0.0147369876760345	1
chr14	74192381	74263077	0.0466110586977776	0.466110586977776	0.00430301601175839	0.735	0.0175028323313056	1
chr11	5905350	5990946.5	-0.0411442625188726	0.493731150226472	0.00399451795405507	0.74	0.0154621354093716	1
chr19	10502056	10663970	0.0503000765278359	0.452700688750523	0.00392714481501641	0.74	0.0186446297402765	1
chr11	114004145	114121538.5	0.0427900958152933	0.470691053968226	0.00471789271004906	0.771	0.0171251881572205	1
chr4	82005992	82157437.5	-0.0491149103553188	0.442034193197869	0.00447499481404127	0.771	0.0196073564375921	1
chr3	115919469	116142557	-0.0450025883420106	0.450025883420106	0.00513631536302598	0.784	0.0188981655003431	1
chr20	50214496	50312509	0.0704644577265977	0.422786746359586	0.00285449352242728	0.785	0.021660464200928	1
chr1	61554414	61715231	0.041675368893529	0.45842905782882	0.00508135306538918	0.788	0.0181641528802903	1
chr11	92065861	92150122	-0.0481793789655957	0.433614410690361	0.00500156908494866	0.795	0.020488526177124	1
chr10	24417827	24545715	0.0410244880408467	0.451269368449314	0.00525333186767206	0.798	0.0187722841089814	1
chr3	161884911	162317560	-0.0951144664650077	0.475572332325039	0.00245380064288158	0.802	0.0167741386432823	1
chr19	51627097	51670458.5	-0.0480049945893594	0.432044951304235	0.005122131544281	0.802	0.0206605049794069	1
chr19	18358989	18509431.5	0.0441009443592194	0.441009443592194	0.00562565710972779	0.806	0.0197084161461501	1
chr12	4224915	4353172	0.0471431946708559	0.424288752037703	0.00556892183474787	0.827	0.0214991232627038	1
chr14	76327105	76425468	0.0423213306321162	0.423213306321162	0.00654228639612214	0.832	0.0216055019032912	1
chr9	130713375	130870109	0.0421569340465787	0.421569340465787	0.00660256762578831	0.837	0.0218129402524365	1
chr1	148739457	148933698	-0.0537236912782155	0.429789530225724	0.00435265937736582	0.841	0.0208768082152678	1
chr8	58106346	58138048	-0.066823344790232	0.400940068741392	0.00372502539790044	0.845	0.0245149577233553	1
chr16	52588928	52770656	-0.0603875326944193	0.422712728860935	0.0040441613196625	0.846	0.0216693290876436	1
chr11	114645223	114921894	0.0590378925350341	0.413265247745239	0.00451222733824684	0.863	0.0228572239075357	1
chr16	28548873	28620254.5	0.0519436243482482	0.415548994785986	0.00518241277394716	0.866	0.0225646826459205	1
chr1	187343088	187487246	-0.0518166601453752	0.414533281163002	0.00524446698095645	0.866	0.0226781531958803	1
chr4	4690580.5	4840199	0.0447169717925415	0.402452746132873	0.00734367215521353	0.874	0.0243004274648374	1
chr8	126655704	126711942	-0.0653912138538981	0.392347283123389	0.00410621552667179	0.874	0.0256443442909243	1
chr4	164521289	164909730	-0.0510415675536356	0.408332540429085	0.00565579772456088	0.882	0.0234387604760799	1
chr14	20444164	20611958	-0.0505794917619047	0.404635934095238	0.00596074982757795	0.894	0.0239866104751047	1
chr8	60537981	60844458	-0.0505041321998654	0.404033057598923	0.00599798235178353	0.894	0.0240610755235159	1
chr15	102342791	102358936	-0.061482903103778	0.368897418622668	0.00548559189962111	0.917	0.0295590782645389	1
chr2	43081481	43158610	0.0406298354765413	0.365668519288872	0.0101556142214059	0.922	0.0301601175838574	1
chr1	21808255	21868624	0.0403878347984718	0.363490513186246	0.0102549009526207	0.923	0.0305820861915206	1
chr12	112001855	112171802	0.0602555068321158	0.361533040992695	0.00604407976270471	0.925	0.0309260437960863	1
chr8	49954840	50020154	-0.0598977034209845	0.359386220525907	0.00623733429310507	0.93	0.0313604232451513	1
chr12	103325781	103798514	-0.0595639866146792	0.357383919688075	0.00640399416335859	0.931	0.0318143054449907	1
chr19	56274428	56418660	-0.0474887359885369	0.379909887908295	0.0082461176228629	0.937	0.0276212140285059	1
chr19	9092056.5	9238958	-0.0473638406254419	0.378910725003535	0.00832590160330341	0.937	0.0277931928307888	1
chr3	137228433.5	137365844	-0.0588858204054783	0.35331492243287	0.00679227620150242	0.938	0.0326564696829739	1
chr10	29129861	29236369	0.0463186439946239	0.370549151956991	0.00926026066312899	0.946	0.0292842667763549	1
chr13	94885861	95022023	-0.0456472814535789	0.365178251628631	0.00987371082384938	0.951	0.0302487664510135	1
chr12	22968563	23146960	-0.0456190735841478	0.364952588673182	0.00990207846133934	0.951	0.0302877719525622	1
chr15	22367858	22413407	-0.0550572898715681	0.330343739229408	0.00953507215131298	0.96	0.0381438345599382	1
chr12	99231280	99332500	0.0547844367038704	0.328706620223222	0.00979747279809511	0.961	0.0385817599636894	1
chr4	62076499	62159885	-0.0730855192936425	0.365427596468213	0.00515581811380032	0.962	0.0302079879721217	1
chr8	69216882	69426081	-0.050250320727463	0.351752245092241	0.00990917037071183	0.965	0.032961421785991	1
chr3	97850620	97982968.5	-0.0497002146948504	0.347901502863953	0.0104375176189623	0.967	0.0338177698427192	1
chr4	168818564	168937817	-0.0716541215304548	0.358270607652274	0.00552991633319918	0.97	0.0315962292317866	1
chr8	67425316	67475459	0.0413481897929294	0.330785518343435	0.0143753002980375	0.971	0.0380268180552921	1
chr4	11605526	11703376	-0.0486737965722158	0.340716576005511	0.0115598122771589	0.973	0.0354808225905681	1
chr2	125672110	125755746	-0.0534962771223417	0.32097766273405	0.0111006111452902	0.974	0.0408086195066513	1
chr10	42398529	42530427	-0.0474518268174462	0.332162787722123	0.0130349294266369	0.975	0.037649173881207	1
chr12	21283725	21488180	-0.0531993469066111	0.319196081439667	0.011488893183434	0.975	0.0413334208002156	1
chr16	53105688	53145386	0.0522504402458618	0.313502641475171	0.0126129608189737	0.979	0.0430407979816426	1
chr8	89310065	89478349	-0.0521793352788662	0.313076011673197	0.0126714690712967	0.98	0.0431489495995731	1
chr12	126925860	126978053	-0.0516929016757503	0.310157410054502	0.0132866922093603	0.981	0.0440974924781436	1
chr11	16023708	16181614	0.0672120237350118	0.336060118675059	0.00719651503573436	0.983	0.0366137551128234	1
chr17	74149880	74252915	0.044853660354943	0.313975622484601	0.0168113711674879	0.984	0.042916689567624	1
chr2	132479214	132514132	0.0501224467721673	0.300734680633004	0.0156323412343114	0.985	0.0473704086535478	1
chr7	31725860.5	31850782	-0.0445561712681318	0.311893198876922	0.0173290805516796	0.986	0.0435407775924032	1
chr4	186565192	186666487	0.0440838444973176	0.308586911481223	0.018130466310771	0.988	0.0446400235451391	1
chr1	43585918	43695264	0.0493178423291144	0.295907053974687	0.0168627875104384	0.988	0.0491628887474447	1
chr7	34696588.5	34817322	-0.0435826685662303	0.305078679963612	0.0189602197073524	0.989	0.04583855622909	1
chr8	130353282	130492175	-0.0484305911511651	0.290583546906991	0.0184017318442688	0.989	0.0512159965107806	1
chr5	42840698	42979395	0.0433261121478545	0.303282785034981	0.0193485017454962	0.991	0.0464839199819866	1
chr15	95889928	95985725	-0.0650783390479628	0.325391695239814	0.00821952296271606	0.992	0.0395072541367994	1
chr11	686767	783889	0.0432400459258678	0.302680321481074	0.0195116156610635	0.992	0.0467002232178475	1
chr11	13894939	14004854	0.0472213106292031	0.283327863775219	0.0206534130700344	0.992	0.054173322719109	1
chr10	103213706	103341227	0.0424316794936171	0.297021756455319	0.0207846133934254	0.993	0.0487462390718109	1
chr12	80836629	80907159	0.0422598105837383	0.295818674086168	0.0210594248816094	0.993	0.0492054402036796	1
chr4	120646965	120860309	-0.0458778417734001	0.2752670506404	0.0235540040033828	0.993	0.0576217636514823	1
chr19	50921858	51009288	0.063366133158975	0.316830665794875	0.00920352538814907	0.995	0.0420408387601215	1
chr2	77038948	77524119	-0.0630728386957935	0.315364193478968	0.0093950069412063	0.995	0.0424911750052746	1
chr3	179791243	179993335	-0.0628913127657963	0.314456563828982	0.00950493153647989	0.995	0.0427801703122036	1
chr16	25422897	25710802	-0.0616023018153036	0.308011509076518	0.0103400038650906	0.997	0.0448368240302257	1
chr13	58227960	58299044	-0.0607845685290271	0.303922842645136	0.0109889135726735	0.997	0.0462622978140962	1
chr13	72971591	73211779	-0.060278885996929	0.301394429984645	0.0113523739280136	0.997	0.0471594243497162	1
chr4	67950111	68156847	-0.0600443602857733	0.300221801428867	0.0115420825037277	0.997	0.0475477063878601	1
chr2	230447056	230563222	-0.0598359371589599	0.299179685794799	0.0117406559661574	0.997	0.0479023018564846	1
chr12	31499320	31541850	0.041779879628572	0.292459157400004	0.0217969834563484	0.997	0.0504323405251204	1
chr16	3253625	3292971	-0.0415523156939157	0.29086620985741	0.0221285302195123	0.997	0.0511149368022226	1
chr12	108715081.5	108803809	0.0414788591346231	0.290352013942362	0.0222473197015015	0.997	0.0512922345365349	1
chr1	48960137	49111472	0.0446760690742329	0.268056414445397	0.0264847355515644	0.997	0.0608751770761121	1
chr17	28973565	29025191	0.0445901306428813	0.267540783857288	0.0267276334475722	0.997	0.0611428966549236	1
chr11	88799188.5	88953771	-0.059074466125968	0.29537233062984	0.012458711790122	0.998	0.0493614622098744	1
chr6	96497737	96651792	-0.0574494363148613	0.287247181574306	0.0142689216574501	0.999	0.0524446698095645	1
chr6	73697156.5	73843323	0.0566277276732532	0.283138638366266	0.0152493781281969	1	0.0542531066995495	1
chr9	34555075.5	34652315	0.0556325636350498	0.278162818175249	0.0164869163136964	1	0.0563416740097478	1
chr9	98534327	98699195	0.055420987668234	0.27710493834117	0.016784776507341	1	0.0567937832322441	1
chr9	73484407	73970919	0.0553264484689706	0.276632242344853	0.0169177498080752	1	0.0569834918079582	1
chr11	20761811	20903027	-0.0542467214650254	0.271233607325127	0.0185772566012379	1	0.0593716922891442	1
chr22	29225779	29458699.5	0.0531122564260877	0.265561282130438	0.020648094138005	1	0.0621995911514247	1
chr14	24791900.5	24887496	0.0526067722471746	0.263033861235873	0.0216338695407811	1	0.0635133673626785	1
chr12	60130454	60332459	-0.0525830212190239	0.262915106095119	0.0216852858837317	1	0.0635683296603153	1
chr4	57624172	57737651	0.0520596481754395	0.260298240877198	0.0226941099919684	1	0.0649583438973233	1
chr2	124796257	124971544	-0.0516751678240945	0.258375839120472	0.0235203174338635	1	0.0661001413062942	1
chr3	94093345	94227890	-0.0512344481183994	0.256172240591997	0.0244848171085222	1	0.067355409265225	1
chr2	92275920.5	92308353	-0.050317284025572	0.25158642012786	0.0268109633826989	1	0.0703286922696415	1
