# Supplementary material for: Large hypomethylated blocks as a universal defining epigenetic alteration in human solid tumors
Source: Genome Med. 2014 Aug 26;6(8):61. doi: 10.1186/s13073-014-0061-y (PMC4154522; doi:10.1186/s13073-014-0061-y)
Supplement: Additional file 2: — Data 1–11. Listing of individual blocks identified in comparisons between sample datasets. Columns in order are: chromosome, start coordinate of block, end coordinate of block, difference of average probe methylation per set within block, area (block length X difference of average probe methylation per set within block), P value for block difference significance, family-wise error rate of block difference, P value area and family-wise error rate area. Datasets are determined by comparisons between: (1) breast cancer vs. breast normal, (2) breast ductal carcinoma in situ vs. breast normal, (3) colon cancer vs. colon normal, (4) colon tubular adenoma vs. colon normal, (5) lung cancer vs. lung normal, (6) pancreas adenocarcinoma vs. pancreas normal, (7) pancreas intraductal papillary mucinous neoplasm vs. pancreas normal, (8) Pancreas neuroendocrine tumor vs. pancreas normal, (9) thyroid cancer vs. thyroid normal, (10) thyroid follicular adenoma vs. thyroid normal, (11) thyroid adenomatoid nodule (benign) vs. thyroid normal. [file 13073_2014_61_MOESM2_ESM.zip › 1714377612132518_add6.csv]

chr	start	end	value	area	p.value	fwer	p.valueArea	fwerArea
chr3	164905498	164915196	0.315283606868722	2.52226885494977	0	0	0.015760526024255	0.73
chr11	131278641	132458009	-0.12383904787473	12.5077438353477	3.25832665376369e-06	0.001	0.000136849719458075	0.033
chr12	127931219	128603135	-0.149754555018621	3.74386387546554	6.51665330752739e-06	0.002	0.00659811147387148	0.47
chr16	17818508	18166238	-0.153444265855044	1.84133119026053	2.60666132301095e-05	0.003	0.0277870097032968	0.882
chr6	26698062	26758197	0.264600102220839	1.3230005111042	2.93249398838732e-05	0.009	0.0463366633431735	0.954
chr3	147016780	147122278	0.180876349571749	1.62788714614574	3.90999198451643e-05	0.012	0.0338214306660671	0.921
chr10	10828105	11381939	-0.121920696319051	5.73027272699541	8.4716492997856e-05	0.015	0.00238835343720879	0.275
chr7	70359655	71177239	-0.134091870527033	4.69321546844617	6.19082064215102e-05	0.017	0.00380572553159599	0.34
chr12	130710349	131164287.5	-0.114241712543365	5.82632733971159	0.000162916332688185	0.025	0.00227757033098082	0.271
chr10	130073418	130844510	-0.11203100467119	5.93764324757305	0.000179207965957003	0.027	0.00214723726483027	0.267
chr14	101229006	101759654	-0.0976814515261984	11.331048377039	0.000140108046111839	0.029	0.000257407805647332	0.057
chr16	82362875	83374884	-0.12484315560238	3.74529466807141	0.000244374499032277	0.043	0.00659811147387148	0.47
chr12	114484513	114863053	-0.127550448006451	2.16835761610966	0.000289991072184969	0.045	0.0208695822173565	0.821
chr5	4399620	5374157	-0.113188490053708	4.75391658225575	0.000394257525105407	0.048	0.00375033397848201	0.337
chr12	108426797	108820116	-0.122624069132354	3.92397021223531	0.000267182785608623	0.049	0.00591712120323487	0.439
chr12	126925860	127650901	-0.122709025667022	3.55856174434364	0.000325832665376369	0.051	0.00751044293692531	0.501
chr12	128822865	129127993	-0.126192258290051	2.27146064922092	0.000351899278606479	0.051	0.019084019211094	0.796
chr5	157562661	157898347	-0.14138084944659	1.27242764501931	0.000306282705453787	0.065	0.0489921995659909	0.964
chr16	6913336	7917211	-0.118030228464145	3.65893708238849	0.000459424058180681	0.072	0.00692394413924785	0.482
chr17	31340470.5	31708147	-0.121794013379935	2.4358802675987	0.000544140551178537	0.077	0.0167543156536529	0.756
chr12	34752734.5	34759279	-0.21288505468065	1.06442527340325	0.00029976605214626	0.081	0.0625533550989554	0.987
chr1	4000362.5	5180057	-0.0947889106178822	6.35085701139811	0.000684248597290376	0.082	0.00179859631287756	0.245
chr8	1041565.5	1605546	-0.0931957200693845	7.08287472527322	0.000518073937948427	0.083	0.00129681400819795	0.196
chr5	165460007	165525091	-0.163629342803618	0.981776056821709	0.000351899278606479	0.095	0.0696369572442376	0.991
chr1	148739457	149069790	-0.135353052123216	1.21817746910895	0.000498523978025845	0.096	0.0523710843059438	0.972
chr16	25937266	26293057	-0.122022705990839	1.58629517788091	0.000948173056245235	0.103	0.0352681277003382	0.925
chr8	140376014	140676132	-0.11958459186113	1.55459969419469	0.0012381641284302	0.128	0.0363987670491942	0.929
chr7	31061401	31193163	-0.117081159844	1.75621739766	0.0013913054811571	0.132	0.0300124468078174	0.9
chr13	112282592	112785388	-0.0995792076381665	4.28190592844116	0.00143366372765603	0.136	0.00476367356780252	0.393
chr1	242250508	242874219	-0.118979601026174	1.66571441436643	0.00126423074166031	0.137	0.0325930415175982	0.913
chr8	5526092	6118550.5	-0.141361499931631	1.13089199945305	0.000667956964021557	0.151	0.0578776563508045	0.982
chr12	5127222	5552386	-0.108508661166115	3.03824251265121	0.00161613002026679	0.158	0.010947977556646	0.622
chr6	27511045	27640298	0.113409869918167	2.15478752844518	0.00159983838699797	0.159	0.0211465399829264	0.821
chr2	875713.5	1500242.5	-0.0922941514987661	5.07617833243213	0.00141411376773344	0.16	0.00319967677399595	0.32
chr16	13164346	13874006	-0.110993642706463	2.66384742495511	0.00152163854730764	0.161	0.0142942790300613	0.706
chr11	132992485	133488804	-0.109150529710249	2.72876324275624	0.00170736316657218	0.169	0.0136719386391925	0.692
chr8	7110581	7657022	-0.0888368490408685	5.41904779149298	0.00143692205430979	0.173	0.00268811948935505	0.295
chr17	11322852	11672403.5	-0.118287764050337	1.30116540455371	0.00187027949926036	0.175	0.0475161775918359	0.96
chr16	9763026	10133467	-0.110940294714325	2.10786559957218	0.00203971248525607	0.182	0.0219643799730211	0.829
chr10	2056643	2992169.5	-0.101704958020229	3.4579685726878	0.00225150371775071	0.201	0.00807087512137267	0.532
chr11	130903135	131149562	-0.11402268528637	1.4822949087228	0.00234599519070986	0.201	0.0392758694844676	0.939
chr5	6828054	7831537	-0.103690833241905	3.31810666374097	0.00205926244517865	0.202	0.00886590682489101	0.555
chr12	4023078	4361135	-0.110169012902415	2.20338025804829	0.00209184571171629	0.202	0.0202407251731801	0.816
chr3	178738564	178907655	0.115030175214582	1.38036210257498	0.00244700331697653	0.208	0.0436778687937023	0.947
chr20	60240263	60478015.5	-0.133616568948527	0.935315982639686	0.00118928922862375	0.213	0.0741920979061993	0.994
chr8	2741025	3047646	-0.108635799782389	1.84680859630062	0.00299114386815507	0.231	0.0276371266772236	0.882
chr9	86615267	86886613	0.136240636007041	0.817443816042244	0.00120883918854633	0.24	0.0881996441907294	0.998
chr19	55013953	55364121	-0.0872461041404161	4.53679741530164	0.00228082865763459	0.247	0.00416414146351	0.355
chr16	5235588	5590677	-0.107415997481783	2.04090395215388	0.00297159390823249	0.25	0.023316585534333	0.849
chr2	119341755	119825535	-0.106811322856807	2.13622645713614	0.00298136888819378	0.257	0.0214625976683414	0.823
chr5	167466922	167642863	-0.110176732150222	1.54247425010311	0.0032843932669938	0.26	0.0368744827406437	0.93
chr11	134662135	134877533	-0.113652697546605	1.13652697546605	0.00333000984014649	0.263	0.057525757072198	0.981
chr16	6318633	6714429	-0.109245733845331	1.52944027383464	0.00357438433917877	0.275	0.0373241318188631	0.933
chr10	6452060	6856992	-0.104618765372132	2.40623160355904	0.00319316012068842	0.278	0.0171974480785648	0.762
chr21	46840066	47361644	-0.112902805328925	1.12902805328925	0.00362325923898523	0.278	0.0579982144369937	0.982
chr7	155744451.5	156238535	-0.0946042195530819	3.21654346480478	0.00401425843743687	0.317	0.00951431382898998	0.578
chr8	7720259	7891603	-0.104054561463503	1.87298210634305	0.00454862400865412	0.321	0.0269822030198171	0.876
chr1	3006542	3178384	-0.0885789720616956	3.45457991040613	0.00431402448958313	0.335	0.00807413344802643	0.532
chr15	86160762	86329602	0.102976505534306	1.85357709961751	0.00509276455983265	0.345	0.0274448854046516	0.881
chr8	4773213	5021898	-0.16033495507562	0.801674775378098	0.0015346718539227	0.348	0.0904609228884414	0.998
chr22	33157881	33403542	-0.120624108653949	0.844368760577642	0.00319316012068842	0.36	0.0848435677373528	0.998
chr16	51026782.5	51214487	-0.107866485532141	1.18653134085355	0.00552286367812946	0.364	0.0542641720917805	0.976
chr2	189718141	189802563	0.124464076368789	0.746784458212731	0.00276306100239161	0.368	0.0990107720279173	0.999
chr5	169648318	169817797	-0.101746491777836	1.83143685200105	0.00577701315712303	0.37	0.028018350895714	0.883
chr8	35501934	35913614	-0.103593750766373	1.45031251072922	0.00641238685460695	0.379	0.0405140336128978	0.945
chr3	114325713	114478108.5	0.116152138883875	0.929217111071001	0.0040924582771272	0.406	0.074899154790066	0.995
chr19	51582841	51742996	-0.0997908061003824	1.59665289760612	0.00810997504121783	0.441	0.0348412869086952	0.923
chr8	21155182.5	21588527.5	-0.10348505799211	1.24182069590532	0.00778740070249523	0.442	0.0508298957987136	0.968
chr11	134246080	134398473	-0.0998347708159775	1.49752156223966	0.0085433324861684	0.446	0.0386665624002137	0.938
chr6	160643629	160955178	-0.0975477189632782	1.95095437926556	0.00762448436980704	0.467	0.0252292232800923	0.862
chr8	11996342.5	12285204	-0.0977355862355597	1.85697613847563	0.00793402540191459	0.469	0.0273471356050387	0.881
chr6	113128231	113306339	0.117226822994236	0.703360937965418	0.00509276455983265	0.47	0.106788397750451	0.999
chr11	125050012	125217550	-0.089983637611768	2.69950912835304	0.00735078493089089	0.475	0.0139358630981473	0.698
chr10	124357127	124516250	-0.106104720041691	0.954942480375216	0.0082924413338286	0.485	0.0721426104409819	0.994
chr16	26999476	27079918	-0.112429192612201	0.787004348285406	0.00655901155402631	0.496	0.0926831016663082	0.998
chr16	51788337	51973520	-0.110215757598769	0.881726060790153	0.00695978573243925	0.515	0.0801548356825869	0.996
chr7	131639772	131888700	-0.0960983164852719	1.72976969673489	0.00985643812763517	0.52	0.030706470385069	0.907
chr4	16819676	17098890	-0.0927152820973924	2.13245148824003	0.00935791414960933	0.539	0.0215570891413006	0.824
chr2	2692899	2893437	-0.0960059153322406	1.53609464531585	0.0115312180276697	0.552	0.0370862739731384	0.932
chr10	132099543	132291888	-0.100973904044103	1.00973904044103	0.0119808671058891	0.556	0.0670628791877643	0.988
chr2	3775893.5	4004633	-0.0953623278406348	1.33507258976889	0.0141183293907581	0.599	0.0457664561787648	0.952
chr8	6756781	6922955.5	-0.0938650224429703	1.50184035908752	0.0138935048516484	0.609	0.0384710628009879	0.938
chr5	158125970	158360366	-0.0948374348631544	1.32772408808416	0.0147602197415495	0.615	0.0461053221507563	0.953
chr5	124995555	125171542	0.109396844925046	0.656381069550274	0.010231145692818	0.618	0.116221253413097	0.999
chr6	137416146	137518909	-0.106660235205693	0.746621646439852	0.0110294357229901	0.621	0.0990270636611862	0.999
chr1	181526714	181775743	-0.0945232415254011	1.32332538135562	0.0151284106534248	0.624	0.0463008217499821	0.954
chr17	10323505	10476818	-0.0944658593867034	1.32252203141385	0.0152294187796915	0.625	0.0463692466097111	0.954
chr6	50488809	50765846	0.105108192583957	0.840865540671656	0.0111695437691019	0.631	0.0852932168155722	0.998
chr11	128180077	128385880	-0.0905770051861565	1.72096309853697	0.0145419118557474	0.632	0.0309573615374088	0.908
chr6	27173782.5	27292428	0.0915023159195881	1.64704168655259	0.0146592116152829	0.632	0.0331534737020456	0.917
chr1	12785787	12946633.5	-0.0845552169326845	2.1984356402498	0.013209256254358	0.647	0.0203612832593693	0.817
chr2	6589760	6819650	-0.095993842023263	1.05593226225589	0.0175428307038637	0.65	0.0631691788365167	0.987
chr7	154035993	154407878	-0.0958481886424573	1.05433007506703	0.0177611385896659	0.654	0.0633125452092823	0.987
chr6	168941718	169129581.5	-0.079113432947438	2.2942895554757	0.0135644138596183	0.658	0.0187647031990251	0.788
chr2	192067742	192172462	0.095447869390043	1.04992656329047	0.0184290955536874	0.662	0.06364815285462	0.987
chr8	25538546	25745763	-0.107532061529265	0.645192369175592	0.0121535584185386	0.662	0.118844206369377	0.999
chr14	79111615.5	79324520	-0.106675695227287	0.640054171363723	0.0131831896411279	0.681	0.11995529575831	0.999
chr5	152809520	152949095	-0.106591436603161	0.639548619618965	0.0132874560940483	0.682	0.120069337191192	0.999
chr5	1891836	2018326	-0.0901930253770682	1.44308840603309	0.0187451532391025	0.689	0.0408594162381967	0.945
chr7	28429348	28570032	-0.0914926323232081	1.28089685252491	0.0198204010348445	0.69	0.0485295171811564	0.963
chr16	85855366	86012414	-0.0868931347073519	1.73786269414704	0.0178393384293562	0.692	0.0305077124591895	0.905
chr14	106329182	106444921.5	-0.0885479278851299	1.50531477404721	0.0198171427081908	0.697	0.0383244381015686	0.938
chr8	129757180	129912602	0.101896367255275	0.815170938042197	0.0149948192606205	0.7	0.0885417684893746	0.998
chr6	29364730.5	29461426.5	-0.085221245741847	1.78964616057879	0.0183443790606896	0.711	0.0290903403648023	0.892
chr9	90028064	90224272	-0.0963161952003567	0.86684575680321	0.0211074400630812	0.712	0.0819306237088881	0.997
chr10	122102016	122578241	-0.0877295157582261	1.49140176788984	0.0210585651632747	0.716	0.0388816119593621	0.939
chr6	28664190.5	28770608	0.0848059348891724	1.78092463267262	0.0188298697321004	0.717	0.0293542648237571	0.894
chr2	434332	594846	-0.0847471964177086	1.77969112477188	0.0189048112451369	0.719	0.0293868480902947	0.894
chr1	153280070	153363473.5	-0.0883791965164669	1.325687947747	0.0234729852137136	0.728	0.0461770053371391	0.953
chr19	15354052.5	15391447	0.104151255708207	0.624907534249242	0.0166695991606551	0.728	0.123865287742827	0.999
chr7	37947056	38030068	-0.104093910411518	0.624563462469106	0.0167706072869217	0.729	0.123959779215786	0.999
chr12	131437035	131541962.5	-0.0852818408875801	1.53507313597644	0.0229125530292663	0.742	0.0371286322196373	0.932
chr10	50351211	50512509	-0.0861905355488267	1.37904856878123	0.0254410145125869	0.749	0.0437723602666615	0.947
chr10	87839368	88100354	-0.0946145122948707	0.851530610653836	0.0246427244824148	0.749	0.0839149446410302	0.998
chr11	128500564	128654419	-0.0848326916117915	1.52698844901225	0.0235870266465954	0.751	0.0374121066385147	0.933
chr17	3056402	3235736	-0.0869783581807288	1.30467537271093	0.0260177383303031	0.752	0.0473304529725714	0.957
chr7	142417964	142564689.5	-0.0864303672837062	1.29645550925559	0.0270147862863548	0.76	0.0477605520908682	0.96
chr13	80173719	80324480	0.118200480152367	0.591002400761838	0.00850097423966947	0.763	0.132125145810118	0.999
chr14	62394494	62538810	-0.0901603503795364	0.991763854174901	0.0290056238718044	0.767	0.0686920425146462	0.989
chr5	151051214	151124112	0.0854368902178664	1.36699024348586	0.026708503580901	0.768	0.0443490840843776	0.95
chr10	113526840	113759413	-0.100002072548153	0.700014507837074	0.0205926244517865	0.769	0.107472646347742	0.999
chr11	44764920.5	44875388	-0.0844077327801665	1.43493145726283	0.0261773963363375	0.771	0.0412210904967645	0.945
chr5	7983729.5	8217279	-0.117711460490038	0.588557302450192	0.00881051527177703	0.773	0.13275074452764	0.999
chr12	2493567	2660504	-0.0863975491307679	1.20956568783075	0.0296018976494432	0.775	0.0528956748971998	0.972
chr12	5867313	5998315.5	-0.0973785091903032	0.779028073522426	0.0226746951835415	0.779	0.0939375574280073	0.998
chr2	1887421.5	2030504	-0.08367668604139	1.42250366270363	0.0274220771180752	0.784	0.0417359061080591	0.945
chr2	190068314	190258603	0.0909831970470821	0.909831970470822	0.0298462721484754	0.785	0.0769519005819371	0.996
chr7	26955526.5	27120396	-0.0967762508958687	0.77421000716695	0.0239812841717008	0.788	0.094713039171603	0.998
chr16	86917536	87022359	-0.0798669752437463	1.51747252963118	0.028018350895714	0.79	0.0377607475904674	0.935
chr4	5276522	5480519	-0.0878938570720119	1.05472628486414	0.0320065427199208	0.795	0.0632701869627834	0.987
chr1	208497546	208649506	-0.0962500912486999	0.770000729989599	0.0250858569073267	0.797	0.0953256045825106	0.998
chr16	24220008	24394920	-0.0982979760628325	0.688085832439828	0.023978025845047	0.798	0.109942457951295	0.999
chr1	152942207.5	153030632.5	-0.0832017098486028	1.33122735757764	0.0308335451245658	0.799	0.0459456641447218	0.953
chr4	7368808	7518571.5	-0.082201241863478	1.39742111167913	0.029976605214626	0.8	0.0429023870501065	0.946
chr7	157373930	157468163	-0.0820991585599897	1.39568569551983	0.0301199715873916	0.8	0.0429740702364893	0.946
chr16	32037687	32330283.5	-0.10001368996279	0.600082139776741	0.0243299251236535	0.806	0.130082174998208	0.999
chr7	62541571	62904398	-0.0908012928152025	0.817211635336823	0.0343004046841704	0.809	0.0882420024372283	0.998
chr19	57641994.5	57657324	-0.0969956551760205	0.678969586232144	0.0269756863665096	0.824	0.111571621278176	0.999
chr5	6046441	6234987	-0.0936084024447321	0.748867219557857	0.0317817181808111	0.84	0.0986947143425023	0.999
chr8	4504923.5	4644729	-0.0920181292496072	0.736145033996858	0.0363596671293491	0.863	0.100737685154412	0.999
chr1	216805707	216988411	0.0942361305242915	0.65965291367004	0.0345512958365102	0.864	0.11551419652923	0.999
chr17	14222235	14352476	-0.107193839523247	0.535969197616237	0.0186376284595283	0.883	0.149039119469805	1
chr4	85258738	85308929	0.106682911902865	0.533414559514327	0.0194065935498166	0.889	0.149990550852704	1
chr19	56696870	56953293	-0.106210352099604	0.531051760498021	0.0201136504336833	0.891	0.150691091083263	1
chr3	13827074	14078797	-0.101842782855236	0.509213914276182	0.0283539585410517	0.935	0.156937303278528	1
chr22	50017602	50052350.5	-0.10137393971121	0.506869698556049	0.0294845978899077	0.939	0.157748626615315	1
chr4	84972436	85048240	0.100644668203231	0.503223341016154	0.0313288107759379	0.942	0.158980274090438	1
chr2	49380959	49604189	0.0987467872314755	0.493733936157377	0.0366040416283813	0.957	0.162320058910546	1
chr4	20335836	20529826.5	-0.0987215031040338	0.493607515520169	0.0366724664881104	0.957	0.162352642177084	1
chr1	94765135	94801143	0.0986347974797653	0.493173987398826	0.0369429076003728	0.958	0.162525333489733	1
