# Supplementary material for: Large hypomethylated blocks as a universal defining epigenetic alteration in human solid tumors
Source: Genome Med. 2014 Aug 26;6(8):61. doi: 10.1186/s13073-014-0061-y (PMC4154522; doi:10.1186/s13073-014-0061-y)
Supplement: Additional file 2: — Data 1–11. Listing of individual blocks identified in comparisons between sample datasets. Columns in order are: chromosome, start coordinate of block, end coordinate of block, difference of average probe methylation per set within block, area (block length X difference of average probe methylation per set within block), P value for block difference significance, family-wise error rate of block difference, P value area and family-wise error rate area. Datasets are determined by comparisons between: (1) breast cancer vs. breast normal, (2) breast ductal carcinoma in situ vs. breast normal, (3) colon cancer vs. colon normal, (4) colon tubular adenoma vs. colon normal, (5) lung cancer vs. lung normal, (6) pancreas adenocarcinoma vs. pancreas normal, (7) pancreas intraductal papillary mucinous neoplasm vs. pancreas normal, (8) Pancreas neuroendocrine tumor vs. pancreas normal, (9) thyroid cancer vs. thyroid normal, (10) thyroid follicular adenoma vs. thyroid normal, (11) thyroid adenomatoid nodule (benign) vs. thyroid normal. [file 13073_2014_61_MOESM2_ESM.zip › 1714377612132518_add7.csv]

chr	start	end	value	area	p.value	fwer	p.valueArea	fwerArea
chr11	126455857.5	126861050	-0.11066465483318	4.4265861933272	0	0	0.000185259783763057	0.04
chr15	93679543	94022195	-0.138220641797772	4.42306053752869	0	0	0.000185259783763057	0.04
chr1	185614930	186265517.5	-0.133663934131552	3.74259015568344	4.30836706425714e-06	0.002	0.0003619028333976	0.067
chr16	17834936	18166238	-0.131495650849968	1.44645215934965	1.50792847249e-05	0.004	0.00937285254829141	0.831
chr4	16208221	17040881	-0.102734815764378	4.72580152516139	1.07709176606429e-05	0.005	0.000127096828395586	0.039
chr3	164905498	164915196	0.292070037544098	2.33656030035278	1.07709176606429e-05	0.005	0.0025483991185081	0.42
chr12	108426797	108851556	-0.109791343237086	3.73290567006091	2.15418353212857e-05	0.008	0.0003619028333976	0.067
chr1	240874901.5	241474238	-0.12253045067638	2.57313946420398	3.44669365140571e-05	0.008	0.00176858467987756	0.308
chr11	125050012	125359439	-0.0986999326499253	4.93499663249627	2.36960188534143e-05	0.011	9.47840754136571e-05	0.031
chr8	34843233	35803167	-0.102186947157048	3.57654315049668	3.87753035783143e-05	0.013	0.000413603238168685	0.077
chr11	128116707	128685313	-0.0969207811679339	5.4275637454043	3.01585694498e-05	0.014	7.10880565602428e-05	0.029
chr5	169617918	170052878	-0.110091595213979	3.30274785641937	4.95462212389571e-05	0.017	0.000616096490188771	0.113
chr16	9763026	10133467	-0.112916256608235	2.14540887555647	7.97047906887571e-05	0.021	0.00333683029126716	0.494
chr1	181470120	181775743	-0.113536267316125	2.04365281169024	9.04757083493999e-05	0.021	0.00383229250365673	0.539
chr11	124041723	124471596	-0.096468371659322	3.56932975139491	6.89338730281143e-05	0.022	0.0004222199722972	0.079
chr2	107339427	107872203	-0.118242688152546	1.41891225783055	7.32422400923714e-05	0.022	0.00974768048288178	0.834
chr11	121906880	122292868	-0.0872842295905922	3.75322187239546	9.47840754136571e-05	0.023	0.000357594466333343	0.067
chr12	114484513	114829194	-0.111416890083379	1.78267024133406	0.000103400809542171	0.023	0.00573443656252625	0.706
chr11	57711478	58208471.5	-0.0942913808435252	3.30019832952338	0.000101246626010043	0.024	0.000616096490188771	0.113
chr8	49053695	49636840	-0.0825149026529135	4.20826003529859	8.40131577530142e-05	0.026	0.0002261892708735	0.047
chr2	119006923	119906008	-0.0878662214326456	3.42678263587318	0.000129251011927714	0.026	0.000506233130050214	0.091
chr1	158223723.5	158689019	-0.0886715419273122	3.28084705131055	0.000137867746056229	0.026	0.000624713224317285	0.115
chr12	105948248	106394991	-0.106243253364877	2.86856784085168	8.83215248172714e-05	0.026	0.00118049257560646	0.23
chr8	140042087	140676132	-0.109489026275967	1.75182442041548	0.000124942644863457	0.027	0.00595847164986763	0.72
chr12	5137028	5598236	-0.0861481947318695	3.1013350103473	0.000174488866102414	0.03	0.000857365045787171	0.16
chr16	82638823	83374884	-0.104219553062267	2.91814748574347	0.000109863360138557	0.032	0.00110294196844983	0.219
chr7	31018872	31193163	-0.108064799225256	2.05323118527986	0.000124942644863457	0.032	0.00379567138361054	0.537
chr7	136465218	137276292	-0.0760142804900104	4.18078542695057	0.000137867746056229	0.034	0.000234806005002014	0.049
chr10	10828105	11443364	-0.0764828459888059	3.67117660746269	0.000191722334359443	0.035	0.000370519567526114	0.068
chr1	152942207.5	153353252	-0.0737542208012876	3.68771104006438	0.000174488866102414	0.039	0.000368365383993986	0.067
chr3	147016780	147232332	0.147459507647955	1.47459507647955	8.83215248172714e-05	0.04	0.00891831982301228	0.818
chr11	4565306	5020215.5	-0.0664070562395746	3.3867598682183	0.000204647435552214	0.049	0.0005277749653715	0.095
chr17	64306194	64599478	-0.0809154182084597	2.99387047371301	0.000314510795690771	0.049	0.000977999323586371	0.192
chr5	159992288	160214880	-0.106148995447029	1.59223493170544	0.0002412685555984	0.053	0.00752025471066084	0.782
chr20	1472399	1712153	-0.104935399382164	1.57403099073246	0.0002865064097731	0.053	0.00772490214621305	0.785
chr6	27470577.5	27661725	0.102189486169121	2.24816869572066	0.000247731106194786	0.056	0.00280043859176714	0.446
chr11	5279386	5545506	-0.0798879274913313	2.79607746219659	0.000443761807618485	0.058	0.0013269770557912	0.251
chr3	134529302	135086818	-0.102389209126092	2.04778418252183	0.000262810390919686	0.059	0.00381721321893183	0.539
chr11	131758645.5	132016243.5	-0.071950696939587	2.87802787758348	0.000404986504040171	0.062	0.0011611049238173	0.229
chr5	4615720	5374157	-0.0852290276976756	2.8125579140233	0.000348977732204828	0.066	0.00128389338514863	0.243
chr12	128032665	128540887	-0.101155415948747	2.02310831897495	0.000305894061562257	0.068	0.00397231443324508	0.555
chr12	66148476	66481246	-0.0722016977565127	2.81586621250399	0.000465303642939771	0.077	0.00127527665102011	0.242
chr10	50190845	50450945	-0.0952509033021054	2.57177438915685	0.000351131915736957	0.085	0.00177289304694181	0.309
chr9	78253033	78830510	-0.102670158445046	1.23204190134055	0.000465303642939771	0.085	0.013336550247408	0.909
chr16	22692462	22910629	-0.104494323832298	1.14943756215528	0.000443761807618485	0.089	0.0153959497041229	0.939
chr20	29844545.5	30053333	-0.0982186552458292	1.76793579442492	0.000506233130050214	0.097	0.00584429992266481	0.716
chr15	33571230	34031029	-0.115232832204158	1.15232832204158	0.000303739878030128	0.099	0.0152796237933879	0.935
chr1	237831370	238540640	-0.0915372997202604	2.56304439216729	0.000478228744132543	0.101	0.001809514166988	0.315
chr3	38584767	38941491	-0.0945295137933999	2.363237844835	0.000465303642939771	0.103	0.00245576922662657	0.414
chr1	248487167	248904369	-0.088757121198693	2.66271363596079	0.000480382927664671	0.105	0.0015833248961145	0.284
chr11	132271581	132807102	-0.0875499827212761	2.71404946435956	0.000458841092343385	0.108	0.00145191970065466	0.272
chr1	205884321	205919667	-0.102632709247663	1.1289598017243	0.000577321186610457	0.108	0.0159474206883478	0.941
chr6	26602928.5	26758197	0.185394985103062	1.11236991061837	0.000236960188534143	0.108	0.0164795040207836	0.946
chr7	70482831	71134532	-0.0870974272491493	2.70002024472363	0.000469612010004028	0.109	0.00149715755482936	0.279
chr3	19214779	19850542	-0.095961062691761	1.91922125383522	0.000538545883032143	0.111	0.00463580296114068	0.599
chr15	26543649.5	26957675	-0.100956905393548	1.11052595932903	0.000734576584455842	0.123	0.0165225876914261	0.946
chr8	3631202	4329150	-0.0971824388798199	1.36055414431748	0.000749655869180742	0.13	0.0106352040981188	0.847
chr12	126868736	127599623	-0.0848081157711937	2.45943535736462	0.000721651483263071	0.137	0.00213910424740367	0.365
chr2	79312444	79428894	-0.0949287373642821	1.51885979782851	0.000840131577530142	0.141	0.00837546557291588	0.803
chr4	21699598.5	22148292	-0.106133324125395	1.06133324125395	0.000609633939592385	0.147	0.0179895866768057	0.959
chr10	87839368	88100354	-0.120821836928544	1.0873965323569	0.000428682522893585	0.16	0.0171774594851932	0.951
chr1	152040891	152483437	-0.076600589187008	2.37461826479725	0.000995232791843399	0.163	0.00242345647364464	0.41
chr12	130876484	131061324.5	-0.0702818209882403	2.24901827162369	0.00112879217083537	0.163	0.00280043859176714	0.446
chr3	112383831	112647810	-0.0914120034341477	1.73682806524881	0.0010253913612932	0.174	0.00607479756060257	0.73
chr7	142363376	142511631.5	-0.0916637053107215	1.55828299028227	0.00114817982262453	0.184	0.00791877866410463	0.792
chr6	50488809	50803997	0.116558664000026	1.04902797600023	0.000545008433628528	0.188	0.0183773397125888	0.959
chr10	77784369	78163703	-0.0827721050832157	2.23484683724682	0.00115464237322091	0.199	0.0028499848130061	0.452
chr15	86132153	86329602	0.0886665913695271	1.9506650101296	0.00113525472143176	0.2	0.00446993082916678	0.582
chr6	27173782.5	27301127.5	0.0894067959575139	1.69872912319276	0.00126881410042373	0.201	0.0064237752928074	0.743
chr11	131319616	131513454	-0.0891923866697762	1.60546296005597	0.00136790654290164	0.209	0.00733068655983352	0.774
chr2	23627401	23777274	-0.0766833084226066	2.22381594425559	0.00132913123932333	0.211	0.00289306848364867	0.458
chr14	56524388	56890696	-0.0727590558864492	2.18277167659348	0.00134851889111248	0.211	0.00312787448865068	0.474
chr11	126923106	127547963	-0.088050085275009	1.84905179077519	0.00127096828395586	0.214	0.00517650302770495	0.648
chr3	35799781	36375125	-0.0940043867139592	1.03404825385355	0.00149069500423297	0.214	0.0187780178495647	0.963
chr10	122234444	122403903	-0.0976935921559845	0.976935921559845	0.00138944837822293	0.216	0.0209515890334825	0.971
chr10	130073418	130326232	-0.0877006546871835	1.84171374843085	0.00132266868872694	0.217	0.00522389506541178	0.651
chr2	80278200	80724209	-0.0910538152799681	1.36580722919952	0.00152947030781128	0.223	0.0105705785921549	0.847
chr3	130098334	130300740	-0.0974529808974063	0.974529808974063	0.0014174527641406	0.223	0.0210894567795387	0.973
chr6	160643629	161123803	-0.0796588590792796	2.15078919514055	0.00146699898537956	0.236	0.00329590080415671	0.487
chr6	1003900	1364642	-0.0733068611686756	2.12589897389159	0.00155747469372896	0.239	0.00344238528434146	0.512
chr6	32520765.5	32640493	0.0808994611806479	2.0224865295162	0.00167164642093177	0.247	0.00397662280030934	0.556
chr6	28616523	28770608	0.0801615454349462	2.0842001813086	0.00163502530088558	0.248	0.0036039490492511	0.525
chr14	88489467.5	88700366	-0.085016434856685	1.61531226227702	0.001960307014237	0.258	0.0072531359526769	0.774
chr1	219834559	220006958	-0.105995767398946	0.953961906590514	0.00105339574721087	0.262	0.0220136015148219	0.978
chr14	30440499	30739941	-0.0902273194048318	1.08272783285798	0.00208524965910046	0.265	0.0173519483512956	0.954
chr7	3419305	3762272	-0.0845433185289384	1.52177973352089	0.00218003373451411	0.267	0.0083539237375946	0.803
chr3	124069933	124284219	-0.0869662985026106	1.39146077604177	0.00205509108965066	0.273	0.0101246626010043	0.838
chr1	166000382	166459325	-0.142245722635759	0.853474335814556	0.000680721996152628	0.273	0.0266278626406413	0.982
chr9	89109504	89282124	-0.0933137354894556	0.933137354894556	0.00210894567795387	0.278	0.0228192661558379	0.979
chr5	150999036	151195433	0.0802089341333131	1.92501441919951	0.00199477395075106	0.279	0.0045991818410945	0.596
chr10	6569587.5	6856992	-0.0850678361433522	1.44615321443699	0.00223819668988158	0.288	0.00937716091535567	0.831
chr10	130478637	130854440	-0.0778004199831195	1.94501049957799	0.0020658620073113	0.293	0.00448716429742381	0.583
chr18	61253151	61472145	-0.0822594656494465	1.64518931298893	0.00235452260061653	0.293	0.00697093790996805	0.763
chr3	99013462	99440673	-0.0843740147935489	1.43435825149033	0.0024277648407089	0.298	0.00952364539554041	0.832
chr7	24269011	24474486	-0.0868668590230982	1.30300288534647	0.00235021423355227	0.303	0.0117489169842292	0.87
chr3	29141029	29322762	-0.0911836008201589	0.911836008201589	0.00264964574451814	0.306	0.0237046355875428	0.981
chr15	97244292	97345374	-0.0857272806990035	1.28590921048505	0.00258502023855428	0.308	0.0120397317610666	0.884
chr6	163321296	163587158.5	-0.101970948162799	0.917738533465192	0.00145838225125104	0.308	0.0234784463166693	0.981
chr1	148739457	148933698	-0.130168186973861	1.04134549579089	0.000786276989226928	0.315	0.0185862955152053	0.963
chr18	6833417	6913353	-0.133338027752023	0.800028166512139	0.000812127191612471	0.316	0.0300573228237899	0.992
chr6	113128231	113371757	0.0996835295417361	0.897151765875625	0.0017642763128133	0.322	0.0244047452354846	0.982
chr2	22918193	23516881	-0.0868319851168191	1.12881580651865	0.00268842104809646	0.323	0.0159560374224763	0.941
chr16	74054182	74254113	-0.099123223355194	0.892109010196746	0.00181166835052013	0.323	0.0246093926710368	0.982
chr14	92879474	93090847.5	-0.074737101627629	1.94316464231835	0.0022769719934599	0.325	0.00448931848095594	0.583
chr3	16652470	16816500	-0.0987097236237684	0.888387512613915	0.00189137314120888	0.328	0.024796806638332	0.982
chr2	192045313	192169585	0.0882118241121052	0.970330065233158	0.00296415654020891	0.333	0.021261791462109	0.973
chr1	34107395	34669017	-0.0751813629546212	1.80435271091091	0.00274873818699606	0.362	0.00552117239284553	0.683
chr17	68066712	68303247	-0.0837383514074033	1.17233691970365	0.00342946018314868	0.363	0.0148250910681088	0.932
chr9	124022933	124107255	0.0834164729707783	1.1678306215909	0.00355655701154427	0.372	0.0149328002447152	0.932
chr3	108540353	108908672	-0.0844946675634061	1.09843067832428	0.00345961875259848	0.372	0.0168737196071631	0.95
chr3	64887780	65334190	-0.0939577260108273	0.845619534097446	0.00273581308580328	0.38	0.027093166283581	0.983
chr15	86684023	87070843	-0.0938968720173258	0.845071848155932	0.00275735492112457	0.38	0.0271211706694987	0.983
chr10	124357127	124516250	-0.0936253885955221	0.842628497359699	0.0028349055282812	0.383	0.0272784260673441	0.985
chr6	118480809	118672731	-0.120973570809194	0.967788566473554	0.001055549930743	0.384	0.0213802715563761	0.974
chr5	42812398	43028642	0.0836354692681762	1.08726110048629	0.00382152158599608	0.392	0.0171817678522575	0.951
chr12	13899195	14217195.5	-0.0827471471475155	1.0757129129177	0.0041468032993475	0.406	0.01755874997038	0.959
chr6	29354997	29461426.5	-0.0754718073187706	1.66037976101295	0.0033476012089278	0.407	0.006785678126205	0.751
chr16	24148747	24394920	-0.0842993902519313	0.927293292771244	0.00440530532320293	0.411	0.0230433012431793	0.979
chr11	134681906	134892703	-0.0855979931321584	0.855979931321585	0.0045841025563696	0.414	0.0264878407110529	0.982
chr14	79079836	79342116	-0.0909963924465452	0.818967532018906	0.00367503710581134	0.425	0.0287432708691915	0.987
chr11	123122152	123364820	-0.0782777827317216	1.33072230643927	0.00424589574182541	0.426	0.0112383754871148	0.861
chr16	5257240	5560894	-0.0782152930627099	1.25144468900336	0.00465519061292984	0.438	0.0128389338514863	0.9
chr8	20138378	20457026	-0.0739445563075061	1.47889112615012	0.00439884277260654	0.449	0.00888385288649822	0.816
chr14	56151250	56307253	-0.0786330548513534	1.1794958227703	0.005126956806466	0.449	0.01464413965141	0.932
chr1	4698167.5	4856996	-0.075793800815779	1.36428841468402	0.0047047368341688	0.45	0.010605045528669	0.847
chr8	7144084	7363849	-0.0689235091341575	1.58524071008562	0.00402186065448404	0.459	0.00758057184956044	0.782
chr12	119613255	119935697	-0.0749445270930215	1.34900148767439	0.00496754722508848	0.459	0.0108980144890384	0.852
chr8	59698273	59864293	-0.0805137650698642	1.04667894590823	0.00520666159715475	0.459	0.0184441194020848	0.959
chr19	51627097	51742996	-0.0811694518162247	0.974033421794697	0.00541561739977123	0.469	0.0211045360642636	0.973
chr10	113484557	113840106	-0.0832848159855537	0.832848159855537	0.0058507624732612	0.479	0.0278428221527618	0.987
chr8	32572351	32783050	-0.0807767638064607	0.969321165677528	0.00569781544248007	0.482	0.0213156460504122	0.973
chr8	136245170	136409523	-0.111234538700803	0.667407232204816	0.00192799426125507	0.483	0.0411556763813163	1
chr17	31348513	31561934	-0.0806161510181195	0.967393812217434	0.0057904453343616	0.484	0.0213975050246331	0.974
chr6	133953605	134101081	-0.0887423566039202	0.798681209435281	0.00458194837283747	0.485	0.0301477985321393	0.992
chr1	248112348	248366607.5	-0.0711171663682292	1.42234332736458	0.0051118775217411	0.488	0.0096809007933858	0.833
chr14	20387292	20666088	-0.0761787788541197	1.1426816828118	0.00635699560331141	0.499	0.015632909892657	0.939
chr3	110027072	110303472	-0.0878371136564484	0.790534022908036	0.00492661773797804	0.499	0.030628181459804	0.993
chr6	152780496	152892780	-0.106418620255903	0.744930341791321	0.00209817476029323	0.5	0.0341287296995129	0.998
chr1	193710042	194087381	-0.141533205111925	0.707666025559627	0.00149069500423297	0.503	0.0373815468330271	1
chr12	128887209	129079614	-0.086231850895182	0.776086658056638	0.00558795208234151	0.515	0.0316772688399506	0.995
chr12	119027591	119219544	-0.109480150336553	0.656880902019319	0.00214556679800006	0.515	0.0423469398745834	1
chr16	26999476	27095462	-0.101619424180137	0.812955393441095	0.00256994095382938	0.526	0.0291267155379104	0.987
chr11	55652114	55944198	-0.0633500853024048	1.3303517913505	0.00577967441670095	0.53	0.011242683854179	0.861
chr8	131896788	132329846	-0.0992867647695927	0.794294118156741	0.00291245613543783	0.539	0.030376141986545	0.993
chr7	95433393	95546532	-0.0851007775944859	0.765906998350373	0.00625574897730137	0.539	0.0323795326714245	0.995
chr5	174487070	174680743	0.08490041944894	0.76410377504046	0.00645608804578933	0.539	0.0325238629680772	0.995
chr7	31685368	31827390	-0.0989364621396641	0.791491697117313	0.00297277327433743	0.542	0.0305721726879687	0.993
chr17	32561989	32647709	-0.0727653058286581	1.16424489325853	0.007238056667952	0.549	0.0150383552377895	0.935
chr11	92045318	92282995	-0.0746048729445241	1.04446822122334	0.00797909580300422	0.549	0.0184872030727274	0.962
chr10	104380564	104524861	0.0674671080953327	1.28187505381132	0.00677706139207648	0.554	0.0121129740011589	0.887
chr1	96881853	97063920	0.0763322715954578	0.992319530740951	0.00773782724740582	0.555	0.020391501315129	0.969
chr7	8343477	8429907	0.131751241836576	0.658756209182878	0.00186767712235547	0.561	0.0421293673378385	1
chr11	122499861	122662714	-0.071886150382993	1.15017840612789	0.00764735153905642	0.562	0.0153744078688016	0.938
chr5	169172387	169350021	-0.0701698793073696	1.19288794822528	0.0075547216471749	0.567	0.0142779284509482	0.922
chr15	102251213	102358936	-0.099526827629551	0.696687793406857	0.0033476012089278	0.567	0.0382970748341817	1
chr3	142854187	143021680	-0.0805751808207805	0.805751808207805	0.00764304317199217	0.568	0.0296501821362176	0.992
chr6	6145669	6384659	-0.0970596321386339	0.776477057109071	0.00339930161369888	0.57	0.0316320309857759	0.995
chr12	34752734.5	34846306	-0.0987164335158965	0.691015034611275	0.00354578609388363	0.571	0.0388528541854709	1
chr7	153952268	154241813	-0.0804647090445899	0.804647090445899	0.00772274796268092	0.573	0.0297126534586494	0.992
chr13	103814346	104168550	-0.0948320580478131	0.758656464382505	0.00395292678145593	0.587	0.032956853858035	0.995
chr12	113039303	113274970	-0.0826014030224551	0.743412627202095	0.00792308703116888	0.596	0.0342170512243302	0.998
chr1	244175136	244281475	0.0825794203723425	0.743214783351082	0.00793385794882952	0.596	0.0342558265279085	0.998
chr3	192947753	193189883	-0.0825629066518367	0.743066159866531	0.00794247468295804	0.596	0.0342730599961656	0.998
chr11	26710632	26873613	-0.0825343725602608	0.742809353042347	0.0079618623347472	0.597	0.034296756015019	0.998
chr7	54927525	55100608	-0.0818967522296298	0.737070770066668	0.00844655362947612	0.614	0.0347620596579587	1
chr1	222278177	222505985	-0.0784950570894111	0.784950570894111	0.00941809040246611	0.636	0.0310202428626514	0.993
chr7	71578347	71747632	-0.0981550998256684	0.588930598954011	0.00470258265063667	0.639	0.0514332860131017	1
chr13	40516584	40690368	-0.097920987202621	0.587525923215726	0.00479736672605033	0.643	0.0516659378345716	1
chr6	148726218	148869678	0.0701140167807703	0.981596234930785	0.0109669483620666	0.644	0.0207814085344443	0.971
chr5	167513456	167615069.5	-0.0808828593887871	0.727945734499084	0.00926083500462072	0.649	0.0354966362424146	1
chr2	190087418	190258603	0.0901265545265026	0.721012436212021	0.00570427799307645	0.651	0.0361493538526495	1
chr6	90778227	90951134	-0.0710587980396282	0.923764374515167	0.0117489169842292	0.659	0.0231984024574926	0.981
chr1	4059661	4275141	-0.0689966232066884	0.965952724893637	0.0116584412758798	0.66	0.021447051245872	0.974
chr16	7482013	7762118	-0.0927283768384026	0.649098637868818	0.00552978912697404	0.661	0.04319353400271	1
chr8	10906938	11084378	-0.0685071725081361	0.959100415113906	0.0120526568622594	0.674	0.021780949693352	0.974
chr7	154766961	154888594	-0.0915547651109163	0.640883355776414	0.00612649796537365	0.675	0.0442727799523064	1
chr19	55084074	55174502	-0.0631860581762827	1.01097693082052	0.010941098159681	0.68	0.0196224577941591	0.969
chr2	116183919	116480197	-0.117691368491369	0.588456842456844	0.0030610947991547	0.68	0.0515259159049833	1
chr3	142340861.5	142546520.5	-0.0878317305683041	0.702653844546433	0.00686969128395801	0.684	0.0377606831346817	1
chr8	105899330	105995203	-0.116063081159008	0.580315405795042	0.00323989203232137	0.692	0.0527365670500395	1
chr9	89672976	89880707	-0.0861393637892467	0.689114910313974	0.00776367744979137	0.694	0.0390208805009769	1
chr10	127936505	128153186	-0.0656168007738977	0.984252011608466	0.0120160357422132	0.697	0.0207167830284805	0.971
chr11	65142946	65258811	0.0654277200378633	0.98141580056795	0.012080661248177	0.698	0.0207900252685728	0.971
chr3	114325713	114478108.5	0.0855516181562081	0.684412945249665	0.00816220140323515	0.698	0.039542192915752	1
chr11	44764920.5	44855796	-0.0672522105056832	0.941530947079565	0.0128217003832293	0.699	0.0225715350496432	0.978
chr2	3933893.5	4205654	-0.0905741404929402	0.634018983450581	0.00661765181069897	0.699	0.0451322991816257	1
chr3	115335126	115440301	-0.0730431341130809	0.80347447524389	0.0133128542285546	0.713	0.0297880498822739	0.992
chr3	13314980	13420893.5	0.0784509920999891	0.706058928899902	0.0116885998453296	0.717	0.0374612516237158	1
chr11	133155303	133403793	-0.0726901808909055	0.79959198979996	0.013704915631402	0.719	0.0300939439438361	0.992
chr1	159037843	159189942	-0.070661520928059	0.847938251136708	0.0138880212316329	0.722	0.0269725320057818	0.983
chr1	214140327	214251836	-0.0890895503667705	0.623626852567394	0.00755903001423915	0.725	0.0464420427691598	1
chr5	6828054	7146937	-0.113686417278488	0.568432086392439	0.00359533231512258	0.728	0.054772270487901	1
chr19	56686863.5	56704341	-0.0928606498659508	0.557163899195705	0.00709157218776725	0.731	0.0566744145467706	1
chr17	40664917	40724562	0.0927230188421796	0.556338113053077	0.00716481442785962	0.731	0.0567972030081019	1
chr10	110741628	111037038	-0.092162897780158	0.552977386680948	0.00750086705887168	0.736	0.0574671540865939	1
chr10	17118624	17188594	-0.0829014650977746	0.663211720782196	0.0102172924928858	0.74	0.0415994381889348	1
chr2	16834516	16955374	0.0872671437927281	0.610870006549097	0.00878906881108457	0.742	0.0480512178676599	1
chr1	240262933	240515578	-0.0694327859549952	0.833193431459942	0.0150986723766891	0.748	0.0278083552162477	0.987
chr11	19372393.5	19463903	-0.0693248926566803	0.831898711880163	0.0151654520661851	0.748	0.0279031392916614	0.987
chr11	7882922	8033848	-0.0670087951076142	0.871114336398984	0.0150879014590285	0.749	0.0256455549499906	0.982
chr18	20811604	21181042	0.0822356049108415	0.657884839286732	0.0108312347995425	0.757	0.0422284597803164	1
chr3	115837501	116079119.5	-0.0853166578306265	0.597216604814386	0.0102129841258216	0.761	0.0501278507926318	1
chr6	124816609	125144887	-0.0852925033601581	0.597047523521107	0.0102216008599501	0.761	0.0501515468114852	1
chr8	25538546	25745763	-0.0904989003362363	0.542993402017418	0.00866197198268898	0.765	0.0594382320184915	1
chr4	124521391	124671519	0.0731926445685034	0.731926445685034	0.0153851787864622	0.788	0.0351541210608061	1
chr7	152683010	152842263	-0.0697116531488576	0.766828184637433	0.0172183889723037	0.789	0.0323192155325249	0.995
chr16	77834140	77930333	-0.0696219886359234	0.765841874995158	0.0173153272312494	0.789	0.0323859952220209	0.995
chr4	5276522	5458687	-0.0727370412396562	0.727370412396562	0.0159711167072012	0.795	0.0355591075648463	1
chr2	28083763	28216851	0.0891794159940968	0.535076495964581	0.00976491395113881	0.795	0.0609698565098349	1
chr11	33442321	33563503	-0.0833111765194629	0.58317823563624	0.0121517493047373	0.796	0.0522475673882463	1
chr8	11331707	11416365	-0.0687221030941098	0.755943134035208	0.018329947674882	0.798	0.0332132016983583	0.995
chr17	67665970	67815656	-0.0886727020826789	0.532036212496073	0.010236680144675	0.802	0.0616893538095659	1
chr7	49060407	49284041	-0.0886552330382971	0.531931398229783	0.0102517594293999	0.802	0.0616936621766301	1
chr7	39288391	39390659	-0.066048775866431	0.792585310397172	0.0182588596183218	0.808	0.0304881595302157	0.993
chr8	21155182.5	21268342	-0.106235428728779	0.531177143643897	0.00534668352674311	0.81	0.0618121422708972	1
chr5	11504385	11589010	0.105946740484467	0.529733702422335	0.00544146760215677	0.812	0.0621848160219554	1
chr16	6215524	6348709	-0.0874554295818563	0.524732577491138	0.0113223886448678	0.812	0.0633243791104515	1
chr2	12633188	12765010	0.0791904552837966	0.633523642270373	0.014040968262414	0.817	0.0451839995863968	1
chr6	130716157	130788615	-0.071504943410106	0.71504943410106	0.0176621507799221	0.822	0.0366792830015532	1
chr2	189718141	189802563	0.0867647616553662	0.520588569932197	0.0120117273751489	0.823	0.0642420612951382	1
chr11	123677028	123814682.5	-0.0677480285296455	0.7452283138261	0.0195922992247093	0.828	0.0341093420477238	0.998
chr11	125615352.5	125707106	-0.0675401571814038	0.742941728995442	0.019887422368611	0.829	0.0342859850973583	0.998
chr4	69771757	69859705	0.082052787808009	0.574369514656063	0.0136489068595666	0.831	0.0537942711643147	1
chr18	21572685	21794764	-0.0861557644885997	0.516934586931598	0.0125287314228598	0.831	0.0650628052208792	1
chr16	26146070	26293057	-0.0818251153853007	0.572775807697105	0.0139418758199361	0.832	0.0540355397199131	1
chr10	106561077	106872886	-0.085729207758964	0.514375246553784	0.0129897266987353	0.833	0.0655647299838652	1
chr20	60303637.5	60441870.5	-0.102338904671443	0.511694523357214	0.00674690282262668	0.838	0.0661205093351543	1
chr8	24245289	24366086	-0.0703778552415205	0.703778552415205	0.0192562465936973	0.839	0.0376702074263323	1
chr1	247636811	247712350.5	-0.0850313360003473	0.510188016002084	0.0139440300034682	0.841	0.0664350201308451	1
chr8	73480192.5	73735989	-0.101716062036045	0.508580310180223	0.00703771759946404	0.841	0.0667279890912146	1
chr7	48351695	48676611	-0.101659482415087	0.508297412075435	0.0070721845359781	0.841	0.0667969229642427	1
chr12	90686217	91015507	-0.0847736455021053	0.508641873012632	0.0142283822297092	0.842	0.0667129098064897	1
chr4	176567262	176826907	0.0773451037807972	0.618760830246378	0.0164256494324803	0.844	0.0470301348734309	1
chr1	157490757	157610088	-0.0699596177601449	0.699596177601449	0.0198701889003539	0.848	0.0380234935256014	1
chr16	53064480	53145386	0.0808529665130173	0.565970765591121	0.0151245225790747	0.851	0.055123402403638	1
chr12	107631018	107779567	-0.0840356231220937	0.504213738732562	0.0151180600284783	0.853	0.0677921557560861	1
chr1	242749065	242937866	-0.0999613699372415	0.499806849686208	0.00775290653213072	0.859	0.0687012212066444	1
chr11	6897491	6978684	-0.0653278541347517	0.718606395482269	0.0221600859950066	0.862	0.0363647722058624	1
chr8	38540652	38597616	0.0651237074830379	0.716360782313416	0.0223561166964303	0.862	0.0365952698438002	1
chr6	98565945	99049704	-0.0724712883104562	0.652241594794106	0.0198852681850788	0.865	0.0428682522893585	1
chr1	60136100	60216631	0.0686099171742604	0.686099171742604	0.021798183161609	0.866	0.0393289287460713	1
chr13	40036885	40121146	-0.0639694917037131	0.703664408740845	0.023204865008089	0.868	0.0376788241604608	1
chr1	207975543.5	207999258	-0.0635469749428095	0.699016724370905	0.0234698295825408	0.868	0.0380816564809689	1
chr10	90913036	91043813	0.072313600705194	0.650822406346746	0.0201373076583379	0.868	0.0429888865671577	1
chr5	6046441	6203218	-0.0802824279217855	0.561976995452498	0.0158914119165125	0.868	0.0558665957222223	1
chr11	127685162	127931200	-0.0755102799885013	0.60408223990801	0.0192648633278258	0.87	0.049042142292439	1
chr18	54813198.5	55114630	-0.0987516650656834	0.493758325328417	0.0083388444528697	0.871	0.0701208281543171	1
chr5	165498202	165525091	-0.0984360146584985	0.492180073292493	0.00851333331897211	0.875	0.0704891935383111	1
chr11	59131003	59211032.5	-0.0787211816961905	0.551048271873333	0.0181877715617615	0.882	0.0577902816164132	1
chr20	23728623	23861259.5	-0.0827900258895083	0.49674015533705	0.0168801821577595	0.882	0.069483189828807	1
chr10	116398913	116475283	0.066602630036206	0.66602630036206	0.0246654014428721	0.891	0.0412956983109047	1
chr5	15426122	15645642	0.0707191701060666	0.636472530954599	0.0229183585983159	0.891	0.0448371760377241	1
chr19	56321115	56466500	-0.0662100761352469	0.662100761352469	0.0251436301870047	0.893	0.0417071473655413	1
chr11	110890228	111093754	-0.0702916771610079	0.632625094449071	0.0236206224297898	0.894	0.0452787836618104	1
chr13	47994694	48128547	-0.0954166410416305	0.477083205208153	0.0103723937071991	0.898	0.0742956358395823	1
chr5	157700383	157795991	-0.095384833039625	0.476924165198125	0.0103788562577955	0.898	0.0743451820608212	1
chr5	165796380	166051739	0.0946494766871774	0.473247383435887	0.0109152479572955	0.899	0.0753425690361968	1
chr2	30043545	30213458	-0.0943939028044448	0.471969514022224	0.0110315738680304	0.899	0.0756807758507409	1
chr3	29743186.5	29891518	-0.0694426834389759	0.624984150950784	0.0251716345729223	0.901	0.0462589371689289	1
chr11	92498796	92624742	-0.0771987916768894	0.540391541738226	0.0207878710850407	0.902	0.0599552360662024	1
chr8	106487433	106595191	-0.077124825679534	0.539873779756738	0.0209300471981612	0.902	0.0601038747299192	1
chr17	10348234	10453180.5	-0.0690554849001135	0.621499364101021	0.0257963477972396	0.904	0.0466983906094831	1
chr16	5803496	5921590	-0.0764388512796138	0.535071958957297	0.0222225573174383	0.907	0.0609763190604313	1
chr22	49975975	50052350.5	-0.0763588804930526	0.534512163451368	0.0223561166964303	0.907	0.0610840282370377	1
chr17	33760005.5	33867795	0.0685806572123527	0.617225914911174	0.0267204925325228	0.908	0.0472735576125615	1
chr3	29447628	29563260	-0.0639590322609189	0.639590322609189	0.0276597165525308	0.909	0.0444257269830875	1
chr4	57624172	57737651	0.0933385560026998	0.466692780013499	0.0118350843255144	0.911	0.0771865501396988	1
chr7	49830790	49951783	-0.080077112744689	0.480462676468134	0.0213070293162837	0.916	0.0733930329396204	1
chr3	117307343	117411280	-0.0683045322126014	0.614740789913413	0.0272676551496834	0.917	0.0475880684082522	1
chr4	85258738	85308929	0.092351167756999	0.461755838784995	0.0126795242701088	0.923	0.0786750909603996	1
chr8	34182528	34764927	0.0922767570123855	0.461383785061928	0.0127398414090084	0.923	0.0787634124852169	1
chr11	109729439	109947654	-0.0752079963122061	0.526455974185442	0.0246697098099364	0.925	0.0629452428087968	1
chr15	88752391	88918514	-0.0786432767792992	0.471859660675795	0.0241247013763079	0.926	0.0757260137049156	1
chr15	31948075	32158791	-0.0784680622503765	0.470808373502259	0.024512454412091	0.926	0.075999595013496	1
chr9	133767851	133874121	0.0672301439844629	0.605071295860166	0.0293141295052056	0.927	0.0489215080146398	1
chr9	86615267	86886613	0.078271424440891	0.469628546645346	0.0249088241820027	0.927	0.0763291850939116	1
chr8	102772842	102876411	0.0781779399837543	0.469067639902526	0.0251134716175549	0.927	0.0764993655929498	1
chr6	10033784	10116429	0.0668989748592597	0.602090773733338	0.0299022216094767	0.931	0.0493825032905153	1
chr6	55761410	55778951	-0.0775978026378576	0.465586815827145	0.026472761426328	0.931	0.0774902900177289	1
chr14	55582407	55647471	0.066095695172535	0.594861256552815	0.0312098110134787	0.932	0.0504768285248367	1
chr8	21495101	21588527.5	-0.0774577169808501	0.464746301885101	0.0267635762031654	0.932	0.0777250960227309	1
chr12	4224915	4312337	-0.0774486857592836	0.464692114555702	0.0267721929372939	0.932	0.0777358669403916	1
chr19	15354052.5	15391447	0.0772871408912728	0.463722845347637	0.0271233248530308	0.932	0.078078382122	1
chr13	32575905	32651552	-0.0748301968860388	0.523811378202271	0.0255119955709987	0.933	0.0635484141977928	1
chr4	11386135.5	11605526	-0.0746841723343152	0.522789206340206	0.025785576879579	0.934	0.0637810660192627	1
chr6	137421461	137518909	-0.0766682957838298	0.460009774702979	0.0287023413820811	0.939	0.0791770157233856	1
chr3	109115423.5	109232902	-0.0765788735943594	0.459473241566156	0.0288876011658441	0.939	0.0793364253047631	1
chr1	186910332	186982870	-0.0762870001909756	0.457722001145854	0.0295510896937397	0.939	0.0798232707830242	1
chr10	119590354.5	119659156	-0.0761617274469886	0.456970364681932	0.0299022216094767	0.939	0.080038689136237	1
chr5	9337872	9430822	-0.0656020447846824	0.590418403062141	0.0320456342239446	0.942	0.0511726298057142	1
chr8	12206841	12272982	-0.0654601020331436	0.589140918298293	0.0322502816594968	0.942	0.0514009732601198	1
chr3	64679654	64823081	-0.069613396354191	0.556907170833528	0.031164573159304	0.946	0.0567174982174131	1
chr15	27159158	27232624	-0.0693521388796063	0.55481711103685	0.031683731390547	0.946	0.0571547974744352	1
chr1	115866441	115979135	-0.0689588638425506	0.551670910740404	0.0325475589869306	0.948	0.0576911891739352	1
chr5	43714708	43802496	0.0891705331632786	0.445852665816393	0.0160917509850004	0.952	0.0838149728680584	1
chr1	41091703	41222686	0.0673097618010678	0.538478094408543	0.0366318909638463	0.954	0.0603753018549674	1
chr8	143955181	143999792.5	-0.0672845553860988	0.53827644308879	0.0366878997356817	0.954	0.0604076146079494	1
chr19	17136562	17246356	0.087764942108882	0.43882471054441	0.0178387938295567	0.957	0.0860488611908757	1
chr10	87307950	87426906	-0.0725151845228202	0.507606291659741	0.0309060711354486	0.958	0.0669649492797487	1
chr20	42573586	42697667	-0.0873788904210236	0.436894452105118	0.0183687229784603	0.958	0.0866541867634039	1
chr5	159072916	159247072	-0.0869278860265302	0.434639430132651	0.019017132221631	0.959	0.0874533888538236	1
chr8	96258496	96443153	0.0747241969425217	0.44834518165513	0.0338917695109788	0.96	0.0829231408857572	1
chr3	11643499	11678156	0.0652446713177801	0.521957370542241	0.0410953592424167	0.963	0.0639426297841724	1
chr12	125755312	125927452	-0.0744376364089956	0.446625818453974	0.0347469803732338	0.963	0.0835004620723676	1
chr12	19864189	20009446	0.0714465048087896	0.500125533661527	0.0337431308472619	0.966	0.0686215164159556	1
chr7	18810212	19018055	0.0711887658564347	0.498321360995043	0.0344066193751575	0.966	0.0691191328118773	1
chr3	118620082	118734756	-0.0649706110979815	0.519764888783852	0.0415585087018244	0.968	0.0644014708765157	1
chr2	38320028	38373737	0.0646770101392794	0.517416081114235	0.0420431999965533	0.968	0.0649550960442728	1
chr7	141108956	141190187	-0.0633667586513666	0.506934069210933	0.0439776568084048	0.969	0.0671243588611262	1
chr2	69077545	69101168	-0.0625364828967021	0.500291863173617	0.0447660879811638	0.969	0.0685999745806343	1
chr2	154245346	154343870	-0.070563540844089	0.493944785908623	0.0360674948784287	0.969	0.0700885154013352	1
chr13	102249040	102374627	-0.0704681190775239	0.493276833542667	0.0363389220034769	0.969	0.0702069954956022	1
chr8	2820857	2997052	-0.0697260194321418	0.488082136024992	0.0385232641050552	0.97	0.0714973514313473	1
chr1	13475005	13737049.5	-0.0736851360696535	0.442110816417921	0.0370756527714648	0.97	0.0850450116649038	1
chr2	29741470	29850730	-0.0729538750352993	0.437723250211796	0.0393720124167139	0.97	0.0863956847395484	1
chr5	158239759	158350708	-0.069292666222008	0.485048663554056	0.0397145275983223	0.971	0.0722233112816746	1
chr2	49082301	49271470	-0.0690291256780685	0.483203879746479	0.040513729688742	0.971	0.0726950774752107	1
chr4	47487334	47597617	0.0688188674874248	0.481732072411974	0.0411362887295272	0.971	0.0730548261250762	1
chr22	46473144.5	46509539.5	0.0848463739248069	0.424231869624034	0.022166548545603	0.971	0.0905554131400887	1
chr2	127401321	127457493	-0.0846395282623698	0.423197641311849	0.0224810593412938	0.971	0.0909496287264682	1
chr13	77013618	77091333	-0.0727563895045671	0.436538337027403	0.0399794921727741	0.973	0.0867877461423958	1
chr21	47142247	47269528.5	-0.0836038552801009	0.418019276400504	0.024344428096585	0.973	0.0927462177922635	1
chr1	242250508	242349206	-0.0835720559409168	0.417860279704584	0.0244155161531452	0.973	0.0928151516652916	1
chr7	25702778.5	25827440	-0.0680635963909298	0.476445174736508	0.0435597452031718	0.975	0.0745045916421987	1
chr20	58520201	58586819	-0.0722697274655567	0.43361836479334	0.0417157640996698	0.975	0.0878002124024963	1
chr3	97850620	97887864	-0.0709528523712611	0.425717114227567	0.0461555363593867	0.977	0.0900901094971489	1
chr10	50902733	50957749	-0.0831255829975737	0.415627914987868	0.025266418648336	0.977	0.093543265699151	1
chr5	140887302	140984057	0.0704436992725704	0.422662195635422	0.0480426011335314	0.979	0.091130580143167	1
chr9	35404785	35545376	0.0700017083526017	0.42001025011561	0.0497228642885917	0.979	0.0920482623278538	1
chr11	15685551	15752124	-0.0668230377741076	0.467761264418753	0.0473554165867824	0.98	0.0768871186287329	1
chr2	29496277	29597701	-0.0660941787308104	0.462659251115673	0.0494148160434973	0.981	0.0784101263859478	1
chr3	112135991	112218635.5	-0.0819054899464567	0.409527449732283	0.0277372671596875	0.981	0.0958482420785286	1
chr15	21940192	22043288	-0.0656640226826416	0.459648158778491	0.0505974628026359	0.982	0.0792825707164599	1
chr3	149322659	149388151	0.0655580423975279	0.458906296782695	0.0509270528830515	0.982	0.0795130683543977	1
chr8	120599284	120651323	0.0654784643831015	0.45834925068171	0.0510886166479612	0.982	0.079618623347472	1
chr4	127966639	128064781	-0.0652932046608586	0.45705243262601	0.0515754621262222	0.982	0.0800171473009157	1
chr1	63664613	63771428	0.0697405983909933	0.41844359034596	0.0508021102381881	0.983	0.0926169667803357	1
chr1	239882840	239987371.5	-0.0694954651447496	0.416972790868498	0.0517025589546178	0.983	0.09305642022089	1
chr5	10455415	10502512	0.0649722154423012	0.454805508096108	0.0523875893178347	0.985	0.080725873682986	1
chr15	48829009	48918030	0.0641493666762778	0.449045566733944	0.0542207995036761	0.985	0.0826947974313516	1
chr1	218831506	218892376	-0.0683679725975494	0.410207835585296	0.0562543487580055	0.985	0.095553118934627	1
chr13	80173719	80324480	0.0810664252106013	0.405332126053007	0.0295877108137859	0.988	0.097463879727625	1
chr8	68870412	68969455	-0.0803705732965713	0.401852866482856	0.0312335070323321	0.988	0.0988059360681411	1
chr19	41208803	41414353	0.0789427411063388	0.394713705531694	0.0349063899546114	0.99	0.101765784241286	1
chr12	78635247	78767903	0.0766621328628641	0.38331066431432	0.0418967155163686	0.997	0.107069384097386	1
chr11	4079556	4259031	0.0755188835567508	0.377594417783754	0.0456557657799329	0.997	0.109635016684151	1
chr1	42317463	42367407	-0.0753078194571224	0.376539097285612	0.0464851264398024	0.998	0.110208029503698	1
chr13	22170320	22258079	-0.074988978171467	0.374944890857335	0.0476031476929771	0.998	0.110916755885768	1
chr11	130933979	131056727	-0.0729941522430929	0.364970761215464	0.055575780945385	0.999	0.115080792653372	1
