# Supplementary material for: Large hypomethylated blocks as a universal defining epigenetic alteration in human solid tumors
Source: Genome Med. 2014 Aug 26;6(8):61. doi: 10.1186/s13073-014-0061-y (PMC4154522; doi:10.1186/s13073-014-0061-y)
Supplement: Additional file 2: — Data 1–11. Listing of individual blocks identified in comparisons between sample datasets. Columns in order are: chromosome, start coordinate of block, end coordinate of block, difference of average probe methylation per set within block, area (block length X difference of average probe methylation per set within block), P value for block difference significance, family-wise error rate of block difference, P value area and family-wise error rate area. Datasets are determined by comparisons between: (1) breast cancer vs. breast normal, (2) breast ductal carcinoma in situ vs. breast normal, (3) colon cancer vs. colon normal, (4) colon tubular adenoma vs. colon normal, (5) lung cancer vs. lung normal, (6) pancreas adenocarcinoma vs. pancreas normal, (7) pancreas intraductal papillary mucinous neoplasm vs. pancreas normal, (8) Pancreas neuroendocrine tumor vs. pancreas normal, (9) thyroid cancer vs. thyroid normal, (10) thyroid follicular adenoma vs. thyroid normal, (11) thyroid adenomatoid nodule (benign) vs. thyroid normal. [file 13073_2014_61_MOESM2_ESM.zip › 1714377612132518_add8.csv]

chr	start	end	value	area	p.value	fwer	p.valueArea	fwerArea
chr11	4686966	6425978	-0.135919305452251	24.6013942868574	0	0	0	0
chr11	131278641	133716186.5	-0.134973296996153	23.2154070833383	0	0	0	0
chr1	151988500	153438468	-0.151634384356447	22.7451576534671	0	0	0	0
chr2	217484859	219096237	-0.126745204309633	22.0536655498762	0	0	0	0
chr1	157485456	158944784	-0.156653533792551	17.8585028523508	0	0	0	0
chr15	25068707	25654656.5	-0.130644614390149	16.8531552563292	0	0	0	0
chr5	168174812	170163538	-0.141276904043985	15.9642901569703	0	0	2.95803728310192e-06	0.001
chr11	55029786	56468146	-0.163620555379254	15.2167116502706	0	0	2.95803728310192e-06	0.001
chr2	188093537	190212023	-0.164024435950622	14.762199235556	0	0	2.95803728310192e-06	0.001
chr8	104492154	107552054	-0.17104517781526	14.7098852921124	0	0	2.95803728310192e-06	0.001
chr7	3127028	4353745	-0.132512808239868	14.7089217146254	0	0	2.95803728310192e-06	0.001
chr7	41012616	42446211.5	-0.161416911442491	14.5275220298242	0	0	2.95803728310192e-06	0.001
chr14	101111348	101618300	-0.120898010442279	14.2659652321889	0	0	2.95803728310192e-06	0.001
chr3	54790638	56492969	-0.140801963469952	14.2209983104652	0	0	5.91607456620383e-06	0.001
chr11	114645223	116567334	-0.142178630517464	13.9335057907115	0	0	5.91607456620383e-06	0.001
chr2	237150793	238420656	-0.108568127757712	13.6795840974717	0	0	5.91607456620383e-06	0.001
chr2	100158888	101117207	-0.166148212163346	13.2918569730677	0	0	5.91607456620383e-06	0.001
chr11	78357700	80184550	-0.147581031733809	13.2822928560428	0	0	5.91607456620383e-06	0.001
chr1	4000362.5	5825678	-0.123444185447578	13.2085278428909	0	0	5.91607456620383e-06	0.001
chr11	126294483.5	128160637	-0.131411716366837	13.1411716366837	0	0	5.91607456620383e-06	0.001
chr1	247580319.5	248845142.5	-0.13959050713462	12.8423266563851	0	0	5.91607456620383e-06	0.001
chr7	135771715	137505606	-0.159858816921588	12.4689877198839	0	0	5.91607456620383e-06	0.001
chr15	25787997	27519506	-0.125608180213172	12.435209841104	0	0	5.91607456620383e-06	0.001
chr13	93211487	95133339	-0.164339488721592	11.9967826766762	0	0	5.91607456620383e-06	0.001
chr6	32193171	32451079	-0.133101546932023	11.84603767695	0	0	8.87411184930575e-06	0.001
chr2	65861662	67673817	-0.130175840179819	11.4554739358241	0	0	1.18321491324077e-05	0.001
chr1	55741581	56843755	-0.145171451218461	11.033030292603	0	0	1.77482236986115e-05	0.001
chr12	23686149	25340920	-0.152061438520604	10.9484235734835	0	0	1.77482236986115e-05	0.001
chr15	60786924	61889513.5	-0.144026936877337	10.8020202658003	0	0	1.77482236986115e-05	0.001
chr8	40333695	41272824	-0.152249417287603	10.6574592101322	0	0	1.77482236986115e-05	0.001
chr11	123596403	124527240	-0.134961054347597	10.5269622391126	0	0	1.77482236986115e-05	0.001
chr8	48973636	50020154	-0.128755484177286	10.3004387341829	0	0	2.07062609817134e-05	0.002
chr12	34358399	34844955	-0.161331753662544	10.1639004807403	0	0	2.07062609817134e-05	0.002
chr6	71594849	73738087	-0.168813050028576	10.1287830017145	0	0	2.07062609817134e-05	0.002
chr8	92278313	93889911	-0.170924351287344	10.0845367259533	0	0	2.07062609817134e-05	0.002
chr4	175789139	178170788	-0.135674284565027	10.039897057812	0	0	2.07062609817134e-05	0.002
chr12	54805345	55945613	-0.131857721667634	10.0211868467402	0	0	2.07062609817134e-05	0.002
chr2	79252027	80904864	-0.143633811056368	9.76709915183305	0	0	3.84544846803249e-05	0.004
chr13	36073819	37422671	-0.159985999249727	9.75914595423338	0	0	3.84544846803249e-05	0.004
chr21	31538803	32412191	-0.176675732070107	9.71716526385586	0	0	4.14125219634268e-05	0.005
chr4	4993033	6155914	-0.133170712490622	9.58829129932478	0	0	4.14125219634268e-05	0.005
chr12	8570239	9360920	-0.14232435960109	9.53573209327305	0	0	4.14125219634268e-05	0.005
chr2	161137002	161993096.5	-0.13564832494993	9.49538274649513	0	0	4.14125219634268e-05	0.005
chr7	28058989	28682948	-0.143002701928857	9.43817832730454	0	0	4.73285965296307e-05	0.006
chr4	16214868	17348908	-0.149619606451634	9.1267959935497	0	0	5.32446710958345e-05	0.007
chr7	142333341.5	142960335	-0.143330830990913	8.74318069044567	0	0	7.39509320775479e-05	0.008
chr11	91476483	92850491	-0.171154995987267	8.7289047953506	0	0	7.98670066437517e-05	0.009
chr7	80963086	82509937	-0.15869455053419	8.72820027938047	0	0	7.98670066437517e-05	0.009
chr4	70155747	71587772	-0.149675362913428	8.6811710489788	0	0	7.98670066437517e-05	0.009
chr14	106003438	106714248	-0.144361117004198	8.66166702025189	0	0	8.28250439268537e-05	0.01
chr8	68798123	70284236	-0.177722901327689	8.35297636240138	0	0	9.76152303423632e-05	0.011
chr7	90094649	91256825	-0.156016942307195	8.26889794228133	0	0	0.000103531304908567	0.012
chr3	1809617	3866752	-0.152470734976639	8.08094895376188	0	0	0.00012423756589028	0.016
chr5	142658828	143568793	-0.165876460617553	7.96207010964255	0	0	0.00013902775230579	0.017
chr14	72638695	73373205	-0.140408569757609	7.86287990642611	0	0	0.000144943826871994	0.018
chr8	88845118	90132979	-0.196901085819335	7.67914234695408	0	0	0.000156775976004402	0.019
chr7	93465588	94144926	-0.151449553157888	7.5724776578944	0	0	0.000171566162419911	0.02
chr2	5465788.5	6402980	-0.142032285915064	7.52771115349838	0	0	0.000177482236986115	0.021
chr8	34182528	35979185.5	-0.170870763636083	7.34744283635159	0	0	0.000192272423401625	0.022
chr12	125659025	127359914	-0.142343485765041	7.25951777401712	0	0	0.000212978684383338	0.024
chr1	208452792	209729150	-0.139823150177902	7.13098065907299	0	0	0.000239601019931255	0.025
chr13	39828976	40976678	-0.159708571697687	7.02717715469822	0	0	0.000269181392762274	0.032
chr3	28944821.5	29990487	-0.159699275159648	6.86706883186488	0	0	0.000310593914725701	0.038
chr5	82637778	84126244	-0.145465411954632	6.83687436186769	0	0	0.000319468026575007	0.039
chr7	77682715	78659337	-0.154857498160123	6.8137299190454	0	0	0.000328342138424313	0.039
chr10	64005030	64880766	-0.183879123912097	6.6196484608355	0	0	0.00036975466038774	0.041
chr1	198357038	199552298	-0.156332443223685	6.25329772894741	0	0	0.000449621667031491	0.043
chr5	157440814	158489618	-0.156070558551721	6.24282234206883	0	0	0.000452579704314593	0.043
chr2	143710807	144610092	-0.168987502568251	5.91456258988878	0	0	0.000511740449976631	0.044
chr11	25623877	27160935	-0.156079998756318	5.77495995398378	0	0	0.000547236897373854	0.045
chr4	155532075	156846936	-0.15154409825343	5.75867573363034	0	0	0.000547236897373854	0.045
chr13	37566862	38518217	-0.17328485670664	5.71840027131911	0	0	0.000567943158355568	0.046
chr3	132563279	133193741	-0.156747428185488	5.64290741467756	0	0	0.000600481568469689	0.048
chr12	104776085	105323570	-0.163262287599818	5.55091777839382	0	0	0.00064781016499932	0.049
chr7	68859856	69707270	-0.15615611094091	5.46546388293184	0	0	0.000686264649679645	0.051
chr11	88796763.5	89797537	-0.181421238945283	5.44263716835848	0	0	0.000706970910661358	0.052
chr20	31482267	31887074	-0.186502801886937	5.22207845283422	0	0	0.000804586141003721	0.055
chr8	131518133	132872558	-0.162714317367303	5.0441438383864	0	0	0.000875579035798167	0.06
chr19	56249709	57337471	-0.152158708976161	5.02123739621332	0	0	0.000896285296779881	0.061
chr3	139464848	140617283	-0.156686026277553	5.01395284088171	0	0	0.000899243334062983	0.061
chr5	151284294	152502171	-0.166565082813663	4.99695248440989	0	0	0.000908117445912288	0.061
chr13	59531669.5	60162090	-0.183310566471694	4.94938529473573	0	0	0.000943613893309511	0.063
chr2	166881390	167466701.5	-0.197829781039093	4.94574452597733	0	0	0.000943613893309511	0.063
chr8	15308417	16240240	-0.17988919064405	4.85700814738935	0	0	0.00101164875082086	0.067
chr10	86863762	88100354	-0.151583953687649	4.85068651800475	0	0	0.00101756482538706	0.067
chr3	24782112	25646267	-0.155249653371496	4.81273925451636	0	0	0.00103827108636877	0.067
chr11	83028240.5	84028482	-0.180012651569949	4.68032894081867	0	0	0.00114180239127734	0.071
chr11	30428652	31163426	-0.165662518029991	4.63855050483974	0	0	0.00117434080139146	0.071
chr11	103453960	104010064	-0.174518682087551	4.53748573427632	0	0	0.00125124977075211	0.072
chr7	146572638	147960149.5	-0.167427728795114	4.52054867746809	0	0	0.00126603995716762	0.072
chr3	117158482	117836331	-0.165900951378552	4.47932568722091	0	0	0.00130449444184794	0.073
chr6	123385000	125203651	-0.194035081132578	4.46280686604929	0	0	0.00133111677739586	0.073
chr2	136884116	138615358	-0.152501071455543	4.42253107221075	0	0	0.00137548733664239	0.074
chr3	7098132	8399147	-0.166113990852896	4.3189637621753	0	0	0.00150859901438198	0.078
chr2	21116968	22114272	-0.151713921980835	4.24798981546337	0	0	0.00159734013287503	0.082
chr6	101448078	102943909	-0.154935854150099	4.18326806205267	0	0	0.00168903928865119	0.083
chr20	1424325	1712153	-0.229040598737441	4.12273077727394	0	0	0.00176594825801184	0.087
chr4	95762700.5	96836082	-0.162440950968969	4.06102377422423	0	0	0.00184285722737249	0.09
chr7	82993656	83479479	-0.224013017169359	4.03223430904847	0	0	0.00189610189846833	0.094
chr8	96418790	97185039	-0.175206542291145	4.02975047269633	0	0	0.00190201797303453	0.094
chr11	23962902	25070714	-0.165983586279488	3.98360607070772	0	0	0.00196413675597967	0.096
chr3	173438075	174213955	-0.188945924335493	3.96786441104536	0	0	0.00198188497967828	0.097
chr20	29844545.5	30126382	-0.202545039968668	3.84835575940469	0	0	0.00214161899296579	0.102
chr14	30075494	30920008	-0.153607469160796	3.84018672901991	0	0	0.0021593672166644	0.102
chr13	91001297	92601293	-0.151454989664137	3.78637474160342	0	0	0.00225402440972366	0.104
chr12	99193806	100247193	-0.16393396387255	3.77048116906866	0	0	0.00229543693168709	0.106
chr3	103926553	105015321	-0.186789671376271	3.73579342752541	0	0	0.00234572356549982	0.107
chr2	179440846	179897289	-0.155645955045105	3.73550292108251	0	0	0.00234572356549982	0.107
chr5	15385871.5	15918940	-0.161988034636449	3.72572479663834	0	0	0.00235755571463223	0.107
chr7	84107482	85157964	-0.160010088507161	3.6802320356647	0	0	0.0024729191686732	0.111
chr7	141870429	142048082	-0.159399795351728	3.66619529308974	0	0	0.00249658346693802	0.112
chr10	10099487	10751942	-0.158324873325156	3.64147208647858	0	0	0.00254391206346765	0.115
chr4	109708824	110330838	-0.153386645850177	3.52789285455407	0	0	0.00275984878513409	0.12
chr2	141650127	143044057	-0.153048051745666	3.52010519015032	0	0	0.0027835130833989	0.121
chr5	115988245	116385371.5	-0.167186818833095	3.51092319549499	0	0	0.00279830326981441	0.121
chr5	19288807.5	20144814	-0.194768357953848	3.50583044316925	0	0	0.00280126130709751	0.121
chr3	116366327	116996975	-0.151096988313385	3.47523073120785	0	0	0.00287817027645816	0.123
chr2	115972042	117006251	-0.20410519342303	3.46978828819151	0	0	0.00289296046287367	0.124
chr12	22843015	23281191	-0.190995929493431	3.43792673088175	0	0	0.00299057569321604	0.127
chr10	83606753	84296310	-0.172487026013529	3.27725349425706	0	0	0.00345202950937994	0.145
chr15	47450958	47967175	-0.163673166606941	3.27346333213882	0	0	0.00347569380764475	0.145
chr2	181971175	182458107	-0.204217025331889	3.26747240531023	0	0	0.00349048399406026	0.146
chr5	152729842	153338888	-0.167545155581796	3.18335795605412	0	0	0.00377149753595494	0.16
chr4	72608149	73136943	-0.165490529075802	3.14432005244024	0	0	0.00391052528826073	0.164
chr3	191588392	192289269	-0.167961817069368	3.02331270724863	0	0	0.00428915406049778	0.174
chr8	84932797	85711159	-0.247889997830189	2.97467997396227	0	0	0.00444593003650218	0.182
chr7	108767676	109798776	-0.184019577950545	2.94431324720872	0	0	0.00455833545326005	0.185
chr8	50629982	51288552	-0.163145635324303	2.93662143583745	0	0	0.00459678993794038	0.186
chr4	92879355	93646144	-0.19889900662051	2.78458609268715	0	0	0.00530080281131863	0.215
chr16	61846623	62309996	-0.171872422286362	2.74995875658178	0	0	0.00543095645177512	0.22
chr3	84650340	85213671	-0.183077460993403	2.74616191490104	0	0	0.00544574663819063	0.22
chr16	58885137	59656293	-0.228754702207078	2.74505642648493	0	0	0.00545166271275683	0.221
chr13	105686278	106426066	-0.181449961895494	2.72174942843241	0	0	0.00554040383124989	0.223
chr5	88081844	88462828	-0.242970948608175	2.67268043468992	0	0	0.00580662718672906	0.237
chr12	61899255	62629198	-0.172566438295424	2.58849657443135	0	0	0.00630357745029018	0.252
chr20	58570328	59173643	-0.204227542151691	2.45073050582029	0	0	0.00728860386556312	0.285
chr17	49707900	50021408	-0.174791340275484	2.44707876385678	0	0	0.00731522620111104	0.287
chr10	110741628	111286560	-0.186927051538291	2.43005166999779	0	0	0.00744537984156752	0.297
chr8	87632363	88160820	-0.216966117401019	2.38662729141121	0	0	0.00782696665108767	0.317
chr5	160617030	161178662.5	-0.19788183571629	2.37458202859548	0	0	0.00793049795599624	0.321
chr3	164905498	164915196	0.294252580375601	2.35402064300481	0	0	0.00812277037939786	0.328
chr8	121186838	121417181	-0.201128726573131	2.21241599230444	0	0	0.00955446042441919	0.378
chr12	74431418	74687702	-0.428431737050046	2.14215868525023	0	0	0.0103442563790074	0.413
chr9	119460334	120160335	-0.188046793428352	2.06851472771187	0	0	0.0112464577503535	0.448
chr19	54720832	55586686	-0.117870863241784	12.1406989139038	2.95803728310192e-06	0.001	5.91607456620383e-06	0.001
chr6	29054683.5	29869950	-0.102897223885716	11.3186946274287	8.87411184930575e-06	0.001	1.18321491324077e-05	0.001
chr10	77840769	79446426	-0.0950628118665903	10.8371605527913	8.87411184930575e-06	0.001	1.77482236986115e-05	0.001
chr1	2626754	3143169	-0.104798027842023	10.5846008120443	5.91607456620383e-06	0.001	1.77482236986115e-05	0.001
chr2	68754913	69586350	-0.112190666694653	9.98496933582416	1.18321491324077e-05	0.001	2.66223355479172e-05	0.002
chr13	110639050	111158962.5	-0.118622401191476	9.72703689770101	8.87411184930575e-06	0.001	3.84544846803249e-05	0.004
chr19	51513520.5	52328110	-0.115287776189905	8.87715876662265	1.18321491324077e-05	0.001	6.50768202282422e-05	0.007
chr8	97358327	98617309	-0.130815170503884	8.63380125325633	2.95803728310192e-06	0.001	8.57830812099556e-05	0.01
chr6	132910813	134101081	-0.118931017355757	8.5630332496145	8.87411184930575e-06	0.001	8.87411184930575e-05	0.01
chr12	9757161	10516240	-0.115047306187832	8.05331143314822	2.07062609817134e-05	0.001	0.000130153640456484	0.016
chr13	53382856	54943816	-0.138681134507965	8.04350580146197	2.95803728310192e-06	0.001	0.000133111677739586	0.016
chr1	64197478	64880673	-0.125077130563182	8.00493635604364	5.91607456620383e-06	0.001	0.000133111677739586	0.016
chr8	126341151	127489205	-0.138925594286476	7.91875887432913	2.95803728310192e-06	0.001	0.00013902775230579	0.017
chr12	52818037	53242940.5	-0.118065273506826	7.79230805145052	2.07062609817134e-05	0.001	0.000150859901438198	0.019
chr6	152044517	153552343.5	-0.120172689903944	7.69105215385239	5.91607456620383e-06	0.001	0.0001538179387213	0.019
chr12	96839959	98178057	-0.135251391168222	7.57407790542042	5.91607456620383e-06	0.001	0.000171566162419911	0.02
chr15	96101553	97413877	-0.130091371234291	7.2851167891203	1.18321491324077e-05	0.001	0.000207062609817134	0.023
chr11	7818165	8550221	-0.134732113044669	7.27553410441211	8.87411184930575e-06	0.001	0.000210020647100236	0.024
chr10	129896201	130919713	-0.113584716999222	7.26942188795022	2.95803728310192e-05	0.001	0.000212978684383338	0.024
chr5	53907133	54502929	-0.135667668383438	7.19038642432224	5.91607456620383e-06	0.001	0.000224810833515746	0.024
chr5	166353057	167513456	-0.136968051704839	6.98537063694681	5.91607456620383e-06	0.001	0.00027805550461158	0.033
chr3	158679875	159975476	-0.130411108447855	6.78137763928846	1.77482236986115e-05	0.001	0.000331300175707415	0.039
chr14	79032495	80858152	-0.1305451592944	6.65780312401439	1.77482236986115e-05	0.001	0.000357922511255332	0.04
chr10	60198125	61153075	-0.134490227466794	6.59002114587292	1.18321491324077e-05	0.001	0.000372712697670841	0.041
chr8	116068124	117587078	-0.139272009133781	6.54578442928769	2.95803728310192e-06	0.001	0.000375670734953943	0.041
chr11	128400310	128787688	-0.123122872129025	6.52551222283834	2.36642982648153e-05	0.001	0.000381586809520147	0.041
chr14	85938115	88489467.5	-0.137342804532723	6.455111813038	5.91607456620383e-06	0.001	0.000408209145068064	0.042
chr15	87197932	88945783	-0.126795338749641	6.33976693748203	2.07062609817134e-05	0.001	0.000428915406049778	0.042
chr2	58130074	59303635	-0.141234241424933	6.07307238127212	2.95803728310192e-06	0.001	0.000482160077145612	0.043
chr8	134491307	135352788	-0.133699990241595	6.01649956087178	1.18321491324077e-05	0.001	0.00049399222627802	0.043
chr6	135826776	136534480	-0.143047319521819	6.00798741991638	2.95803728310192e-06	0.001	0.000496950263561122	0.043
chr5	155133584	156252791	-0.134600862980869	5.92243797115822	1.18321491324077e-05	0.001	0.000502866338127326	0.043
chr7	18043678	19577822	-0.137574775694525	5.64056580347554	8.87411184930575e-06	0.001	0.000600481568469689	0.048
chr7	42956543	43590162	-0.14023555694499	5.60942227779959	2.95803728310192e-06	0.001	0.000615271754885199	0.048
chr10	2035313.5	3063153	-0.133701736197047	5.48177118407894	1.47901864155096e-05	0.001	0.000674432500547237	0.05
chr6	90602936	91153758	-0.13342928137662	5.33717125506481	1.47901864155096e-05	0.001	0.000751341469907887	0.053
chr8	91173192	92053125	-0.137016609764453	5.20663117104923	8.87411184930575e-06	0.001	0.000804586141003721	0.055
chr11	120341166	120874859	-0.1393808763589	5.15709242527931	5.91607456620383e-06	0.001	0.000819376327419231	0.055
chr7	22551643	23107488	-0.14725447246537	5.15390653628795	2.95803728310192e-06	0.001	0.000822334364702333	0.055
chr7	70322401	71177239	-0.142552204684523	5.13187936864283	2.95803728310192e-06	0.001	0.00083416651383474	0.055
chr6	39259380	39906844	-0.138429437217585	5.12188917705066	5.91607456620383e-06	0.001	0.000837124551117842	0.055
chr6	74276973	75473865	-0.140950249125755	5.07420896852716	2.95803728310192e-06	0.001	0.000860788849382658	0.058
chr2	133508993	134199731	-0.135477354179254	5.01266210463238	8.87411184930575e-06	0.001	0.000902201371346084	0.061
chr16	64703265	65463738	-0.146989536907562	4.99764425485711	2.95803728310192e-06	0.001	0.000908117445912288	0.061
chr1	159043551	159685185	-0.145998070789451	4.81793633605189	2.95803728310192e-06	0.001	0.00103827108636877	0.067
chr4	15022372	15503662	-0.134864229001847	4.72024801506465	1.77482236986115e-05	0.001	0.00112405416757873	0.07
chr7	79554138	80305251	-0.142666940989661	4.70800905265881	2.95803728310192e-06	0.001	0.00112701220486183	0.07
chr5	32599084	33370896	-0.137905594097726	4.68879019932268	8.87411184930575e-06	0.001	0.00113884435399424	0.07
chr10	79812974	80143734	-0.145501995841301	4.65606386692163	2.95803728310192e-06	0.001	0.00115955061497595	0.071
chr10	117586620	118314410	-0.148208247849399	4.59445568333137	2.95803728310192e-06	0.001	0.00120096313693938	0.072
chr16	19971547	20710251	-0.133503759853929	4.53912783503358	1.77482236986115e-05	0.001	0.00124829173346901	0.072
chr17	31320673	31995527	-0.136567898638481	4.50674065506986	8.87411184930575e-06	0.001	0.00127491406901693	0.072
chr8	107994813	108647498	-0.14882713777243	4.46481413317289	2.95803728310192e-06	0.001	0.00132815874011276	0.073
chr7	123753295	124904981	-0.146602011590933	4.39806034772798	5.91607456620383e-06	0.001	0.00141689985860582	0.076
chr5	135701422	136687328	-0.146635790552978	4.25243792603635	5.91607456620383e-06	0.001	0.00159438209559193	0.082
chr18	61171540	61616615.5	-0.141254114548478	4.23762343645434	5.91607456620383e-06	0.001	0.00161213031929054	0.082
chr1	221101412	221785710	-0.141346924223306	4.09906080247588	5.91607456620383e-06	0.001	0.00179848666812597	0.089
chr16	23798532	24494118	-0.136541632875428	4.09624898626283	1.47901864155096e-05	0.001	0.00179848666812597	0.089
chr1	57263497	57681028	-0.138970370320786	4.0301407393028	1.18321491324077e-05	0.001	0.00190201797303453	0.094
chr11	40136810	41183711	-0.143009734935715	4.00427257820001	5.91607456620383e-06	0.001	0.00193751442043176	0.095
chr10	16864715	17233252	-0.147787493129307	3.9902623144913	2.95803728310192e-06	0.001	0.00195230460684726	0.096
chr2	31020802	31497155	-0.141291553747194	3.95616350492143	5.91607456620383e-06	0.001	0.00198484301696139	0.097
chr13	25940174.5	26649044.5	-0.147999425690199	3.84798506794517	2.95803728310192e-06	0.001	0.00214457703024889	0.102
chr11	28399967.5	28985617	-0.145145261015718	3.77377678640867	5.91607456620383e-06	0.001	0.00228952085712088	0.106
chr1	196281916	197116013.5	-0.142555233360699	3.70643606737818	8.87411184930575e-06	0.001	0.00241080038572806	0.108
chr7	40240143	40905203	-0.144960378748964	3.62400946872409	5.91607456620383e-06	0.001	0.00256757636173246	0.115
chr5	119782696	120444080	-0.14439215721722	3.60980393043049	5.91607456620383e-06	0.001	0.00260011477184658	0.115
chr17	32504524	32692008	-0.149798892349082	3.59517341637797	2.95803728310192e-06	0.001	0.00261194692097899	0.115
chr13	76957970	77540409	-0.143062545327502	3.57656363318754	8.87411184930575e-06	0.001	0.00265040140565932	0.117
chr8	130215373	130799851	-0.161360110550979	3.54992243212154	2.95803728310192e-06	0.001	0.00272139430045376	0.119
chr3	179560139	180502503	-0.136524218987484	3.54962969367459	2.36642982648153e-05	0.001	0.00272139430045376	0.119
chr1	215923004	216860692	-0.160760088445883	3.53672194580944	2.95803728310192e-06	0.001	0.00275689074785099	0.12
chr14	20295005	20711112.5	-0.145456993679185	3.49096784830045	5.91607456620383e-06	0.001	0.00281605149351302	0.121
chr7	31026679	31474609	-0.15031683415038	3.45728718545874	5.91607456620383e-06	0.001	0.0029373310221202	0.126
chr2	124584402	125425654	-0.150281552517744	3.45647570790811	5.91607456620383e-06	0.001	0.0029373310221202	0.126
chr20	23431120	23861259.5	-0.137984790803345	3.44961977008363	2.07062609817134e-05	0.001	0.00295803728310192	0.126
chr3	167930185	168726716	-0.149114223440263	3.42962713912605	5.91607456620383e-06	0.001	0.00300832391691465	0.127
chr3	73737416	74761390	-0.148988508036671	3.42673568484344	5.91607456620383e-06	0.001	0.00301423999148085	0.127
chr12	44822398	45471054	-0.155543072713491	3.42194759969681	2.95803728310192e-06	0.001	0.00302607214061326	0.127
chr6	98261988	99164755	-0.13605751695141	3.40143792378525	2.66223355479172e-05	0.001	0.00305861055072738	0.128
chr6	125635749	126189172	-0.135893810081119	3.39734525202797	2.95803728310192e-05	0.001	0.00306452662529359	0.128
chr1	97418099	98962898	-0.143818827102479	3.30783302335702	8.87411184930575e-06	0.001	0.00335737231632067	0.14
chr2	104601621	105200688	-0.141367154483241	3.25144455311455	1.47901864155096e-05	0.001	0.0035466867024392	0.147
chr7	24269011	24576365	-0.161255446230238	3.22510892460476	2.95803728310192e-06	0.001	0.00362951174636605	0.151
chr1	175292351	175712815	-0.153397285758761	3.22134300093399	2.95803728310192e-06	0.001	0.00364134389549846	0.151
chr9	117657237	118207596	-0.160963075340327	3.21926150680654	2.95803728310192e-06	0.001	0.00364725997006466	0.151
chr6	40253980	40615803	-0.139223068370534	3.20213057252228	2.07062609817134e-05	0.001	0.0037064207157267	0.154
chr5	111289503	111963982	-0.151970454668314	3.1913795480346	2.95803728310192e-06	0.001	0.00374487520040703	0.158
chr7	49527270	50367010.5	-0.15871714854396	3.1743429708792	2.95803728310192e-06	0.001	0.00379220379693666	0.161
chr5	33563927	33958213	-0.144156563700645	3.17144440141419	1.47901864155096e-05	0.001	0.00380699398335217	0.161
chr2	70853907	71064086	-0.143667673158301	3.16068880948262	1.47901864155096e-05	0.001	0.0038513645425987	0.163
chr8	58788163	59413364.5	-0.142109320335853	3.12640504738877	1.77482236986115e-05	0.001	0.00394306369837485	0.165
chr8	123064400	123734126	-0.141616563962209	3.11556440716859	2.07062609817134e-05	0.001	0.00398447622033828	0.167
chr11	106120239.5	107232729	-0.162772842737335	3.09268401200936	2.95803728310192e-06	0.001	0.00405842715241583	0.169
chr2	180200208	180857619	-0.136906181748412	3.01193599846507	3.5496447397223e-05	0.001	0.00430986032147949	0.174
chr12	18242549	19018111	-0.149760384684081	2.99520769368163	8.87411184930575e-06	0.001	0.00436310499257533	0.176
chr11	20631848	21696286	-0.157525070293321	2.99297633557309	2.95803728310192e-06	0.001	0.00437197910442463	0.177
chr2	212196399	213292541	-0.148895930737362	2.97791861474724	1.18321491324077e-05	0.001	0.00443409788736977	0.182
chr7	54142863	54794726.5	-0.155572433863457	2.95587624340567	2.95803728310192e-06	0.001	0.00450804881944732	0.183
chr16	70955223	71221950	-0.155835694654101	2.80504250377381	8.87411184930575e-06	0.001	0.00522093580467488	0.214
chr11	108829530	109460118	-0.160489022092615	2.72831337557445	2.95803728310192e-06	0.001	0.00552857168211748	0.223
chr5	9623366	10077400	-0.150309528125263	2.70557150625474	1.77482236986115e-05	0.001	0.00561435476332744	0.226
chr1	243670224	244175136	-0.149726840519843	2.69508312935718	1.77482236986115e-05	0.001	0.00567351550898948	0.228
chr4	93930622	94735948	-0.15866965104039	2.53871441664624	5.91607456620383e-06	0.001	0.00662600351414829	0.263
chr5	89755537	90076860	-0.169295259842573	2.37013363779602	2.95803728310192e-06	0.001	0.00797782655252587	0.322
chr8	140277097	140676132	-0.157315071024202	2.35972606536302	8.87411184930575e-06	0.001	0.00805473552188652	0.326
chr10	107733752	108576571	-0.167844847853211	2.34982786994495	2.95803728310192e-06	0.001	0.00816418290136129	0.333
chr11	48237355.5	48510647	-0.156420301125467	2.34630451688201	8.87411184930575e-06	0.001	0.00819967934875851	0.334
chr4	164521289	165238640	-0.156284592632287	2.3442688894843	8.87411184930575e-06	0.001	0.00821151149789092	0.335
chr8	4504923.5	5021898	-0.167332456843594	2.34265439581031	2.95803728310192e-06	0.001	0.00822038560974023	0.335
chr14	47096230	47908980	-0.154450923661249	2.31676385491874	8.87411184930575e-06	0.001	0.00845998662967148	0.338
chr10	91589363.5	92213312.5	-0.154423967176849	2.31635950765273	8.87411184930575e-06	0.001	0.00846294466695458	0.338
chr10	106426085	107023377	-0.173256061870177	2.2523288043123	2.95803728310192e-06	0.001	0.0091048387573877	0.361
chr1	191933198	192509700	-0.160698950148107	2.2497853020735	5.91607456620383e-06	0.001	0.00912850305565251	0.361
chr2	177464330	177895827	-0.160413263327583	2.24578568658617	5.91607456620383e-06	0.001	0.00916399950304974	0.363
chr7	52655218	53393696	-0.180171280131178	1.98188408144295	2.95803728310192e-06	0.001	0.0125243298566535	0.485
chr22	48792702	49080471	-0.175993730257903	1.93593103283694	2.95803728310192e-06	0.001	0.0131750980589359	0.504
chr4	81161005	81660494	-0.175874932838806	1.93462426122686	2.95803728310192e-06	0.001	0.0131987623572008	0.504
chr12	59925088	60358617	-0.175138724303661	1.92652596734027	2.95803728310192e-06	0.001	0.0133437061840727	0.506
chr13	103702677	104057520	-0.174311222998635	1.91742345298498	2.95803728310192e-06	0.001	0.0134797758990954	0.51
chr7	119604878	120380099	-0.187230264121555	1.87230264121555	2.95803728310192e-06	0.001	0.0142311173690033	0.535
chr11	101563272	101762317	-0.167345883368743	1.84080471705618	1.47901864155096e-05	0.001	0.0148108926764913	0.552
chr3	172635656	172872240	-0.181832402203761	1.81832402203761	5.91607456620383e-06	0.001	0.015236850045258	0.562
chr3	147232332	147722622	-0.196246536826168	1.76621883143551	2.95803728310192e-06	0.001	0.0162366666469464	0.587
chr8	47751723.5	48114128	-0.196007185780866	1.7640646720278	2.95803728310192e-06	0.001	0.0162721630943436	0.587
chr19	54076494	54327853	-0.106402369647968	8.29938483254148	2.36642982648153e-05	0.002	0.000103531304908567	0.012
chr11	121579809	122292868	-0.118545686917636	7.23128690197577	2.95803728310192e-05	0.002	0.00021593672166644	0.024
chr10	49664616	50512509	-0.112336620230424	6.74019721382543	3.84544846803249e-05	0.002	0.000337216250273618	0.04
chr3	150621326	151218968	-0.111871065941843	6.60039289056871	4.43705592465287e-05	0.002	0.00036975466038774	0.041
chr5	112356289	112810343	-0.117646604094768	6.47056322521225	4.73285965296307e-05	0.002	0.000408209145068064	0.042
chr13	43700899	44566114	-0.121160710150978	6.1791962176999	2.95803728310192e-05	0.002	0.000461453816163899	0.043
chr11	6738669	7541057.5	-0.118710342714392	6.05422747843398	4.43705592465287e-05	0.002	0.000488076151711816	0.043
chr12	25544552	26522758	-0.126318695386426	5.936978683162	2.95803728310192e-05	0.002	0.000502866338127326	0.043
chr1	18081025	18686888.5	-0.125217718152359	5.88523275316086	3.25384101141211e-05	0.002	0.000517656524542835	0.045
chr11	113719236	114191367	-0.130033233637107	5.7214622800327	2.07062609817134e-05	0.002	0.000567943158355568	0.046
chr7	38294113	38767436	-0.127535469823352	5.61156067222747	2.36642982648153e-05	0.002	0.000612313717602097	0.048
chr10	127779842	128288681	-0.130497082615302	5.61137455245797	2.36642982648153e-05	0.002	0.000615271754885199	0.048
chr8	94091210	94746658.5	-0.130174948552287	5.59752278774835	2.66223355479172e-05	0.002	0.000630061941300708	0.048
chr2	129153820	130323509	-0.129989690255646	5.58955668099276	2.66223355479172e-05	0.002	0.00063301997858381	0.048
chr8	36347870	37186030	-0.131620198280372	5.52804832777564	2.36642982648153e-05	0.002	0.000656684276848625	0.049
chr5	6828054	8217279	-0.13155206787208	5.52518685062735	2.36642982648153e-05	0.002	0.000656684276848625	0.049
chr2	29203021	29941470	-0.131098569549565	5.50613992108172	2.36642982648153e-05	0.002	0.000659642314131727	0.049
chr11	45476506	45793126.5	-0.12350132486509	5.43405829406398	3.5496447397223e-05	0.002	0.000706970910661358	0.052
chr6	55008889	56213079	-0.123060044201819	5.41464194488006	3.5496447397223e-05	0.002	0.000712886985227562	0.053
chr1	14697589	15194660	-0.121806362611118	5.23767359227808	4.14125219634268e-05	0.002	0.000798670066437517	0.055
chr12	42850430.5	43865060	-0.132451185492025	5.16559623418897	1.77482236986115e-05	0.002	0.000816418290136129	0.055
chr7	11273481	12537108	-0.131859679163446	4.35136941239371	2.66223355479172e-05	0.002	0.00147014452970165	0.077
chr8	117853304	118714963	-0.135645871151218	4.34066787683897	1.77482236986115e-05	0.002	0.00147606060426786	0.077
chr2	50055492	51240310	-0.134605974744081	4.3073911918106	2.66223355479172e-05	0.002	0.00152043116351439	0.078
chr10	35947762	37106991	-0.132819419232111	4.25022141542757	2.66223355479172e-05	0.002	0.00159734013287503	0.082
chr6	49636226	50488809	-0.131524937110594	4.07727305042841	4.14125219634268e-05	0.002	0.00182510900367388	0.09
chr2	6507982	7077912	-0.133655614981909	4.00966844945727	2.95803728310192e-05	0.002	0.00192272423401625	0.094
chr4	68423239	69102304	-0.133569210600164	4.00707631800492	2.95803728310192e-05	0.002	0.00193159834586555	0.095
chr12	91332479	91835816	-0.131864864066105	3.95594592198314	3.84544846803249e-05	0.002	0.00198484301696139	0.097
chr2	18097337	18780617	-0.130978637245987	3.79838048013363	4.73285965296307e-05	0.002	0.00222444403689264	0.103
chr1	219438274	220092827.5	-0.133794529286706	3.74624682002777	3.25384101141211e-05	0.002	0.00233389141636741	0.107
chr1	237831370	238540640	-0.133315023345776	3.73282065368174	3.25384101141211e-05	0.002	0.00235163964006602	0.107
chr10	77118734	77617815	-0.131433110575232	3.54869398553127	5.32446710958345e-05	0.002	0.00272731037501997	0.119
chr7	114270708	114866018	-0.135322322694952	3.24773574467885	3.5496447397223e-05	0.002	0.0035555608142885	0.147
chr11	95091989	95500778	-0.143697667236532	3.01765101196717	1.77482236986115e-05	0.002	0.00430098620963019	0.174
chr1	176430983	177112230	-0.142873215697886	3.00033752965561	2.07062609817134e-05	0.002	0.00435423088072602	0.175
chr14	33635189	34233812	-0.144316005894667	2.88632011789333	2.07062609817134e-05	0.002	0.00482455880873923	0.199
chr6	22835108	23414372	-0.149605812092544	2.3936929934807	2.36642982648153e-05	0.002	0.00776780590542563	0.315
chr3	35527994	35934217	-0.155170351617641	2.17238492264697	1.47901864155096e-05	0.002	0.00999224994231827	0.402
chr7	29739014	29986771	-0.154961224575291	2.16945714405408	1.47901864155096e-05	0.002	0.0100188722778662	0.402
chr7	31592736	32038956	-0.154757044214172	2.16659861899841	1.47901864155096e-05	0.002	0.0100514106879803	0.404
chr13	57983725	58299044	-0.356058714584776	2.13635228750866	5.91607456620383e-06	0.002	0.0104093331992356	0.413
chr2	164331602	164586564	-0.15946508513588	2.07304610676644	1.18321491324077e-05	0.002	0.011175464855559	0.446
chr13	61191016	61821307	-0.164040662066041	1.96848794479249	1.18321491324077e-05	0.002	0.0126958960190734	0.49
chr11	22022885	22696197.5	-0.162223371495559	1.9466804579467	1.47901864155096e-05	0.002	0.0130183220829315	0.503
chr10	69146234	69456235.5	-0.16127199022808	1.93526388273696	1.47901864155096e-05	0.002	0.0131928462826345	0.504
chr10	53575266	53870395	-0.161140040745027	1.93368048894032	1.47901864155096e-05	0.002	0.0132105945063332	0.505
chr12	21283725	21572368	-0.16094020712735	1.9312824855282	1.47901864155096e-05	0.002	0.0132490489910135	0.505
chr9	118676023	119085681	-0.165097802746824	1.81607583021507	1.77482236986115e-05	0.002	0.0152900947163538	0.565
chr5	109333225	109962531	-0.164103935133255	1.80514328646581	1.77482236986115e-05	0.002	0.0155208216244358	0.573
chr8	114992667	115599097	-0.179621441332309	1.79621441332309	8.87411184930575e-06	0.002	0.015671681525874	0.576
chr10	113109331	113597444	-0.179551402668272	1.79551402668272	8.87411184930575e-06	0.002	0.0156864717122895	0.577
chr5	87018149	87389026	-0.161900521852089	1.78090574037298	2.36642982648153e-05	0.002	0.0159704432914672	0.582
chr4	21699598.5	22031559	-0.174445002555424	1.57000502299881	1.18321491324077e-05	0.002	0.0212239175062562	0.692
chr7	67676909	68211517	-0.172679260989566	1.5541133489061	1.18321491324077e-05	0.002	0.0217622802917808	0.7
chr3	114958699	115194543	-0.172362285029659	1.55126056526693	1.18321491324077e-05	0.002	0.0218362312238583	0.701
chr11	124751257	125386885	-0.109130406686563	7.8573892814325	3.25384101141211e-05	0.003	0.000144943826871994	0.018
chr14	22038638.5	22965472	-0.109186112494942	6.87872508718134	5.02866338127326e-05	0.003	0.000301719802876395	0.037
chr5	37814381	38886620	-0.108442570336354	6.72343936085396	5.02866338127326e-05	0.003	0.00034017428755672	0.04
chr10	132099543	133087074	-0.108064605316399	6.48387631898392	5.32446710958345e-05	0.003	0.000405251107784963	0.042
chr1	36935656	37875985	-0.108012993734993	6.15674064289458	7.0992894794446e-05	0.003	0.000470327928013205	0.043
chr10	6605133	7594027	-0.111034703500592	5.77380458203078	7.39509320775479e-05	0.003	0.000547236897373854	0.045
chr2	18866125	20019129	-0.108521701039503	5.75165015509367	8.57830812099556e-05	0.003	0.000550194934656956	0.045
chr16	77098093	78206124	-0.119553917675703	5.73858804843375	4.14125219634268e-05	0.003	0.00055611100922316	0.045
chr1	81510925	82390162	-0.119463455346675	5.73424585664041	4.14125219634268e-05	0.003	0.00055611100922316	0.045
chr4	182569010.5	183673157	-0.111912488844455	5.70753693106719	7.0992894794446e-05	0.003	0.000576817270204874	0.046
chr3	16441008	17136203	-0.115109966043736	5.64038833614305	6.21187829451402e-05	0.003	0.000600481568469689	0.048
chr1	76396165	77813387	-0.108643424638857	5.54081465658168	9.46571930592613e-05	0.003	0.000653726239565523	0.049
chr5	17132200	17670458.5	-0.118700209010678	5.4602096144912	5.32446710958345e-05	0.003	0.00069513876152895	0.052
chr2	1808183	2427171	-0.115208485925771	5.29959035258544	7.0992894794446e-05	0.003	0.000775005768172702	0.055
chr1	42039865	42550741	-0.129083051017033	5.29240509169837	3.25384101141211e-05	0.003	0.000780921842738906	0.055
chr12	130060054	130577733	-0.123419226171886	5.06018827304732	4.73285965296307e-05	0.003	0.000875579035798167	0.06
chr7	134288099	134613526	-0.115226572948716	4.95474263679477	8.28250439268537e-05	0.003	0.000940655856026409	0.063
chr12	108426797	108936952	-0.129763403986586	4.93100935149025	3.5496447397223e-05	0.003	0.000964320154291225	0.064
chr6	75775380	76204308	-0.11721015280629	4.80561626505787	8.28250439268537e-05	0.003	0.00104418716093498	0.067
chr6	126848448	128259318	-0.125665722923938	4.77529747110965	4.73285965296307e-05	0.003	0.00106193538463359	0.067
chr10	13788657	14188049	-0.121893495716528	4.75384633294459	5.32446710958345e-05	0.003	0.00108855772018151	0.069
chr4	88451001	88996936	-0.118420704706194	4.73682818824775	7.69089693606498e-05	0.003	0.00110926398116322	0.069
chr5	145746294	146619708	-0.123458198151314	4.69141152974992	5.32446710958345e-05	0.003	0.00113884435399424	0.07
chr16	50896074	51611768	-0.115929303279379	4.63717213117517	8.87411184930575e-05	0.003	0.00117434080139146	0.071
chr13	107306867	108110276	-0.128584199772691	4.62903119181687	3.84544846803249e-05	0.003	0.00118617295052387	0.071
chr11	122499861	122954435	-0.115571189213166	4.62284756852663	9.16991557761594e-05	0.003	0.00118617295052387	0.071
chr3	22732998	23803797	-0.121082613919488	4.60113932894053	5.91607456620383e-05	0.003	0.00119208902509007	0.071
chr10	125114783.5	125558960	-0.126995476615353	4.57183715815271	3.84544846803249e-05	0.003	0.00122166939792109	0.072
chr6	118042761	119069624	-0.129685407417346	4.5389892596071	3.84544846803249e-05	0.003	0.00124829173346901	0.072
chr1	57873715	58823579	-0.119334772840953	4.53472136795621	7.39509320775479e-05	0.003	0.00125420780803521	0.072
chr7	92533866	93251418	-0.121722934902522	4.50374859139333	5.62027083789364e-05	0.003	0.00127491406901693	0.072
chr6	12602989	13355672	-0.124488362126834	4.48158103656602	5.62027083789364e-05	0.003	0.00130449444184794	0.073
chr11	110378946	111156908	-0.123907995431551	4.46068783553585	5.62027083789364e-05	0.003	0.00133111677739586	0.073
chr3	97711845	98504973	-0.126445034850842	4.42557621977946	4.73285965296307e-05	0.003	0.00136957126207619	0.074
chr9	138145731	138619497	-0.119291369576913	4.41378067434578	7.69089693606498e-05	0.003	0.001393235560341	0.074
chr2	12538247	13147450.5	-0.127691028812622	4.34149497962914	4.43705592465287e-05	0.003	0.00147606060426786	0.077
chr16	65932917	66298610	-0.11836551689463	4.26115860820668	9.46571930592613e-05	0.003	0.00158254994645953	0.08
chr13	30436529	30843564	-0.128696881426512	4.24699708707488	4.73285965296307e-05	0.003	0.00159734013287503	0.082
chr7	37208925	38030068	-0.12130311162627	4.24560890691946	6.50768202282422e-05	0.003	0.00160029817015814	0.082
chr3	38579095	39054994	-0.123724072969539	4.20661848096433	6.50768202282422e-05	0.003	0.00165945891582018	0.083
chr13	32183063	32835962	-0.123492450937858	4.19874333188717	6.50768202282422e-05	0.003	0.00167129106495258	0.083
chr13	77957445	78677888	-0.117808697945283	4.1233044280849	0.000103531304908567	0.003	0.00176594825801184	0.087
chr6	121752575	122610595	-0.122539705970481	4.04381029702588	7.0992894794446e-05	0.003	0.00187835367476972	0.092
chr11	123122152	123493496	-0.118649809285879	4.03409351571989	0.000103531304908567	0.003	0.00189610189846833	0.094
chr12	72319077	72875216	-0.12424721192515	3.9759107816048	7.69089693606498e-05	0.003	0.00197005283054588	0.097
chr1	210266869	210906641	-0.120132666138066	3.96437798255618	9.16991557761594e-05	0.003	0.00198188497967828	0.097
chr2	216257711	216670014	-0.126683804957089	3.92719795366975	6.50768202282422e-05	0.003	0.00201738142707551	0.098
chr2	3705006	4720628.5	-0.122265116873159	3.91248373994108	7.98670066437517e-05	0.003	0.00204991983718963	0.099
chr6	51342462	52126035	-0.116368787999823	3.84017000399416	0.000130153640456484	0.003	0.0021593672166644	0.102
chr8	66933062.5	67446912	-0.119540950341516	3.8253104109285	0.000103531304908567	0.003	0.00217711544036301	0.102
chr7	121323512	121900908	-0.125185179014041	3.75555537042124	7.39509320775479e-05	0.003	0.0023131851553857	0.106
chr13	49066918.5	49627807	-0.128255017458958	3.71939550630978	6.21187829451402e-05	0.003	0.00238417805018014	0.108
chr3	115335126	115758614	-0.12720319171099	3.68889255961871	6.21187829451402e-05	0.003	0.00245221290769149	0.11
chr1	240192939	240793655	-0.126983184695015	3.68251235615543	6.21187829451402e-05	0.003	0.002467003094107	0.11
chr2	222475282	223135786	-0.128888397020315	3.60887511656883	6.50768202282422e-05	0.003	0.00260011477184658	0.115
chr7	153755533	154557556	-0.128647157956229	3.60212042277442	6.50768202282422e-05	0.003	0.00260898888369589	0.115
chr11	27546383	28039531	-0.127980264969685	3.58344741915117	6.50768202282422e-05	0.003	0.00264448533109311	0.117
chr5	30390070	31382507	-0.127174070016172	3.56087396045282	6.50768202282422e-05	0.003	0.00269181392762274	0.119
chr6	141301409	142360118	-0.12589914949154	3.52517618576313	7.69089693606498e-05	0.003	0.0027746389715496	0.121
chr2	134415981	134844510	-0.130052889628372	3.51142801996605	6.50768202282422e-05	0.003	0.00279830326981441	0.121
chr12	80749658	81349606	-0.129773293467505	3.50387892362264	6.80348575113441e-05	0.003	0.00280421934438062	0.121
chr4	86745824	87375490	-0.124653113880925	3.49028718866589	8.57830812099556e-05	0.003	0.00282196756807923	0.121
chr1	185614930	186177165	-0.129139807478605	3.35763499444374	7.39509320775479e-05	0.003	0.00318876419118387	0.132
chr3	106447444	107255365	-0.133451418259616	3.3362854564904	5.02866338127326e-05	0.003	0.00325679904869521	0.134
chr7	106372025.5	106801878	-0.132248265563931	3.30620663909828	5.91607456620383e-05	0.003	0.00335737231632067	0.14
chr2	11989691	12442966	-0.12637736663934	3.28581153262285	8.57830812099556e-05	0.003	0.00343132324839822	0.145
chr2	221491208	222285320	-0.130989693989028	3.2747423497257	7.39509320775479e-05	0.003	0.00347273577036165	0.145
chr2	56067277	56701451	-0.128066493474514	3.20166233686285	9.16991557761594e-05	0.003	0.00371233679029291	0.155
chr14	57936930	58702245	-0.130074063388787	3.12177752133089	8.28250439268537e-05	0.003	0.00396672799663967	0.167
chr14	98670848	99567309	-0.133876162423804	3.0791517357475	5.32446710958345e-05	0.003	0.00411758789807787	0.173
chr3	15975501	16245632	-0.133744413980796	3.07612152155831	5.32446710958345e-05	0.003	0.00412054593536097	0.173
chr12	66820796	67473004	-0.12766082147042	3.06385971529007	9.16991557761594e-05	0.003	0.0041649164946075	0.174
chr2	146310448	147289516	-0.132153783647664	3.03953702389627	6.50768202282422e-05	0.003	0.00424774153853435	0.174
chr2	76705915	77856944	-0.130706291637015	3.00624470765135	7.69089693606498e-05	0.003	0.004324650507895	0.174
chr2	114866027	115822111.5	-0.141388700005096	2.82777400010193	3.5496447397223e-05	0.003	0.00512036253704942	0.207
chr4	157519438	158281194	-0.127969221872767	2.81532288120086	0.000109447379474771	0.003	0.00517064917086215	0.21
chr8	132986509	133209474	-0.139151447763266	2.78302895526531	4.43705592465287e-05	0.003	0.00530080281131863	0.215
chr2	139407289	140626991	-0.130483444136032	2.74015232685668	9.76152303423632e-05	0.003	0.00546941093645544	0.221
chr22	17290861	17980996	-0.135225019665652	2.70450039331305	7.0992894794446e-05	0.003	0.00562322887517674	0.226
chr11	110035931.5	110243994	-0.142337214898488	2.70440708307128	3.25384101141211e-05	0.003	0.00562322887517674	0.226
chr1	205807181	206300911	-0.14202711398046	2.69851516562874	3.84544846803249e-05	0.003	0.00565280924800776	0.228
chr13	47607990	48128547	-0.140973681674394	2.67849995181348	4.73285965296307e-05	0.003	0.00576521466476563	0.232
chr8	56106825	56602315	-0.130401702732181	2.60803405464362	0.000109447379474771	0.003	0.00621483633179713	0.249
chr7	115051363	115813641	-0.128403698599731	2.56807397199461	0.000136069715022688	0.003	0.00641302482976495	0.256
chr10	48381826	48998683	-0.127817458635212	2.55634917270423	0.00013902775230579	0.003	0.00649584987369181	0.257
chr3	166782547	167372613	-0.141104017963355	2.53987232334039	5.32446710958345e-05	0.003	0.00662304547686519	0.263
chr8	75418053.5	76032509	-0.133253360884281	2.53181385680134	0.000100573267625465	0.003	0.00667629014796103	0.266
chr9	91174472	91636851	-0.133057150483212	2.52808585918103	0.000100573267625465	0.003	0.00669108033437653	0.268
chr10	25371488	26214594	-0.140027118266503	2.52048812879706	6.21187829451402e-05	0.003	0.00673840893090617	0.269
chr11	58984495	59295398	-0.137423154616384	2.47361678309491	8.28250439268537e-05	0.003	0.00713182788955872	0.28
chr1	79594960	80603921	-0.137062123571151	2.46711822428072	8.57830812099556e-05	0.003	0.00718211452337145	0.28
chr19	9092056.5	9416030	-0.143558161788087	2.44048875039748	4.14125219634268e-05	0.003	0.00736255479764067	0.291
chr3	142775293	143162764	-0.143512112136999	2.43970590632898	4.14125219634268e-05	0.003	0.00736847087220687	0.291
chr13	101910800.5	102520143	-0.135003241453817	2.4300583461687	0.000109447379474771	0.003	0.00744537984156752	0.297
chr2	211043474	211633248	-0.127840504029726	2.4289695765648	0.000162692050570605	0.003	0.00744833787885063	0.297
chr2	16767476	16955374	-0.133147447588557	2.39665405659402	0.000121279528607179	0.003	0.00774118356987771	0.314
chr19	46623362	46969919	-0.131634377958529	2.36941880325352	0.000147901864155096	0.003	0.00797782655252587	0.322
chr8	129139526	129440328	-0.138542839222887	2.35522826678908	7.39509320775479e-05	0.003	0.00810206411841615	0.328
chr19	6730061	7051652	-0.138341101355176	2.35179872303799	7.39509320775479e-05	0.003	0.00814347664037958	0.331
chr3	54113780	54700753	-0.13671270642174	2.32411600916958	9.46571930592613e-05	0.003	0.00841857410770805	0.338
chr9	101726137	102208423	-0.135536469752034	2.30411998578458	0.000106489342191669	0.003	0.00854576971088144	0.34
chr4	19740944	20558003	-0.135375196398913	2.30137833878151	0.000106489342191669	0.003	0.00857535008371245	0.343
chr5	5973528	6435019	-0.134942162291647	2.29401675895799	0.000115363454040975	0.003	0.00867000727677172	0.345
chr1	71694460	72566690	-0.157690495384663	1.73459544923129	3.25384101141211e-05	0.003	0.0169229312966261	0.598
chr13	56138482	56236197	-0.214459377611956	1.71567502089565	8.87411184930575e-06	0.003	0.0173400145535434	0.603
chr10	24160305	24446911	-0.169179883917087	1.69179883917087	2.07062609817134e-05	0.003	0.0179286639728807	0.618
chr5	3530957	5374157	-0.102442400971059	7.58073767185834	5.02866338127326e-05	0.004	0.000171566162419911	0.02
chr15	29040700	29825929	-0.110663907131118	5.42253144942477	9.16991557761594e-05	0.004	0.00070992894794446	0.052
chr15	68633792	68992751	-0.110224501528614	5.29077607337346	0.000100573267625465	0.004	0.000780921842738906	0.055
chr13	22447106	23433359.5	-0.112151422399905	4.37390547359628	0.000130153640456484	0.004	0.00144943826871994	0.077
chr1	12719049	13036637	-0.115269238448396	3.91915410724548	0.000133111677739586	0.004	0.00203808768805722	0.099
chr6	41075865	41312735	-0.119485561468432	3.70405240552138	0.000112405416757873	0.004	0.00241375842301116	0.108
chr11	19372393.5	19719446	-0.117368116543144	3.63841161283745	0.000136069715022688	0.004	0.00254687010075075	0.115
chr1	110976749	111490564	-0.120314306475396	3.60942919426187	0.000109447379474771	0.004	0.00260011477184658	0.115
chr13	74427480	75017602	-0.123481123264841	3.58095257468039	8.87411184930575e-05	0.004	0.00264744336837622	0.117
chr11	44702663	44933332	-0.119159264007703	3.5747779202311	0.00012423756589028	0.004	0.00265335944294242	0.117
chr2	182824828	183498282	-0.12240471141884	3.54973663114637	8.87411184930575e-05	0.004	0.00272139430045376	0.119
chr3	43899898	44331824	-0.11989641067422	3.47699590955239	0.000109447379474771	0.004	0.00287225420189196	0.123
chr11	62726223	63230511	-0.122770022605475	3.4375606329533	9.76152303423632e-05	0.004	0.00299353373049914	0.127
chr19	35782136	36066506	-0.125775241284043	3.39593151466915	8.57830812099556e-05	0.004	0.00306748466257669	0.128
chr22	32587214	33427086	-0.125061930302084	3.37667211815627	8.87411184930575e-05	0.004	0.00312072933367252	0.129
chr8	13078174	13466001	-0.12469467367875	3.24206151564749	0.000106489342191669	0.004	0.00356739296342091	0.147
chr16	9748216	10208421.5	-0.124168384750181	3.22837800350471	0.000112405416757873	0.004	0.00360880548538434	0.149
chr7	35042742	35871324	-0.124011384519133	3.22429599749747	0.000112405416757873	0.004	0.00363246978364915	0.151
chr5	52422678	52841682	-0.124642557747391	3.11606394368476	0.000121279528607179	0.004	0.00398151818305518	0.167
chr11	134526321	134945848	-0.126399820892365	2.52799641784729	0.0001538179387213	0.004	0.00669108033437653	0.268
chr1	165859714	166710445	-0.145115644204352	2.32185030726963	4.43705592465287e-05	0.004	0.00843336429412356	0.338
chr2	198436483	199013270	-0.128284676867374	2.30912418361274	0.000192272423401625	0.004	0.00851618933805042	0.339
chr3	152746286	153424395	-0.128253798687598	2.30856837637676	0.000192272423401625	0.004	0.00851914737533352	0.339
chr13	55373388	55818935	-0.142972102295394	2.2875536367263	5.62027083789364e-05	0.004	0.00874395820884926	0.349
chr14	24880346	25159330	-0.141795281721703	2.26872450754724	6.80348575113441e-05	0.004	0.0089451047441002	0.355
chr14	53243708	53484123	-0.132521436182655	2.25286441510513	0.00013902775230579	0.004	0.0091048387573877	0.361
chr5	164556974	165525091	-0.131014559447245	2.22724751060316	0.000162692050570605	0.004	0.00939768444841479	0.373
chr12	98503559	98833359	-0.146038412704946	2.19057619057419	4.43705592465287e-05	0.004	0.00980293555619975	0.395
chr7	14188354	14885165	-0.143092203541914	2.14638305312872	5.91607456620383e-05	0.004	0.0102880536706285	0.411
chr8	72715388	73040536	-0.141731366531708	2.12597049797561	7.39509320775479e-05	0.004	0.0105099064668611	0.414
chr1	74620779	75043066	-0.153659917291284	1.9975789247867	2.66223355479172e-05	0.004	0.0122847288367223	0.476
chr9	73103756	73970919	-0.154636078368584	1.855632940423	2.66223355479172e-05	0.004	0.014541711283729	0.544
chr10	81652884.5	81852004	-0.156329215918761	1.71962137510637	3.5496447397223e-05	0.004	0.0172305671740687	0.603
chr11	1703424	2274400	-0.0948875531439824	8.44499222981443	4.14125219634268e-05	0.005	9.16991557761594e-05	0.01
chr14	51448867	52429547	-0.0978987476753171	7.83189981402537	5.02866338127326e-05	0.005	0.000147901864155096	0.019
chr17	9725741	10535261.5	-0.0990052290074506	7.32638694655134	6.50768202282422e-05	0.005	0.000198188497967828	0.023
chr2	40097661	40960283	-0.109700484703061	5.0462222963408	0.000118321491324077	0.005	0.000875579035798167	0.06
chr19	43085416	43866487	-0.109820605777948	4.72228604845178	0.000141985789588892	0.005	0.00111813809301252	0.069
chr14	95951499	96460138	-0.113798694498704	4.09675300195334	0.000144943826871994	0.005	0.00179848666812597	0.089
chr15	81734717	82393236	-0.118274892773822	3.311696997667	0.000147901864155096	0.005	0.00332483390620655	0.139
chr3	98674154	99513656	-0.120317308816923	3.24856733805693	0.00013902775230579	0.005	0.0035526027770054	0.147
chr8	124867473	125367228	-0.118164891943881	3.19045208248478	0.000174524199703013	0.005	0.00374487520040703	0.158
chr17	67530480	68049474	-0.11793183880304	3.18415964768208	0.000180440274269217	0.005	0.00376853949867184	0.16
chr1	100928376	101338750	-0.121531315177497	3.15981419461493	0.000133111677739586	0.005	0.003860238654448	0.163
chr12	5127222	5438429	-0.119829385137921	3.11556401358595	0.000159734013287503	0.005	0.00398447622033828	0.167
chr1	44844189	45166683	-0.118967101252773	3.09314463257211	0.000180440274269217	0.005	0.00405842715241583	0.169
chr6	156188073	156991236.5	-0.118667239555658	3.08534822844711	0.000189314386118523	0.005	0.00408504948796375	0.17
chr4	139330289	139697169	-0.127344107599582	2.41953804439207	0.000168608125136809	0.005	0.00753412096006058	0.302
chr15	86584249	87131408	-0.152177624177536	1.97830911430796	2.95803728310192e-05	0.005	0.0125716584531831	0.486
chr8	138333292	139178138	-0.154311479611925	1.8517377553431	2.95803728310192e-05	0.005	0.0145831238056924	0.545
chr4	13893547	14169971	-0.153587941399238	1.84305529679085	3.25384101141211e-05	0.005	0.0147694801545279	0.552
chr13	20676097	20933879	-0.153478567037821	1.84174280445386	3.5496447397223e-05	0.005	0.0148049766019251	0.552
chr3	114243	523193.5	-0.164954232988953	1.64954232988953	2.95803728310192e-05	0.005	0.0190290538421946	0.646
chr2	209874962	210221981	-0.165624910674092	1.49062419606683	3.25384101141211e-05	0.005	0.0238654448000663	0.733
chr7	151384763	151769955	-0.108970257950305	4.90366160776371	0.000127195603173382	0.006	0.000979110340706734	0.064
chr8	143755458	144041085.5	-0.113660250051955	3.63712800166256	0.00020114653525093	0.006	0.00255278617531695	0.115
chr7	131253722	131826987	-0.114874419293307	3.56110699809252	0.000180440274269217	0.006	0.00269181392762274	0.119
chr15	74037743	74303043	-0.116944321843207	3.27444101160981	0.000171566162419911	0.006	0.00347569380764475	0.145
chr13	42908205	43469464	-0.116584609467442	3.26436906508838	0.000180440274269217	0.006	0.00350231614319267	0.146
chr10	54203646	54717278	-0.119797081644118	2.87512995945882	0.000183398311552319	0.006	0.00486005525613645	0.2
chr11	125573745	125815776	-0.124242267903022	2.85757216176952	0.000133111677739586	0.006	0.00496654459832812	0.203
chr16	25868139	26587954	-0.125347124693446	2.50694249386893	0.000168608125136809	0.006	0.00686264649679645	0.274
chr13	31439103.5	31685197	-0.125121559988181	2.50243119976361	0.000171566162419911	0.006	0.00689222686962747	0.275
chr8	64184965	64968883	-0.12717390176515	2.2891302317727	0.000204104572534032	0.006	0.00872916802243376	0.349
chr13	95286216	95626977	-0.138497562634246	2.21596100214793	0.000100573267625465	0.006	0.00951304790245576	0.378
chr22	39966208	40379813	-0.131211200845915	2.09937921353464	0.00020114653525093	0.006	0.0108707870153995	0.433
chr11	99975877	100502854	-0.138960095555048	2.08440143332572	0.000112405416757873	0.006	0.0110482692523857	0.44
chr15	22302557	22742299	-0.129674616022556	2.0747938563609	0.000230726908081949	0.006	0.0111547585945773	0.445
chr7	130371296	130612561	-0.137031555581352	2.05547333372028	0.000136069715022688	0.006	0.0114298560619058	0.453
chr13	39068524.5	39526272	-0.146766450758879	2.0547303106243	6.21187829451402e-05	0.006	0.0114387301737551	0.453
chr6	96497737	97337802	-0.13669437902667	2.05041568540005	0.000141985789588892	0.006	0.0114683105465861	0.453
chr15	84146864	84781679	-0.146066757131716	2.04493459984403	6.21187829451402e-05	0.006	0.0115452195159468	0.455
chr2	127265357	127635231	-0.136141509512174	2.04212264268261	0.000147901864155096	0.006	0.0115955061497595	0.457
chr12	22021295	22602447	-0.145439955751663	2.03615938052328	6.50768202282422e-05	0.006	0.011696079417385	0.459
chr4	141715259	141998470	-0.141705139155926	1.98387194818297	9.76152303423632e-05	0.006	0.0125036235956718	0.485
chr3	86703014	87170332	-0.150701821843604	1.95912368396685	4.14125219634268e-05	0.006	0.0128556300323609	0.494
chr1	214984215	215373449	-0.15038447782718	1.95499821175334	4.14125219634268e-05	0.006	0.0128970425543244	0.498
chr3	105601834	106204767	-0.149633930762068	1.94524109990688	4.43705592465287e-05	0.006	0.0130390283439132	0.503
chr7	112720816	113091000	-0.14951329905526	1.94367288771838	4.43705592465287e-05	0.006	0.0130567765676119	0.503
chr1	101534815	101830939	-0.150553322979265	1.80663987575118	5.02866338127326e-05	0.006	0.0154882832143216	0.572
chr2	59470237	59919051	-0.158883111750519	1.58883111750519	5.02866338127326e-05	0.006	0.0206559743479007	0.681
chr3	1050278	1555473	-0.158454269365075	1.58454269365075	5.02866338127326e-05	0.006	0.0207713378019417	0.683
chr3	135302218	135643169	-0.160178615833994	1.44160754250594	5.32446710958345e-05	0.006	0.025714218102005	0.759
chr7	62541571	62904398	-0.159597488195244	1.4363773937572	5.62027083789364e-05	0.006	0.0258976164135573	0.761
chr8	32284962	32785757	-0.115215625663145	2.99560626724177	0.000254391206346765	0.007	0.00436310499257533	0.176
chr5	146796877	147115232	-0.119875643757956	2.75713980643298	0.000192272423401625	0.007	0.00541616626535961	0.218
chr22	44220872	45022550	-0.123077663056509	2.7077085872432	0.000165650087853707	0.007	0.00561139672604434	0.226
chr10	29273678	29618550	-0.122422468695127	2.69329431129279	0.000171566162419911	0.007	0.00568238962083878	0.228
chr17	66554870.5	66971371	-0.119380934099483	2.62638055018862	0.000236642982648153	0.007	0.00608172465405754	0.247
chr3	155748954	156202516	-0.118562745409149	2.60838039900128	0.000257349243629867	0.007	0.00620892025723092	0.248
chr19	40092063	40441558	-0.125024424495569	2.37546406541581	0.00020114653525093	0.007	0.00792162384414693	0.32
chr3	70538099	70911187	-0.127100509436802	2.16070866042564	0.000218894758949542	0.007	0.0101105714336423	0.405
chr20	4700144	4991306	-0.126254666551029	2.14632933136749	0.000233684945365051	0.007	0.0102910117079116	0.411
chr1	237144825	237473336	-0.135580259165029	2.03370388747544	0.000159734013287503	0.007	0.0117404499766315	0.459
chr16	7364284	7855448	-0.134285795675035	2.01428693512552	0.000180440274269217	0.007	0.01201554744396	0.465
chr11	88090861	88288530	-0.147985942093004	1.92381724720905	5.62027083789364e-05	0.007	0.0133762445941869	0.507
chr1	148739457	149132021	-0.148505220857236	1.78206265028683	6.80348575113441e-05	0.007	0.0159615691796179	0.582
chr13	67568495.5	67872416	-0.153992054098746	1.69391259508621	4.73285965296307e-05	0.007	0.0178695032272187	0.617
chr17	10831995	11395707	-0.157814666846487	1.42033200161838	6.50768202282422e-05	0.007	0.0264862658328946	0.769
chr9	100326029	100721257	-0.157522389501565	1.41770150551409	6.50768202282422e-05	0.007	0.0265720489141045	0.77
chr4	7126882	7660950	-0.102163750717498	6.43631629520234	9.76152303423632e-05	0.008	0.000408209145068064	0.042
chr9	137418069	138077176	-0.10061206625639	6.03672397538339	0.000130153640456484	0.008	0.000488076151711816	0.043
chr11	94372017	94760534	-0.108797764508266	4.56950610934719	0.000165650087853707	0.008	0.0012275854724873	0.072
chr8	19866173	20375439	-0.108802307787007	4.46089461926727	0.000171566162419911	0.008	0.00133111677739586	0.073
chr6	112092994	112380839	-0.111164466298191	4.22424971933127	0.000162692050570605	0.008	0.00164762676668777	0.083
chr7	132087573	132470243	-0.114993069186263	3.1048128680291	0.000242559057214357	0.008	0.00402293070501861	0.167
chr5	35574064	36001375.5	-0.117742590638298	2.70807958468085	0.000266223355479172	0.008	0.00561139672604434	0.226
chr15	33586239	34376369	-0.118002295478126	2.59605050051877	0.000283971579177784	0.008	0.00627399707745916	0.251
chr3	69797108	70048825.5	-0.117398821772282	2.5827740789902	0.000304677840159497	0.008	0.0063361158604043	0.252
chr3	42881414	43289436	-0.116474887482991	2.56244752462581	0.000328342138424313	0.008	0.00644852127716218	0.256
chr12	106035583	106377124	-0.121556523868162	2.55268700123141	0.000204104572534032	0.008	0.00653430435837213	0.258
chr12	102961675	104026551	-0.120892560495128	2.53874377039769	0.00021593672166644	0.008	0.00662600351414829	0.263
chr10	121975012	122605333	-0.119945906018626	2.51886402639115	0.000236642982648153	0.008	0.00674728304275547	0.27
chr2	33701277	34128802.5	-0.118339763765376	2.4851350390729	0.000298761765593294	0.008	0.00703125462193325	0.276
chr4	127692275.5	128133312	-0.125490690888268	2.13334174510056	0.000245517094497459	0.008	0.0104241233856512	0.413
chr2	165998136	166325618	-0.133381108428204	2.00071662642306	0.000189314386118523	0.008	0.0122433163147588	0.474
chr10	126889815	127373136	-0.132629233411512	1.98943850117268	0.000192272423401625	0.008	0.0124267146263112	0.479
chr4	122553907	122716983	-0.137473933653506	1.92463507114908	0.000156775976004402	0.008	0.0133644124450545	0.507
chr9	125227559	125512005	-0.143334864758641	1.86335324186233	9.16991557761594e-05	0.008	0.0143938094195739	0.542
chr20	57285947	57485920.5	-0.147172462810393	1.76606955372472	8.28250439268537e-05	0.008	0.0162425827215126	0.587
chr4	144604203	145277815	-0.146704544597318	1.76045453516782	8.28250439268537e-05	0.008	0.0163461140264212	0.588
chr16	63495529	64128218	-0.145340359967952	1.74408431961542	8.87411184930575e-05	0.008	0.0167217847613751	0.595
chr2	52480467	53107842	-0.152645234771407	1.67909758248548	5.62027083789364e-05	0.008	0.0182303837757571	0.625
chr10	131120828	131718473.5	-0.0876894006234527	7.71666725486384	5.91607456620383e-05	0.009	0.000150859901438198	0.019
chr5	178246278	178913683	-0.0991928152068631	5.85237609720492	0.0001538179387213	0.009	0.000523572599109039	0.045
chr6	163951256	165168351	-0.104335939138858	5.63414071349833	0.000130153640456484	0.009	0.000600481568469689	0.048
chr6	32961369	33209204	-0.107384178220562	4.72490384170475	0.000150859901438198	0.009	0.00111813809301252	0.069
chr13	23703011	24254304	-0.107904309284429	4.63988529923043	0.000168608125136809	0.009	0.00117138276410836	0.071
chr12	7448133	7966784	-0.110099044027565	4.07366462901991	0.000186356348835421	0.009	0.00182510900367388	0.09
chr16	79047955	80199163	-0.110034638698008	4.07128163182629	0.000192272423401625	0.009	0.00183102507824009	0.09
chr2	48741903	49143386	-0.114358963709497	3.3164099475754	0.000233684945365051	0.009	0.00331300175707415	0.138
chr1	218617769	219261864	-0.114158843556913	3.19644761959356	0.000254391206346765	0.009	0.00372712697670841	0.156
chr8	47016718	47348075	-0.114443459027697	3.08997339374781	0.000275097467328478	0.009	0.00406434322698203	0.169
chr5	158737760.5	159382190	-0.11470815538018	2.86770388450449	0.000325384101141211	0.009	0.00489259366625057	0.201
chr2	178787069	179269232	-0.115426905652546	2.53939192435601	0.000352006436689128	0.009	0.00662600351414829	0.263
chr11	117307972	117595028	-0.115426526389441	2.53938358056771	0.000352006436689128	0.009	0.00662600351414829	0.263
chr12	114484513	114829194	-0.125988466992455	2.01581547187928	0.000286929616460886	0.009	0.011985967071129	0.465
chr20	43738567	43883368	-0.140664935005178	1.82864415506732	0.00012423756589028	0.009	0.0150386615472901	0.556
chr1	164901703	165190886	-0.145135049847528	1.74162059817034	9.16991557761594e-05	0.009	0.0167661553206217	0.595
chr11	87035156	87423941	-0.141222053161127	1.69466463793352	0.00013902775230579	0.009	0.017848796966237	0.617
chr3	100529346	101010124	-0.122307895743096	2.44615791486191	0.00021593672166644	0.01	0.00732114227567724	0.288
chr2	225639708	226094226	-0.123897964217607	2.35406132013453	0.000224810833515746	0.01	0.00812277037939786	0.328
chr10	62812195	63318329	-0.139071668281899	1.80793168766468	0.000150859901438198	0.01	0.0154616608787737	0.571
chr6	70762024	71158220.5	-0.138407083254561	1.79929208230929	0.000150859901438198	0.01	0.0156273109666274	0.575
chr5	94123704	94784489	-0.137196483857192	1.78355429014349	0.000174524199703013	0.01	0.01593494684407	0.581
chr11	33801525	34018640	-0.136516445211862	1.77471378775421	0.000186356348835421	0.01	0.0160680585218096	0.583
chr1	187343088	187673731	-0.140898323527004	1.69077988232405	0.000147901864155096	0.01	0.0179612023829948	0.618
chr2	145161543	145439424	-0.110270070912244	3.74918241101631	0.000210020647100236	0.011	0.00232501730451811	0.107
chr6	163200010.5	163721746	-0.113258498071562	3.28449644407531	0.000260307280912969	0.011	0.00343132324839822	0.145
chr13	51640197.5	51917676	-0.113848510062807	3.07390977169578	0.00029284569102709	0.011	0.00412646200992717	0.173
chr10	33701708	34320548	-0.113330807651943	2.94660099895052	0.000325384101141211	0.011	0.00454946134141075	0.185
chr3	122624636	122764562	-0.117059913389277	2.34119826778554	0.000393418958652555	0.011	0.00823221775887263	0.335
chr16	82129088	82741062	-0.124641240178924	2.24354232322063	0.000251433169063663	0.011	0.00918470576403145	0.363
chr14	57269996	57557440	-0.125054261466594	2.12592244493209	0.000260307280912969	0.011	0.0105099064668611	0.414
chr4	178478722.5	179086552	-0.135371320419445	1.75982716545279	0.000204104572534032	0.011	0.0163490720637043	0.588
chr15	83225358	83368245	-0.134831388544037	1.75280805107248	0.000212978684383338	0.011	0.0165295123379735	0.589
chr10	85417303	85836590	-0.134701490420137	1.75111937546178	0.00021593672166644	0.011	0.0165502185989552	0.59
chr2	154143722.5	154400847	-0.137485358448865	1.64982430138638	0.000195230460684726	0.011	0.0190231377676284	0.646
chr15	53372675	53910786	-0.13630348516441	1.63564182197291	0.000210020647100236	0.011	0.0193751442043176	0.653
chr4	113738996	114389632	-0.107487720313167	4.514484253153	0.000186356348835421	0.012	0.00126603995716762	0.072
chr15	93570953	94106470	-0.107341555973351	4.4010037949074	0.000192272423401625	0.012	0.00141689985860582	0.076
chr5	177751675.5	178029761	-0.109262988167353	3.71494159769	0.000242559057214357	0.012	0.00238713608746325	0.108
chr17	3016682	3391678	-0.111817082874399	3.01906123760878	0.000325384101141211	0.012	0.00429507013506398	0.174
chr7	122840032	123315035	-0.11354801713068	2.72515241113633	0.000396376995935657	0.012	0.00553744579396679	0.223
chr5	113512006	114110567	-0.116513444986641	2.33026889973283	0.00041708325691737	0.012	0.00835053925019671	0.338
chr6	114697971	115186766	-0.149184517198452	1.64102968918297	9.46571930592613e-05	0.012	0.0192331584147287	0.65
chr5	12574780	12883715	-0.148923768197185	1.63816145016904	9.46571930592613e-05	0.012	0.0193100673840893	0.65
chr13	80888396	81615819	-0.133911789407444	1.60694147288932	0.000254391206346765	0.012	0.0202033946435861	0.674
chr3	96826209	97406327	-0.152988840383669	1.52988840383669	7.98670066437517e-05	0.012	0.0225402440972366	0.715
chr2	102766322	103149495	-0.10957193293687	3.50630185397983	0.000286929616460886	0.013	0.00280126130709751	0.121
chr6	100380550	100868626	-0.12111408551495	2.30116762478406	0.000281013541894682	0.013	0.00857535008371245	0.343
chr6	6320844	6695860	-0.120883747252147	2.29679119779079	0.000286929616460886	0.013	0.00863451082937449	0.344
chr11	18747909	19127032	-0.124205829285163	2.23570492713293	0.000260307280912969	0.013	0.00929119510622312	0.368
chr2	213870487	214182538	-0.12557082461109	1.88356236916635	0.000349048399406026	0.013	0.0140625092438665	0.529
chr16	17647941	18166238	-0.125271901000523	1.87907851500785	0.000352006436689128	0.013	0.0141216699895285	0.531
chr10	19946093	20406510	-0.113244487578118	2.60462321429672	0.00043187344333288	0.014	0.00622075240636333	0.249
chr5	127702985	128337585	-0.120199582522196	2.28379206792172	0.000310593914725701	0.014	0.00878832876809579	0.349
chr12	15067176	15654735	-0.119228317704958	2.2653380363942	0.000352006436689128	0.014	0.00897764315421432	0.356
chr16	48993133	49448780	-0.124871176430396	1.87306764645593	0.00036975466038774	0.014	0.0142192852198709	0.535
chr1	112395111	112806763	-0.131108256061984	1.83551558486778	0.000286929616460886	0.014	0.0149085079068337	0.554
chr7	148227345	148334304	-0.146177787626269	1.60795566388896	0.000118321491324077	0.014	0.020170856233472	0.673
chr8	135870980	136439150	-0.145825373945411	1.60407911339952	0.000118321491324077	0.014	0.0202536812773988	0.675
chr10	81271343	81374572	-0.132051197347886	1.58461436817463	0.000289887653743988	0.014	0.0207683797646586	0.683
chr10	109432128	110326536.5	-0.131839737652193	1.58207685182632	0.000298761765593294	0.014	0.0208541628458685	0.686
chr4	14406369	14816445	-0.152468752064907	1.52468752064907	8.57830812099556e-05	0.014	0.0226940620359579	0.72
chr12	40548738	41052968	-0.151122759655028	1.51122759655028	9.76152303423632e-05	0.014	0.0231407256657063	0.728
chr17	39211041	39560057	-0.0946421195695477	6.53030625029879	0.000118321491324077	0.015	0.000378628772237045	0.041
chr10	73122749	73387917	-0.113217230542906	2.49077907194393	0.000470327928013205	0.015	0.00698984209996983	0.275
chr2	210467524	210840846	-0.124306491517896	1.98890386428633	0.00034017428755672	0.015	0.0124326307008774	0.48
chr8	59698273	59904538	-0.129762792036384	1.81667908850937	0.000319468026575007	0.015	0.0152782625672214	0.564
chr14	82028411	82526476	-0.143708959694225	1.58079855663648	0.000147901864155096	0.015	0.0208837432186995	0.687
chr3	176133845	176512428	-0.150528011227104	1.50528011227104	0.000106489342191669	0.015	0.0233803266856375	0.729
chr14	84105960	84558093	-0.150460140126712	1.50460140126712	0.000106489342191669	0.015	0.0233980749093362	0.73
chr8	86934762	87243830	-0.149723731266673	1.49723731266673	0.000112405416757873	0.015	0.023655424152966	0.732
chr8	110020853.5	110543390	-0.121733122891511	2.06946308915568	0.000349048399406026	0.016	0.0112257514893718	0.448
chr8	77600193	77767755	-0.130481307335354	1.6962569953596	0.000310593914725701	0.016	0.0178073844442735	0.614
chr6	154180983	154485839	-0.129677845165463	1.68581198715102	0.000346090362122924	0.016	0.0180795238743189	0.62
chr1	108331378	108714833	-0.129448366495105	1.68282876443636	0.000349048399406026	0.016	0.018138684619981	0.624
chr20	60240263	60529258	-0.190284718739105	1.52227774991284	4.73285965296307e-05	0.016	0.0228064674527158	0.722
chr1	245209111	245778964	-0.097932403802919	5.38628220916055	0.000230726908081949	0.017	0.000730635208926173	0.053
chr8	143086104.5	143326151.5	-0.105538251094383	4.01045354158656	0.000301719802876395	0.017	0.00191976619673314	0.094
chr7	46464272	47219768	-0.11125239062545	3.22631932813804	0.000313551952008803	0.017	0.00362063763451675	0.151
chr3	117988595	118895485	-0.112118363656886	2.46660400045149	0.00050878241269353	0.017	0.00718803059793766	0.28
chr8	109019743	109402926	-0.121329806161688	2.0626067047487	0.000357922511255332	0.017	0.0113233667197141	0.449
chr7	45554419	45766722.5	-0.130611716905144	1.56734060286173	0.000337216250273618	0.017	0.0212919523637676	0.693
chr4	126560514	127411315	-0.148427153902746	1.48427153902746	0.000127195603173382	0.017	0.024119836006413	0.739
chr9	84527546	84764156	-0.152306469892945	1.3707582290365	0.000115363454040975	0.017	0.0285864723038969	0.788
chr16	88257432	88549074	-0.104628934272338	3.97589950234883	0.000337216250273618	0.018	0.00197005283054588	0.097
chr5	106269670	106901876	-0.10521948641471	3.89312099734427	0.000325384101141211	0.018	0.00207358413545444	0.1
chr1	38529973	39074102	-0.106397895226722	3.83032422816201	0.000301719802876395	0.018	0.00217711544036301	0.102
chr4	189572647	189972819.5	-0.111848230359492	2.34881283754933	0.000582733344771077	0.018	0.0081789730877768	0.334
chr10	30887231	31388636	-0.101695908323828	4.77970769121992	0.000286929616460886	0.019	0.00106193538463359	0.067
chr1	115690753	116044436	-0.109671163189981	3.18046373250944	0.000372712697670841	0.019	0.00377445557323805	0.16
chr5	56595203.5	56894899	-0.110380386366421	3.09065081825979	0.000357922511255332	0.019	0.00406434322698203	0.169
chr7	111425428	112002922	-0.110651838639559	2.98759964326809	0.000381586809520147	0.019	0.00439268536540635	0.178
chr7	140802949	141244370	-0.1114168688074	2.6740048513776	0.000476244002579408	0.019	0.00579479503759665	0.236
chr2	7561042.5	8092303	-0.119496798296668	2.03144557104336	0.000434831480615982	0.019	0.0117789044613118	0.461
chr5	45084324	45724903	-0.123499536434561	1.85249304651841	0.00043187344333288	0.019	0.0145653755819938	0.544
chr5	43714708	44048305	-0.146786626674234	1.46786626674234	0.000147901864155096	0.019	0.0247144015003165	0.746
chr10	14282687	14821454	-0.0995162415160728	4.87629583428757	0.00027805550461158	0.02	0.000993900527122244	0.065
chr15	92849000	93146339	-0.109817904727931	2.96508342765415	0.000425957368766676	0.02	0.0044725523720501	0.183
chr6	161622097	162148153	-0.109853746290748	2.85619740355944	0.000458495778880797	0.02	0.00496950263561122	0.203
chr3	88961910	89576478	-0.126624631844507	1.77274484582309	0.000414125219634268	0.02	0.0161065130064899	0.583
chr20	67041	251829	-0.125895847133128	1.76254185986379	0.000428915406049778	0.02	0.0163076595417409	0.587
chr1	223395288	223715195	-0.125321081601961	1.75449514242745	0.000446663629748389	0.02	0.0164880998160101	0.589
chr1	48965049	49748480	-0.127146258888033	1.65290136554443	0.000422999331483574	0.02	0.0189403127237016	0.643
chr6	169391642	169789899	-0.097597848513659	4.87989242568295	0.000298761765593294	0.021	0.000993900527122244	0.065
chr1	96420019	97181347	-0.110615709374713	2.5441613156184	0.000544278860090753	0.021	0.00659642314131727	0.26
chr2	180989671	181704161	-0.118510420059098	2.13318756106376	0.000461453816163899	0.021	0.0104270814229343	0.413
chr11	58085823	58281496	-0.124773852551756	1.74683393572459	0.000476244002579408	0.021	0.0166419177547314	0.591
chr2	215362367	215896959	-0.126729124633264	1.64747862023243	0.000449621667031491	0.021	0.0190763824387243	0.646
chr3	64782524	65181932	-0.126535847895037	1.64496602263548	0.000452579704314593	0.021	0.0191444172962356	0.646
chr10	91187721	91352876	-0.12529574718917	1.62884471345921	0.000485118114428714	0.021	0.0195792487768516	0.66
chr4	30745743	31292663	-0.137715876379872	1.51487464017859	0.000260307280912969	0.021	0.023016488099816	0.725
chr7	96220185	96483662	-0.135983543489747	1.49581897838722	0.000301719802876395	0.021	0.0237027527494957	0.733
chr10	30073283	30509885	-0.103202843292328	4.12811373169313	0.000346090362122924	0.022	0.00176003218344564	0.086
chr3	27575278	28122982	-0.111771820288477	2.23543640576954	0.000668516425981033	0.022	0.00929415314350622	0.368
chr2	101945867	102175888	-0.118215382011041	2.12787687619873	0.000476244002579408	0.022	0.0104951162804456	0.414
chr7	51798400	52196709	-0.120702620051431	1.9312419208229	0.000461453816163899	0.022	0.0132490489910135	0.505
chr16	86094189	86431983	-0.0925888400896913	5.3701527252021	0.000275097467328478	0.023	0.000742467358058581	0.053
chr4	62076499	62941030	-0.103631444828221	3.52346912415951	0.000452579704314593	0.023	0.0027805550461158	0.121
chr15	80610082	80878744	-0.103797133788821	3.32150828124228	0.000520614561825937	0.023	0.00330412764522484	0.137
chr2	234824855	235080201	-0.11351584666801	2.1568010866922	0.000656684276848625	0.023	0.0101667741420213	0.409
chr16	74054182	74483694	-0.122560774949145	1.83841162423717	0.000473285965296307	0.023	0.0148759694967195	0.553
chr14	36340757	36684553	-0.124349913301281	1.61654887291665	0.000553152971940058	0.024	0.0199194230644083	0.666
chr1	30373231	30531045	-0.142128796968226	1.42128796968226	0.000227768870798848	0.024	0.0264478113482142	0.768
chr7	61853231	62198343	-0.146322136792892	1.31689923113603	0.000180440274269217	0.024	0.0311984192248759	0.816
chr19	42007378	42618407	-0.100487209477939	4.11997558859551	0.00043187344333288	0.025	0.00177186433257805	0.088
chr10	93100919	93567207.5	-0.107930860901528	2.80620238343973	0.000562027083789364	0.025	0.00520910365554247	0.213
chr15	69996022	70207725	-0.109968488229153	2.19936976458306	0.000798670066437517	0.025	0.00968757210215878	0.386
chr12	47116635	47496835	-0.11718845297678	2.10939215358204	0.000550194934656956	0.025	0.0107258431885275	0.427
chr1	90064332	90274359	-0.133594437559838	1.46953881315822	0.000363838585821536	0.025	0.024640450568239	0.744
chr8	11719367	12285204	-0.0953600930241706	4.67264455818436	0.000393418958652555	0.026	0.00114476042856044	0.071
chr1	53809725	54163070	-0.096038296859622	4.51379995240223	0.000437789517899084	0.026	0.00126603995716762	0.072
chr17	53784724	54832367	-0.0999182986802197	4.09665024588901	0.000458495778880797	0.026	0.00179848666812597	0.089
chr3	190167563	191001413	-0.102877682150573	3.60071887527005	0.000476244002579408	0.026	0.00261194692097899	0.115
chr8	103952396	104278949	-0.10752582949556	2.90319739638011	0.000538362785524549	0.026	0.00475948198851098	0.197
chr3	192710593	193227429	-0.123535406393485	1.72949568950879	0.00055611100922316	0.026	0.0170501268997994	0.601
chr8	120436479	120686833	-0.1233165702646	1.7264319837044	0.000564985121072466	0.026	0.0171033715708953	0.602
chr2	119401665	119571674	-0.123396773318992	1.60415805314689	0.000603439605752791	0.026	0.0202536812773988	0.675
chr11	84371458	85242554	-0.108943802473556	2.39676365441824	0.000715845022510664	0.027	0.00773822553259461	0.314
chr12	19794901	20336617	-0.108289887070759	2.27408762848593	0.000857830812099556	0.027	0.00887411184930575	0.354
chr13	112352227.5	112635613.5	-0.111455808393168	2.11766035947019	0.000792753991871314	0.027	0.0106400601073176	0.422
chr8	57184678	57819317	-0.111004181766273	2.10907945355919	0.000816418290136129	0.027	0.01073767533766	0.427
chr7	26428084	26726046	-0.116603788963977	2.09886820135158	0.000585691382054179	0.027	0.0108796611272488	0.433
chr14	100171164	100594643	-0.0967651461681292	4.35443157756581	0.000470327928013205	0.028	0.00146718649241855	0.077
chr17	34539744	35285250	-0.101437482246915	3.85462432538275	0.000485118114428714	0.028	0.00213274488111648	0.101
chr16	5217523	6033648	-0.101407831732868	3.75208977411613	0.000502866338127326	0.028	0.0023191012299519	0.106
chr8	142413013	143026607	-0.100970330057433	3.53396155201017	0.000559069046506262	0.028	0.00275984878513409	0.12
chr4	23981100	24431003	-0.106865283573671	2.88536265648911	0.000576817270204874	0.028	0.00482455880873923	0.199
chr13	108237965	108535144	-0.122789451812252	1.59626287355928	0.000644852127716218	0.028	0.0204548278126498	0.679
chr15	75400931	75616272	-0.122605338447143	1.59386939981286	0.000650768202282422	0.028	0.0205287787447273	0.68
chr3	143837205	144344430	-0.143780321467635	1.29402289320872	0.000227768870798848	0.028	0.0323195153551715	0.83
chr6	149019196.5	149532290	-0.0942017688348594	4.61588667290811	0.000428915406049778	0.029	0.00118617295052387	0.071
chr7	1553192.5	1803688	-0.0988737701343088	3.85607703523804	0.00055611100922316	0.029	0.00212978684383338	0.101
chr6	89731390	90312325	-0.0993047529359772	3.77358061156714	0.000579775307487976	0.029	0.00228952085712088	0.106
chr20	44109597	44410114	-0.102751734815126	3.28805551408402	0.000597523531186587	0.029	0.00342836521111512	0.145
chr5	57112737	57860200	-0.106405345206084	2.66013363015211	0.00070992894794446	0.029	0.00587762008152351	0.237
chr4	138114764.5	138889982	-0.106255588469573	2.65638971173934	0.000718803059793766	0.029	0.00589832634250522	0.237
chr10	45567372.5	45843787.5	-0.107945853376592	2.26686292090843	0.000893327259496779	0.029	0.00896876904236501	0.356
chr1	181470120	181979995	-0.109263060729905	2.1852612145981	0.000869662961231963	0.029	0.00986209630186179	0.397
chr3	129799733	130368226.5	-0.116302530204149	2.09344554367468	0.000597523531186587	0.029	0.0109506540220433	0.435
chr16	13263104	13874006	-0.109806152567691	2.08631689878613	0.000914033520478492	0.029	0.011030521028687	0.44
chr19	57641994.5	57804150	-0.122353157216098	1.71294420102537	0.000612313717602097	0.029	0.0173814270755069	0.603
chr13	64009677	64651269	-0.143532264579593	1.29179038121634	0.000236642982648153	0.029	0.0324348788092125	0.832
chr12	68383106.5	68758954.5	-0.105086013136978	2.94240836783538	0.00064781016499932	0.03	0.00457016760239246	0.186
chr1	162831613	163201346	-0.10628405158111	2.44453318636553	0.000845998662967148	0.03	0.00733297442480965	0.289
chr3	21426059	21793557	-0.121982991700222	1.58577889210289	0.000674432500547237	0.03	0.0207358413545444	0.683
chr10	1307646	1726093.5	-0.0893161010319177	5.26964996088314	0.000372712697670841	0.031	0.00078683791730511	0.055
chr11	112035812	113158301	-0.0924600610440447	4.43808293011414	0.000541320822807651	0.031	0.00135773911294378	0.073
chr17	72518840	72767008	-0.102157328423696	3.16687718113458	0.000671474463264135	0.031	0.00382474220705078	0.161
chr17	75634052	75925378	-0.102660787974717	3.0798236392415	0.000686264649679645	0.031	0.00411462986079477	0.173
chr7	143570651	143888190	-0.108567582815478	2.06278407349409	0.00101756482538706	0.031	0.0113174506451479	0.449
chr17	68851883	69581517	-0.116414763526737	1.97905097995453	0.000668516425981033	0.031	0.0125657423786169	0.485
chr1	29742186	30138182	-0.121485831236852	1.57931580607907	0.000701054836095154	0.031	0.0209399459270785	0.689
chr8	60251872	60844458	-0.130463676022864	1.43510043625151	0.000473285965296307	0.031	0.0259301548236714	0.762
chr3	137497598	138136952	-0.0984825227638093	3.93930091055237	0.000553152971940058	0.032	0.0020055492779431	0.098
chr10	3666169	3904141	-0.103865788240868	2.90824207074429	0.000730635208926173	0.032	0.00472398554111376	0.197
chr13	46103654	46497736	-0.104735435801752	2.8278567666473	0.000736551283492377	0.032	0.00512036253704942	0.207
chr5	40841444	41418757	-0.10517248306522	2.6293120766305	0.000810502215569925	0.032	0.00606397643035893	0.247
chr7	120639815	120982933	-0.106566949882445	2.3444728974138	0.00091107548319539	0.032	0.00821151149789092	0.335
chr6	160932689.5	161347308	-0.116140400962323	1.9743868163595	0.000680348575113441	0.032	0.0126160290124297	0.488
chr1	75417804	76095838	-0.120345258862696	1.68483362407774	0.000739509320775479	0.032	0.0180943140607344	0.621
chr3	10413861	10670813.5	-0.12001696940725	1.6802375717015	0.000748383432624785	0.032	0.0182126355520585	0.625
chr8	119970761	120137099	-0.120598216384336	1.56777681299636	0.000775005768172702	0.032	0.0212801202146352	0.693
chr2	121418922	121684571.5	-0.0893106439199683	4.82277477167829	0.000532446710958345	0.033	0.00103827108636877	0.067
chr12	58533355	59175669	-0.104407981293977	2.71460751364341	0.000813460252853027	0.033	0.00557294224136401	0.225
chr2	1276798.5	1507763	-0.114537022875257	2.06166641175462	0.000704012873378256	0.033	0.0113411149434127	0.449
chr2	155147469	155460868	-0.119998460025532	1.55997998033192	0.000816418290136129	0.033	0.0216025462784933	0.698
chr7	95433393	95690739	-0.129202924867865	1.42123217354652	0.000538362785524549	0.033	0.0264507693854973	0.768
chr5	143854254	144538350	-0.170397878803862	1.3631830304309	0.000115363454040975	0.033	0.0289296046287367	0.791
chr8	10736649	11197032.5	-0.0984993559495224	3.64447617013233	0.000656684276848625	0.034	0.00253503795161834	0.115
chr12	113039303	113370524	-0.107343444004637	2.0395254360881	0.00115067650312665	0.034	0.011639876709006	0.458
chr16	55732070	56390629.5	-0.0988159155718564	3.26092521387126	0.000760215581757193	0.035	0.00351119025504197	0.146
chr16	47814576	48257293	-0.10340229881907	2.7918620681149	0.000837124551117842	0.035	0.00527418047577072	0.215
chr1	2271090.5	2428934.5	-0.104882751066597	2.41230327453174	0.000999816601688448	0.035	0.00762877815311984	0.307
chr3	121726303.5	122078627	-0.104773192084345	2.40978341793995	0.00101756482538706	0.035	0.00765540048866776	0.308
chr13	102850387	103020170.5	-0.232987934637667	1.397927607826	0.000109447379474771	0.035	0.0273559287941265	0.778
chr3	102154087	102452667	-0.169547802428333	1.35638241942666	0.00012423756589028	0.035	0.0293230235873893	0.794
chr3	19596186	19930780	-0.139845743987465	1.25861169588718	0.000322426063858109	0.035	0.0344966307955345	0.849
chr1	173065092	173582288	-0.104626080275356	2.40639984633319	0.00103235501180257	0.036	0.00767019067508327	0.309
chr14	62265250	62769348	-0.105768785032894	2.22114448569077	0.00113588631671114	0.036	0.00946571930592613	0.375
chr8	21495101	21759671	-0.121866651308527	1.46239981570233	0.000780921842738906	0.036	0.0249155480355674	0.749
chr6	9410027	9842702	-0.121827049353564	1.46192459224277	0.000780921842738906	0.036	0.0249480864456816	0.75
chr4	54853787.5	55650393	-0.0970134603425047	3.58949803267267	0.000760215581757193	0.037	0.0026267371073945	0.116
chr11	105692831	105850616.5	-0.164744734592154	1.31795787673723	0.000144943826871994	0.037	0.0311540486656294	0.815
chr12	118931894	119313382	-0.139447897027291	1.25503107324562	0.000352006436689128	0.037	0.0346977773307855	0.85
chr3	108953233	110027072	-0.105428049008671	2.31941707819076	0.00104418716093498	0.038	0.00844223840597287	0.338
chr12	4023078	4337393	-0.112511305288949	1.91269218991213	0.000967278191574327	0.038	0.0135566848684561	0.513
chr6	68595619.5	68948686	-0.134059961142722	1.34059961142722	0.000461453816163899	0.038	0.0300566168335986	0.805
chr19	3778090	4241983	-0.133588242429375	1.33588242429375	0.000464411853447001	0.038	0.0302873437416805	0.806
chr19	58419776	58639553	-0.11818697648498	1.65461767078972	0.000922907632327798	0.039	0.0189077743135874	0.643
chr9	90362912	90896143	-0.118139412603267	1.65395177644574	0.0009258656696109	0.039	0.0189166484254368	0.643
chr2	84101297	84541650	-0.121590004108871	1.45908004930645	0.000810502215569925	0.039	0.0250397856014577	0.75
chr12	117651299	118142003	-0.121468431505184	1.4576211780622	0.000816418290136129	0.039	0.0250989463471198	0.751
chr4	85220283	85490817	-0.137928476554098	1.24135628898688	0.000375670734953943	0.039	0.0354432027261272	0.862
chr3	112885856	113015910	-0.104605137013221	2.30131301429085	0.00115067650312665	0.04	0.00857535008371245	0.343
chr6	91378657	92147897	-0.104469698650267	2.29833337030587	0.00116842472682526	0.04	0.00861972064295898	0.344
chr14	38119405	38876825	-0.104758701120613	2.19993272353287	0.00127787210630003	0.04	0.00968461406487567	0.386
chr17	43787766	44020278	-0.111841818130921	1.90131090822566	0.00104418716093498	0.04	0.0137489572918577	0.517
chr13	19412217	19759420	-0.11856411236069	1.54133346068898	0.000955446042441919	0.04	0.0221616153249996	0.707
chr4	147732398	148079717	-0.124636103621212	1.37099713983333	0.000828250439268537	0.04	0.0285716821174814	0.787
chr6	62596341	63226373	-0.162401341190728	1.29921072952582	0.000162692050570605	0.04	0.0320739982606741	0.826
chr7	115926997	116328032	-0.0985208958901844	2.95562687670553	0.00103827108636877	0.041	0.00450804881944732	0.183
chr1	66831593	67268085	-0.101271321693746	2.93686832911863	0.00091107548319539	0.041	0.00459087386337417	0.186
chr11	111298872	111503445	-0.11132121479966	1.89246065159422	0.00111222201844632	0.041	0.0138850270068804	0.522
chr12	129554576.5	129822212	-0.117387628158983	1.64342679422576	0.00101756482538706	0.041	0.0191887878554821	0.648
chr1	63419352	63760405	-0.117816609394433	1.53161592212763	0.00106193538463359	0.041	0.0225136217616887	0.713
chr22	36974458	37755323	-0.0928243522327476	3.99144714600815	0.000763173619040294	0.042	0.00195230460684726	0.096
chr1	231685833	232345923	-0.0952479460918547	3.61942195149048	0.00084895670025025	0.042	0.00257645047358177	0.115
chr6	24832728	25088999	-0.0970537424655511	3.29982724382874	0.000869662961231963	0.042	0.00338399465186859	0.143
chr19	48342875	48618862	-0.100991763112369	2.82776936714633	0.000993900527122244	0.042	0.00512036253704942	0.207
chr11	15012912.5	15522727	-0.101792586082646	2.34122947990085	0.00141098378403961	0.042	0.00823221775887263	0.335
chr2	71913841	72360215	-0.101552303404133	2.33570297829505	0.00144943826871994	0.042	0.00828250439268536	0.338
chr12	111484991	111736686	-0.101390173196433	2.33197398351795	0.00146127041785235	0.042	0.00832687495193189	0.338
chr2	47684718	47882601	-0.104834755005383	1.99186034510228	0.00153522134992989	0.042	0.0123971342534801	0.478
chr2	145701813	146044461	-0.117498577213598	1.52748150377678	0.00110334790659701	0.042	0.0226023628801817	0.715
chr10	107298937	107460450	-0.217877085614051	1.52513959929836	0.00012423756589028	0.042	0.0226733557749762	0.718
chr5	71221502	71462729	-0.102940394806751	2.26468868574853	0.00139915163490721	0.043	0.00898060119149742	0.356
chr8	70312989	70585017	-0.103388290384163	2.06776580768327	0.00162100443113985	0.043	0.0112642059740521	0.449
chr4	148663146	148863880	-0.108116216277823	1.94609189300081	0.00129857836728174	0.043	0.0130242381574977	0.503
chr6	38803955	39053858	-0.117210343489695	1.64094480885573	0.00104122912365187	0.043	0.0192361164520118	0.65
chr2	75326898	75655854	-0.122688807339926	1.34957688073918	0.000964320154291225	0.043	0.0296306594648319	0.801
chr3	177412249	178432932	-0.093920717049959	3.85074939904832	0.000798670066437517	0.044	0.00213866095568269	0.102
chr3	78756422	79416702	-0.100531013404239	2.6138063485102	0.0012364595843366	0.044	0.00618525595896611	0.248
chr4	57998425	58480828	-0.112782173029195	1.80451476846712	0.00113292827942803	0.044	0.015526737699002	0.573
chr17	8370282.5	8899225	-0.0945636937022387	3.78254774808955	0.000792753991871314	0.045	0.00226585655885607	0.105
chr12	107805601	108064394	-0.102655772581134	2.05311545162268	0.00176003218344564	0.045	0.0114505623228875	0.453
chr1	242250508	242937866	-0.112703903164528	1.80326245063244	0.00115363454040975	0.045	0.0155474439599837	0.574
chr13	27102776	27316938.5	-0.114867625193438	1.72301437790158	0.00104714519821808	0.045	0.0171743644656897	0.603
chr6	128799641.5	129418540	-0.114848182538505	1.72272273807757	0.00104714519821808	0.045	0.0171802805402559	0.603
chr2	193463979	193640765	-0.269943906773619	1.3497195338681	0.000141985789588892	0.045	0.0296247433902657	0.801
chr12	131747286.5	132166389	-0.0946348598194824	3.69075953295981	0.00083416651383474	0.046	0.00244629683312528	0.109
chr2	175450290.5	175922785	-0.0943056890369643	3.67792187244161	0.000866704923948861	0.046	0.0024758772059563	0.112
chr7	107735684	108055705	-0.100068523698433	2.70185013985769	0.00118321491324077	0.046	0.00564097709887535	0.226
chr10	33294567.5	33485389	-0.0997865437490112	2.39487704997627	0.00160917228200744	0.047	0.00775005768172702	0.314
chr5	10802174	11242659	-0.102210038898974	2.04420077797948	0.00183989919008939	0.047	0.0115659257769285	0.455
chr6	18307649	18752614	-0.114386274841208	1.71579412261811	0.00111518005572942	0.047	0.0173370565162603	0.603
chr8	137805405	138039659	-0.217707020574464	1.30624212344679	0.000150859901438198	0.047	0.0317722784577977	0.821
chr11	102401925.5	102867025	-0.0931772451074287	3.63391255918972	0.000949529967875715	0.048	0.00255574421260006	0.115
chr2	30431446	30628085	-0.102100916255177	2.04201832510353	0.001857647413788	0.048	0.0115955061497595	0.457
chr8	144188056	144344354	-0.099517768362177	2.5874619774166	0.0013873194857748	0.049	0.00631245156213949	0.252
chr1	236081097	236357439	-0.099480112028557	2.58648291274248	0.0013961935976241	0.049	0.0063242837112719	0.252
chr14	76716894	77079351	-0.10011766769758	2.30270635704433	0.00168016517680189	0.049	0.00856647597186315	0.342
chr10	92484088	92837362	-0.101238178359671	2.1260017455531	0.00186947956292041	0.049	0.0105099064668611	0.414
chr3	126795381	127255870	-0.101322609192077	2.02645218384153	0.00202625553892481	0.049	0.0118469393188232	0.464
chr5	65528850	66145546	-0.108509628826268	1.84466369004656	0.00146718649241855	0.049	0.0147428578189799	0.552
chr12	29470962	29735807	-0.113871072634176	1.70806608951265	0.00119504706237317	0.049	0.0175234128650958	0.606
chr2	164870975	165769913	-0.113520687233184	1.70281030849775	0.0012335015470535	0.049	0.0176683566919677	0.612
chr13	66878738	67231519	-0.12884574464254	1.2884574464254	0.000683306612396543	0.049	0.0326656057172945	0.833
chr10	65626240	65846243	-0.133565595609078	1.2020903604817	0.000562027083789364	0.05	0.0379102058202342	0.884
chr4	184769932	185195769	-0.0928206825003009	3.52718593501144	0.00106489342191669	0.051	0.00276872289698339	0.121
chr8	42507619	42659977	-0.106300668172326	1.91341202710187	0.00157959190917642	0.051	0.0135566848684561	0.513
chr2	67827392	68157113	-0.112705915049111	1.69058872573666	0.00133111677739586	0.051	0.0179612023829948	0.618
chr17	56219864	56709510	-0.0933816409639239	3.36173907470126	0.00115363454040975	0.052	0.00316214185563595	0.131
chr14	104834323.5	105132250.5	-0.0955000169793438	2.86500050938031	0.00141985789588892	0.052	0.00490146777809987	0.201
chr1	216939291	217547645	-0.101038942660031	2.12181779586066	0.00190201797303453	0.052	0.010592731510788	0.419
chr19	37855023	38160644	-0.132513080021563	1.19261772019406	0.000597523531186587	0.052	0.0384988552395714	0.887
chr7	122443513	122693653	-0.132340727368255	1.19106654631429	0.000606397643035893	0.052	0.0385875963580645	0.888
chr17	46578476	46681132.5	-0.131446860974568	1.18302174877111	0.000665558388697931	0.052	0.039125959143589	0.893
chr9	136374564	136628684	-0.0975580617363224	2.73162572861703	0.00142281593317202	0.053	0.00549899130928646	0.221
chr15	66310728	66581018	-0.10077850717652	2.11634865070693	0.00194638853228106	0.053	0.0106607663682993	0.423
chr3	136729091	137365844	-0.109401246903734	1.75041995045975	0.00162396246842295	0.053	0.0165679668226538	0.59
chr14	98097986	98575729	-0.110720875652045	1.66081313478067	0.00160917228200744	0.053	0.0187243760020351	0.638
chr12	77694045	78048043	-0.128003162776158	1.28003162776158	0.000760215581757193	0.053	0.0332187586892345	0.836
chr7	48319696	48915086	-0.127668970073219	1.27668970073219	0.0007720477308896	0.053	0.0334199052244855	0.836
chr5	12176144	12414368	-0.156590272996288	1.2527221839703	0.000224810833515746	0.053	0.0348220148966758	0.851
chr2	54697181	54861505	-0.0971067631340724	2.71898936775403	0.00147901864155096	0.054	0.0055522359803823	0.223
chr15	27643990	28216142	-0.100237368729065	2.10498474331038	0.00204991983718963	0.054	0.0107731717850572	0.427
chr11	47861790	48057861	-0.104827382024175	1.88689287643516	0.0018487733019387	0.054	0.0139915163490721	0.526
chr6	88776150	89241236	-0.114738709564437	1.60634193390212	0.00132815874011276	0.054	0.0202181848300016	0.674
chr2	131085633.5	131688267	-0.094837787481513	3.03480919940842	0.00128378818086623	0.055	0.00425661565038366	0.174
chr2	169920014	170284170.5	-0.0978579114893493	2.25073196425503	0.00212091273198407	0.055	0.00912258698108631	0.361
chr7	105596599	105731689	-0.104404483444836	1.87928070200704	0.00191976619673314	0.055	0.0141187119522454	0.531
chr5	10435468	10608058	-0.106541689879726	1.81120872795534	0.00178961255627666	0.055	0.0153936260212624	0.565
chr2	37604081	37816339	-0.108111569463923	1.72978511142276	0.00179257059355976	0.055	0.0170442108252332	0.601
chr6	32627834.5	32801922.5	-0.0945018651259925	2.92955781890577	0.00145239630600304	0.056	0.0046263703107714	0.19
chr6	166290219	166699419	-0.0996257780185135	2.1917671164073	0.00198484301696139	0.056	0.00979110340706734	0.395
chr5	165840284	166211825	-0.118814110417661	1.30695521459427	0.00135478107566068	0.056	0.0317367820104005	0.821
chr3	186838873	187346840	-0.0937673475729192	3.18808981747925	0.00125420780803521	0.057	0.00375966538682254	0.158
chr1	209786644	209963840	-0.0991743784403962	2.18183632568872	0.00206766806088824	0.057	0.00990055078654211	0.399
chr9	89061100	89422493	-0.107297905917923	1.71676649468677	0.00193751442043176	0.057	0.0173074761434293	0.603
chr12	78389181	78680140	-0.118402229831173	1.3024245281429	0.00141985789588892	0.057	0.0319408865829345	0.824
chr8	11338675	11696232	-0.0934851532766832	3.08501005813054	0.00135478107566068	0.058	0.00408504948796375	0.17
chr3	185928164	186211590.5	-0.109850607615969	1.64775911423953	0.00178073844442735	0.058	0.0190734244014412	0.646
chr5	117380176	118132145	-0.117932334551583	1.29725568006741	0.00151155705166508	0.058	0.0321627393791671	0.828
chr4	130995543	131498153	-0.154606893355377	1.23685514684301	0.000242559057214357	0.058	0.0357212582307387	0.864
chr4	188944412	189485260	-0.0934075533651657	2.9890417076853	0.00149380882796647	0.059	0.00438085321627394	0.177
chr11	34654233	34951024	-0.0999247250859183	1.99849450171837	0.00232501730451811	0.059	0.0122728966875898	0.476
chr5	55881858	56060091	-0.113597472800852	1.59036461921193	0.00152634723808059	0.059	0.0206204779005035	0.681
chr3	77843317	78633327	-0.113349295567901	1.58689013795061	0.0015411374244961	0.059	0.0207121770562796	0.682
chr17	14683864.5	14989749	-0.125887040999548	1.25887040999548	0.000928823706894002	0.059	0.0344788825718359	0.848
chr11	48880009	49215449	-0.15410338228701	1.23282705829608	0.000257349243629867	0.059	0.0360052298099165	0.868
chr6	134466574	135174920	-0.0838275974536213	4.02372467777382	0.00107080949648289	0.06	0.00191089208488384	0.094
chr16	49518310	50003522	-0.0905262582264956	3.25894529615384	0.00147901864155096	0.06	0.00351710632960818	0.146
chr8	39695879.5	39898391	-0.10942735134813	1.64141027022194	0.00187243760020351	0.06	0.0192213262655963	0.65
chr7	25593420	25871511	-0.109282299240207	1.63923448860311	0.00189314386118523	0.06	0.0192804870112583	0.65
chr19	52784626	53018151	-0.11282830511466	1.57959627160524	0.00161213031929054	0.06	0.0209310718152292	0.689
chr8	7144084	7407308	-0.0929576117013301	2.7887283510399	0.00183989919008939	0.061	0.00528601262490312	0.215
chr15	48105127	48681184	-0.0927998661523135	2.78399598456941	0.00188426974933592	0.061	0.00530080281131863	0.215
chr15	39037809	39377571	-0.0990817254559618	1.98163450911924	0.00254982813803385	0.061	0.0125243298566535	0.485
chr2	167698517	168244895	-0.106548202196257	1.70477123514012	0.00210316450828546	0.061	0.0176091959463057	0.611
chr3	131254146	131855983	-0.10638722251692	1.70219556027072	0.00214457703024889	0.061	0.0176890629529495	0.613
chr9	89649348	90043268	-0.108992725741126	1.63489088611689	0.00191976619673314	0.061	0.0193988085025824	0.653
chr3	113753924	114027859	-0.0993162586803097	1.88700891492589	0.00273618448686927	0.062	0.0139915163490721	0.526
chr1	107348393	108015053	-0.11297033453633	1.46861434897229	0.00176299022072874	0.062	0.0246936952393348	0.746
chr1	240927227	241198066	-0.115901203329221	1.39081443995066	0.00148197667883406	0.062	0.0276694807461353	0.781
chr7	13579700	13842752	-0.128829137505015	1.15946223754513	0.000831208476551638	0.062	0.0407085090900486	0.897
chr5	172727569	173006447	-0.0917851743400102	2.84534040454032	0.00190497601031763	0.063	0.00501683123214085	0.203
chr10	100336737	101227130	-0.0963976503450806	2.21714595793685	0.00243742272127598	0.063	0.00949825771604025	0.378
chr1	13448242	13946454	-0.101838069136494	1.83308524445689	0.00249362542965492	0.063	0.0149292141678154	0.554
chr1	184808004	185040990	-0.108573301095339	1.62859951643009	0.00199075909152759	0.063	0.0195851648514178	0.66
chr5	171008055	171234429	-0.111509645065359	1.56113503091502	0.001857647413788	0.063	0.0215493016073975	0.697
chr6	44641249	44866054	-0.110638133233806	1.54893386527328	0.00199075909152759	0.063	0.021883559820388	0.701
chr3	50786715	51391213	-0.11240757936304	1.46129853171952	0.0018546893765049	0.063	0.0249687927066633	0.75
chr1	6830972	7210887	-0.0885652871352756	3.54261148541102	0.00131336855369725	0.064	0.00274210056143548	0.119
chr12	92524968	92800599	-0.122824222777271	1.22824222777271	0.00119800509965628	0.064	0.0362684951281126	0.871
chr11	56756800	57006074.5	-0.116736664573374	1.28410331030711	0.0016979134005005	0.065	0.0329318290727736	0.834
chr12	1807305	2029987	-0.0956977764752151	2.20104885892995	0.00263265318196071	0.066	0.00967869799030947	0.386
chr22	39408894.5	39529223	-0.0956974034154947	2.20104027855638	0.00263265318196071	0.066	0.00967869799030947	0.386
chr14	20967426	21082334.5	-0.103320962621739	1.75645636456957	0.0024729191686732	0.066	0.0164141488839325	0.589
chr14	70548168	70944342	-0.103001962273835	1.7510333586552	0.00256461832444936	0.066	0.0165502185989552	0.59
chr4	38959511	39122942	-0.107277070146009	1.60915605219013	0.00224515029787435	0.066	0.020144233897924	0.673
chr1	170700508	171071292	-0.112059042180102	1.45676754834132	0.00191976619673314	0.066	0.0251314847572339	0.753
chr1	202958166	203192618.5	-0.0873456512953325	3.58117170310863	0.00136365518750998	0.067	0.00264744336837622	0.117
chr3	181568620	181918981	-0.097438611184344	1.94877222368688	0.00297874354408363	0.067	0.0129887417101005	0.503
chr8	82214129	82570133	-0.101094269116519	1.81969684409734	0.00268293981577344	0.067	0.0152161437842763	0.562
chr12	29827152	29962944	-0.111049575493555	1.44364448141622	0.00212091273198407	0.067	0.0256313930580781	0.758
chr5	132794281	133193586	-0.127747728258906	1.14972955433016	0.000928823706894002	0.067	0.0413267388822169	0.899
chr1	183839463	184042579	-0.0970917011524277	1.94183402304855	0.00306156858801048	0.068	0.013089314977726	0.503
chr3	10916026	11211081	-0.102457784031429	1.74178232853429	0.00269477196490585	0.068	0.0167631972833386	0.595
chr4	190417205.5	190714289	-0.102322972566614	1.73949053363244	0.00273914252415237	0.068	0.0168075678425851	0.596
chr6	10874450	11076735	-0.113722864436141	1.36467437323369	0.00189314386118523	0.068	0.0288645278085085	0.79
chr14	37257725	37558604	-0.127467555202936	1.14720799682642	0.000952488005158817	0.068	0.0414894309327875	0.9
chr5	136955189	137304587	-0.0952656569535968	2.19111010993273	0.00276280682241719	0.069	0.00979997751891665	0.395
chr2	107339427	108119660	-0.101981271872582	1.7336816218339	0.00285154794091025	0.069	0.0169465955948909	0.598
chr19	7741454	7894863	-0.109930421674279	1.42909548176563	0.00237530393833084	0.069	0.0261431335080547	0.766
chr4	65275045	65883972	-0.20009290700379	1.40065034902653	0.000207062609817134	0.069	0.0272376073028024	0.777
chr4	82781063	83196047	-0.151268819699486	1.21015055759589	0.000319468026575007	0.07	0.0374073394821068	0.881
chr16	6844322	7004267	-0.126615395594552	1.13953856035097	0.00105306127278428	0.07	0.042057374091143	0.902
chr1	144989624	145116797	-0.0942685073365239	2.45098119074962	0.00239601019931255	0.072	0.00728860386556312	0.285
chr2	197159060	197466195	-0.125613448363802	1.13052103527422	0.00113884435399424	0.072	0.0427554708899551	0.907
chr2	826591	1203769	-0.0895810655488699	2.86659409756384	0.00207358413545444	0.073	0.00489555170353367	0.201
chr12	65701642	65939993	-0.105743143384102	1.58614715076152	0.0026237790701114	0.073	0.020724009205412	0.682
chr6	86862059	87725668.5	-0.112764039737131	1.35316847684557	0.00208541628458685	0.073	0.0294561352651289	0.799
chr1	14309749	14517392	-0.12102171079451	1.2102171079451	0.001393235560341	0.073	0.0374043814448237	0.881
chr6	116645836	116867864	-0.0948649905658243	2.18189478301396	0.00290775064928918	0.074	0.00990055078654211	0.399
chr13	111989685	112191197	-0.0960755348232875	1.92151069646575	0.00344019736024753	0.074	0.0134176571161503	0.509
chr11	104306212	104789194.5	-0.098471553614649	1.77248796506368	0.00344019736024753	0.074	0.016109471043773	0.583
chr9	113308063	113530240	-0.150520410604857	1.20416328483885	0.00034017428755672	0.074	0.0377386396578142	0.883
chr4	134681238	135451259	-0.125125040608351	1.12612536547516	0.00118321491324077	0.074	0.043131141624909	0.911
chr16	88980578.5	89104775	-0.0899388685865028	2.78810492618159	0.00222444403689264	0.075	0.00528601262490312	0.215
chr4	72032855	72262518	-0.0959540001802828	1.91908000360566	0.00349935810590957	0.075	0.0134590696381137	0.51
chr2	11059462	11237170	-0.102363316747088	1.63781306795341	0.00320651241488248	0.075	0.0193159834586555	0.65
chr16	26846882	27095462	-0.123723280509296	1.11350952458367	0.00135182303837758	0.075	0.0441072939283327	0.912
chr4	3571723	3832362	-0.0875902389190455	3.06565836216659	0.00193455638314865	0.076	0.00415900042004129	0.174
chr1	224716581	224927238	-0.098116341898043	1.76609415416477	0.0035585188515716	0.076	0.0162425827215126	0.587
chr19	15770676	16008971	-0.107452846635316	1.50433985289442	0.00266519159207483	0.076	0.0234128650957517	0.731
chr3	71721381	72286803	-0.0905304989302909	2.62538446897844	0.00256757636173246	0.077	0.00609059876590685	0.247
chr4	121966889	122250198	-0.10508069620086	1.5762104430129	0.00283084167992853	0.077	0.0210109388218729	0.689
chr2	135272843	135625209	-0.108816531643655	1.41461491136752	0.00263561121924381	0.077	0.0267199507782596	0.772
chr20	56134838.5	56275607	-0.111758327106989	1.34109992528387	0.00229247889440399	0.077	0.0300240784234844	0.805
chr6	23955726	24313867	-0.11169601010387	1.34035212124643	0.0023102271181026	0.077	0.030068448982731	0.805
chr8	73480192.5	73913918	-0.113465644496465	1.24812208946112	0.00240488431116186	0.077	0.0350586578793239	0.855
chr12	11420895	11709115	-0.102055521111507	1.63288833778411	0.00332187586892345	0.078	0.0194638853228106	0.656
chr13	101467567	101830996	-0.107067722901114	1.4989481206156	0.0027835130833989	0.078	0.0236021794818702	0.732
chr15	38117466	38334926	-0.108639807788321	1.41231750124817	0.00267998177849034	0.078	0.026787985635771	0.773
chr9	21187344	21409505	-0.20012555443736	1.20075332662416	0.000245517094497459	0.078	0.0379811987150286	0.885
chr10	26531942	26911318.5	-0.123494454264478	1.1114500883803	0.00137548733664239	0.078	0.0442256154196567	0.913
chr11	35360531	35651841	-0.0933134816607458	2.2395235598579	0.00316214185563595	0.079	0.00922907632327798	0.365
chr3	143258538	143607961	-0.108398870300326	1.40918531390424	0.00273026841230307	0.079	0.026906307127095	0.773
chr15	49658920	49843305	-0.1081287333808	1.40567353395039	0.00280717738166372	0.079	0.0270335027302684	0.773
chr14	19585143	19829406	-0.118968910258394	1.18968910258394	0.00168903928865119	0.079	0.0386674633647082	0.889
chr16	65573166	65800351	-0.0952467549471792	1.80968834399641	0.00407025930154824	0.08	0.0154291224686596	0.568
chr5	27036352	27532684	-0.106706986193002	1.49389780670203	0.00289296046287367	0.08	0.0237767036815732	0.733
chr15	95739465	95908163	-0.118735760178299	1.18735760178299	0.00172157769876532	0.08	0.038833113452562	0.891
chr11	130903135	131116522	-0.118441509858067	1.18441509858067	0.00179257059355976	0.08	0.0390105956895481	0.891
chr11	57097718	57261198	-0.0963509099820852	1.73431637967753	0.00412942004721027	0.081	0.0169347634457585	0.598
chr7	37831	213658.5	-0.103380768358609	1.55071152537914	0.00334554016718827	0.081	0.0218480633729908	0.701
chr17	51501596	52027331	-0.148578239614202	1.18862591691362	0.000384544846803249	0.081	0.0387414142967858	0.891
chr6	202452	470676	-0.0864454920796581	3.02559222278803	0.00210020647100236	0.082	0.00428027994864847	0.174
chr8	41542132	41788798	-0.0949552586296073	1.89910517259215	0.00388094491542971	0.082	0.0137755796274056	0.518
chr4	188190184	188742135	-0.0946792428143652	1.8935848562873	0.00399630836947069	0.082	0.0138702368204649	0.521
chr2	53485499	53868889	-0.101104382652039	1.61767012243262	0.00362951174636605	0.082	0.0199016748407097	0.666
chr3	161082567	161391765	-0.107699644125998	1.40009537363798	0.0029254988729878	0.082	0.0272612716010673	0.778
chr11	80918951	81455799.5	-0.196207619866454	1.37345333906518	0.000245517094497459	0.082	0.0284326543651756	0.786
chr2	16400723	16514107	-0.111921955431258	1.23114150974384	0.00272731037501997	0.082	0.036105803077542	0.869
chr16	32037687	32599425	-0.118200796602528	1.18200796602528	0.00183694115280629	0.082	0.0392147002620821	0.893
chr8	785839	1041565.5	-0.0828477125478762	3.39675621446292	0.00186947956292041	0.083	0.00306748466257669	0.128
chr16	68994912	69154282	-0.0958877785557891	1.7259800140042	0.00436606302985843	0.083	0.0171152037200277	0.602
chr2	171055225	171292491	-0.103147806209021	1.54721709313531	0.00343132324839822	0.083	0.0219456786033331	0.702
chr8	55037773	55294709	-0.111626760013059	1.22789436014364	0.00282196756807923	0.083	0.0362832853145281	0.871
chr3	123812381	124128381	-0.0929400633240076	2.04468139312817	0.00384840650531559	0.084	0.0115540936277961	0.455
chr3	156955923	157222213.5	-0.0957242855742957	1.72303714033732	0.00443113985008667	0.084	0.0171743644656897	0.603
chr13	106751175	106912703	-0.0976411546955957	1.65989962982513	0.00422999331483574	0.084	0.0187569144121493	0.639
chr3	180784531	181328061	-0.105532110407015	1.47744954569821	0.00322721867586419	0.084	0.0243416888026457	0.741
chr5	175463643	175649125	-0.10528224519409	1.47395143271726	0.00331300175707415	0.084	0.0244540942194035	0.742
chr3	46130858	46400618	-0.0938703972761122	1.87740794552224	0.00433352461974431	0.085	0.0141542083996427	0.532
chr6	110222866	110736961.5	-0.102146048473849	1.53219072710774	0.00379516183421976	0.086	0.0225017896125563	0.713
chr8	27729073	27880317	-0.105152094956721	1.47212932939409	0.00336920446545308	0.086	0.0245191710396318	0.742
chr16	34489968.5	34848776	-0.11013348090229	1.21146828992519	0.00323017671314729	0.086	0.0373274724754631	0.88
chr11	1043901.5	1243130.5	-0.0925017144487406	2.12753943232103	0.00366205015648017	0.087	0.0105010323550118	0.414
chr5	122343639	122544603	-0.100259501961551	1.60415203138481	0.00391644136282694	0.087	0.0202536812773988	0.675
chr1	68759259	68922035	-0.104840681070011	1.46776953498015	0.00350231614319267	0.087	0.0247144015003165	0.746
chr3	85512134	85938637	-0.24817737858474	1.2408868929237	0.000275097467328478	0.087	0.0354727830989582	0.862
chr10	71396718	71598949	-0.0925402969721913	2.03588653338821	0.00400222444403689	0.088	0.0116990374546681	0.459
chr5	110644841	110948168	-0.105907633284394	1.37679923269713	0.00349048399406026	0.088	0.0283054587620022	0.784
chr8	16870927	17027613	-0.10841754984179	1.30101059810147	0.00313847755737113	0.088	0.0320030053658796	0.826
chr10	15515112	15689009	-0.121522709812745	1.0937043883147	0.00162100443113985	0.088	0.0457845010678515	0.92
chr6	31997110.5	32088657.5	-0.0791823910826585	3.246478034389	0.00211795469470097	0.089	0.0035585188515716	0.147
chr12	116808883.5	116971570	-0.0950159285829479	1.71028671449306	0.00476835610036029	0.089	0.0174642521194337	0.605
chr8	26942425	27192141	-0.105650627574527	1.37345815846886	0.00359697333625193	0.089	0.0284326543651756	0.786
chr9	137036533	137160473	-0.116435522419442	1.16435522419442	0.00219486366406162	0.089	0.0403949571380398	0.897
chr4	107843676	108431270	-0.14472019786814	1.15776158294512	0.000467369890730103	0.089	0.0408061243203909	0.897
chr7	16913845	17424006	-0.0915540609604916	2.1972974630518	0.0037064207157267	0.09	0.0097260265868391	0.39
chr5	156441122	156642345	-0.0988097254661168	1.58095560745787	0.00445184611106838	0.09	0.0208807851814164	0.687
chr8	29605992	29848579	-0.0986418222208436	1.5782691555335	0.00453171311771214	0.09	0.0209636102253433	0.689
chr3	111522050	111732587.5	-0.104249913970062	1.45949879558087	0.00371233679029291	0.09	0.0250249954150422	0.75
chr5	39665664.5	40438831	-0.103976874176881	1.45567623847633	0.00381291005791837	0.09	0.0251699392419142	0.753
chr15	91670784	92105283	-0.103934394220652	1.45508151908912	0.00381291005791837	0.09	0.025193603540179	0.753
chr10	61764026	62023609	-0.105206924042793	1.36769001255631	0.00375670734953943	0.09	0.0287225420189196	0.79
chr5	11504385	11851713	-0.144464327174419	1.15571461739536	0.000476244002579408	0.09	0.0409274038489981	0.897
chr8	7621726	7834142	-0.0916120685074596	2.10707757567157	0.00395193781022416	0.091	0.0107613396359248	0.427
chr7	20623905	21004288	-0.095440730639842	1.62249242087731	0.00523868402837349	0.091	0.0197715212002532	0.663
chr10	18239799	18385632	-0.115455321195011	1.15455321195011	0.00240192627387876	0.091	0.0410043128183588	0.897
chr2	173607922	173836756	-0.0953241551841318	1.62051063813024	0.00529784477403553	0.092	0.0198158917594997	0.665
chr17	41847200	42004775.5	-0.0924482851448243	1.84896570289649	0.00490146777809987	0.093	0.0146511586632038	0.548
chr12	5758014	5998315.5	-0.114826326083706	1.14826326083706	0.00256461832444936	0.093	0.041418438037993	0.899
chr7	104308803	104546755	-0.114554699232109	1.14554699232109	0.0026296951446776	0.093	0.0416225426105271	0.901
chr7	1225105	1403742	-0.0911774988628515	2.09708247384558	0.00411167182351166	0.094	0.0108914932763813	0.434
chr17	60791777	61064282	-0.0946456950240232	1.70362251043242	0.00499316693387603	0.094	0.0176446923937029	0.611
chr2	207726848	207913718	-0.0975292684313998	1.5604682949024	0.00498133478474363	0.095	0.0215700078683792	0.697
chr3	66743392	66982915	-0.103077452441581	1.44308433418214	0.00415604238275819	0.095	0.0256461832444936	0.759
chr18	6833417	7038844.5	-0.118957053471132	1.07061348124019	0.00204991983718963	0.095	0.0476983511900184	0.925
chr5	1891836	2225246.5	-0.0801204995413191	3.04457898257013	0.00254687010075075	0.096	0.00423295135211884	0.174
chr16	1093274	1316295.5	-0.0891048528198769	2.3167261733168	0.00377149753595494	0.096	0.00845998662967148	0.338
chr17	76490432	76618341	-0.0898416280654923	2.24604070163731	0.00390165117641143	0.096	0.00916104146576664	0.363
chr3	50452888	50629708	-0.0940958774953782	1.69372579491681	0.00528009655033692	0.096	0.0178754193017849	0.617
chr13	35350760	35589003	-0.102934531944898	1.44108344722857	0.00422407724026954	0.096	0.0257290082884205	0.759
chr14	78630749	78838275	-0.104528251609164	1.35886727091914	0.00409096556252995	0.096	0.0291632895741018	0.793
chr16	3179711.5	3363356	-0.11369534424059	1.1369534424059	0.00288704438830747	0.096	0.0422318982908461	0.902
chr9	16301106	16653688	-0.118731934698462	1.06858741228616	0.00208245824730375	0.096	0.0478640012778721	0.927
chr5	139187370	139365336	-0.118454839312875	1.06609355381588	0.0021564091793813	0.096	0.0480799379995385	0.929
chr12	130892407	131118540	-0.0830079885312065	2.73926362152981	0.00304677840159497	0.098	0.00547236897373854	0.221
chr6	37481652	37648275	-0.0904104674287462	2.07944075086116	0.00436902106714153	0.098	0.0111133460726139	0.443
chr6	137416146	137861989	-0.0908997831694226	1.9997952297273	0.00461749619892209	0.098	0.0122610645384574	0.476
chr1	114618759	114863977	-0.096871074585497	1.54993719336795	0.00525939028935521	0.098	0.0218628535594063	0.701
chr15	73615761	73809957	-0.0968474057225403	1.54955849156065	0.00526530636392141	0.098	0.0218658115966894	0.701
chr3	67774792	68316096	-0.192962756768351	1.35073929737845	0.000298761765593294	0.098	0.0295685406818868	0.8
chr4	152801238	152996165	-0.106268903324097	1.27522683988916	0.00387798687814661	0.098	0.0334849820447137	0.837
chr11	11032136	11301699	-0.106095039734578	1.27314047681494	0.00394010566109175	0.099	0.0336151356851702	0.839
chr17	11554003	11872861	-0.113359138649917	1.13359138649917	0.00299353373049914	0.099	0.0425010796836083	0.905
chr5	177165350	177424317	-0.113095393343669	1.13095393343669	0.00305861055072738	0.099	0.0427199744425579	0.907
chr8	2196708.5	2488691	-0.117563426432229	1.05807083789006	0.00236051375191533	0.099	0.0487928249847661	0.93
chr14	93942317	94372703	-0.0932955025074267	1.67931904513368	0.00562618691245984	0.1	0.018227425738474	0.625
chr6	139564067	139861189	-0.0945946344167953	1.60810878508552	0.00572971821736841	0.1	0.0201649401589058	0.673
chr2	85316997	85507363	-0.086789454751008	2.43010473302822	0.00360288941081813	0.101	0.00744242180428442	0.297
chr17	71969834	72310904	-0.0887199128027447	2.30671773287136	0.0038631966917311	0.101	0.00853097952446593	0.34
chr15	79428573	79621783	-0.0962047427168399	1.53927588346944	0.00564097709887535	0.101	0.0222385242943602	0.708
chr12	101216596	101580136	-0.102057413780959	1.42880379293342	0.00460862208707279	0.101	0.0261490495826209	0.766
chr11	107496475	107662133	-0.10200694816865	1.4280972743611	0.0046293283480545	0.101	0.0261845460300182	0.767
chr7	34335534	34699393	-0.101938581416048	1.42714013982468	0.00466778283273482	0.101	0.0262407487383971	0.767
chr2	63866302	64047802	-0.101429911604745	1.42001876246643	0.00486597133070265	0.101	0.0264921819074608	0.769
chr5	173450571	173728459	-0.105701774850154	1.26842129820185	0.00410575574894546	0.101	0.0339227715626128	0.845
chr16	73461313	73744874	-0.105642593772007	1.26771112526409	0.00412942004721027	0.101	0.0339848903455579	0.845
chr2	204674074	204824513	-0.113026617366769	1.13026617366769	0.0030881909235584	0.101	0.0427761771509368	0.907
chr2	220777552	221239287	-0.0961086668751308	1.53773867000209	0.00569126373268809	0.102	0.0222858528908898	0.711
chr13	25337938	25711193	-0.1033509801921	1.3435627424973	0.00458199975152487	0.102	0.0299205471185759	0.804
chr1	200175553	200558537	-0.0835659079780922	2.59054314732086	0.00344315539753063	0.103	0.00629470333844088	0.252
chr17	13215554	13818946	-0.0870816252459132	2.35120388163966	0.00392235743739314	0.103	0.00814939271494578	0.332
chr7	158803767	158949597.5	-0.101128723971283	1.41580213559796	0.00499612497115914	0.103	0.0266667061071638	0.77
chr3	17902675.5	18277949	-0.100857196921601	1.41200075690241	0.00513219468618182	0.103	0.0268146079713189	0.773
chr12	93930699	94093761	-0.100661538948822	1.40926154528351	0.0052416420656566	0.103	0.026906307127095	0.773
chr10	133909949	134115273	-0.0809705164360723	2.83396807526253	0.00295212120853571	0.104	0.0050907821642184	0.206
chr12	119474809.5	119742417	-0.0926590979854283	1.66786376373771	0.00594861297631795	0.104	0.018517313392218	0.634
chr15	36623778	36893168	-0.10222655126084	1.32894516639092	0.00512332057433252	0.106	0.0306393501783696	0.809
chr8	128191730	128306948	-0.139697833056906	1.11758266445525	0.000644852127716218	0.107	0.0438055741254563	0.911
chr2	382223	568259.5	-0.0873558374437232	2.2712517735368	0.00424478350125125	0.108	0.00890665025941987	0.354
chr5	55395877	55645530	-0.0880535886355008	2.20133971588752	0.00445480414835149	0.108	0.00967869799030947	0.386
chr10	44374390	44542529	-0.102057975855673	1.32675368612374	0.00522389384195798	0.108	0.0307399234459951	0.81
chr1	169589557	169703296	-0.101991979354668	1.32589573161068	0.00526826440120451	0.108	0.0307990841916572	0.812
chr6	85132292.5	85361633	-0.11578104331557	1.04202938984013	0.00279238719524821	0.108	0.0502511373653354	0.932
chr12	48866309.5	48995259	-0.0990845714052338	1.38718399967327	0.00603143802024481	0.109	0.0278144245730073	0.781
chr15	55909920	56083518	-0.110311496884934	1.10311496884934	0.00393123154924245	0.109	0.0449237122184688	0.917
chr1	160648819	160856349.5	-0.0883595243724535	2.12062858493888	0.00480385254775751	0.11	0.0106016056226373	0.419
chr19	44890183	45117457	-0.101077348505936	1.31400553057716	0.00572380214280221	0.11	0.0313729434245789	0.819
chr15	30206862	30700044.5	-0.104083858290708	1.24900629948849	0.00485709721885335	0.11	0.035002455170945	0.854
chr14	106892239	107239039	-0.105030811670247	1.15533892837272	0.00522389384195798	0.111	0.0409510681472629	0.897
chr5	62877871	63297615	-0.187479126471959	1.31235388530371	0.000349048399406026	0.112	0.0314646425803551	0.819
chr16	51788337	52003789	-0.104987458893209	1.1548620478253	0.00525939028935521	0.112	0.040983606557377	0.897
chr17	71463069	71756141	-0.0822335156087361	2.46700546826208	0.00400518248131999	0.113	0.00718211452337145	0.28
chr8	53361914.5	53608045	-0.0913233826729584	1.64382088811325	0.00666741603611172	0.113	0.0191828717809159	0.648
chr6	119293926	119450707	-0.11407773524045	1.02669961716405	0.00336033035360378	0.113	0.0516769113357905	0.933
chr12	128887209	129127993	-0.0978345589402822	1.36968382516395	0.00671178659535825	0.114	0.0286278848258603	0.788
chr5	58893722	59165136	-0.10935615212512	1.0935615212512	0.0043187344333288	0.114	0.0457963332169839	0.92
chr10	129294505	129562528	-0.113807949406634	1.0242715446597	0.00346090362122924	0.114	0.0519372186167034	0.937
chr1	111740345	111960452	-0.087524950381373	2.01307385877158	0.00551673953298507	0.115	0.0120303376303755	0.465
chr8	6722002	6924636	-0.0880505112134012	1.93711124669483	0.00585691382054179	0.115	0.0131543917979542	0.504
chr10	95479029	95608979	-0.100116369898204	1.30151280867666	0.00626808100289296	0.115	0.031985257142181	0.826
chr15	48752032	48931946	-0.0997747002415415	1.29707110314004	0.00642781501618046	0.115	0.0321834456401488	0.828
chr12	3489096	3709926	-0.0872544011852874	2.0941056284469	0.00519727150641007	0.116	0.010941779910194	0.435
chr1	161563355	161706293	-0.0892443849533665	1.69564331411396	0.0071022475167277	0.116	0.017822174630689	0.615
chr10	44754714	44969997	-0.0892216259777402	1.69521089357706	0.00711703770314321	0.116	0.0178251326679721	0.615
chr12	90125911	90341955	-0.102871442193423	1.23445730632107	0.00549603327200336	0.117	0.0358898663558756	0.868
chr11	75927166	76061438	-0.10815850080591	1.0815850080591	0.00474469180209547	0.117	0.0468375623406357	0.923
chr13	112927260.5	113099903	-0.0958635531594885	1.43795329739233	0.00669699640894274	0.118	0.0258473297797445	0.76
chr2	95992708.5	96260180	-0.107985778085102	1.07985778085102	0.00481568469688992	0.118	0.0469677159810922	0.923
chr11	68963925	69218633	-0.0830802667114719	2.32624746792121	0.00467074087001793	0.119	0.00838899373487704	0.338
chr2	147612852	148122525	-0.090826703467652	1.63488066241774	0.0069513876152895	0.119	0.0194017665398655	0.653
chr4	125794684	126033219	-0.136199246850791	1.08959397480633	0.000807544178286823	0.119	0.0461542557282392	0.921
chr2	241035279.5	241326942	-0.0857583204365751	2.14395801091438	0.00522685187924109	0.123	0.0103087599316102	0.412
chr12	94451650	94676616.5	-0.0930686618634323	1.48909858981492	0.00762286207855364	0.124	0.0239305216202945	0.733
chr20	60932415	61298933.5	-0.101428467612949	1.21714161135538	0.00629174530115778	0.125	0.0369843401506233	0.877
chr11	33442321	33656146	-0.101195580147835	1.21434696177401	0.00642189894161426	0.125	0.0371204098656459	0.878
chr7	45914379	46114949	-0.0929405976913446	1.48704956306151	0.00770864515976359	0.126	0.0240015145150889	0.734
chr3	182911560	183049041	-0.107004947125644	1.07004947125644	0.00527122243848762	0.126	0.0477515958611142	0.926
chr4	165851079	166000605	-0.0948548059615073	1.42282208942261	0.00743354769243512	0.127	0.0263886506025522	0.767
chr15	102342791	102464693	-0.134179806036745	1.07343844829396	0.000922907632327798	0.127	0.0475327011021647	0.925
chr17	60342517	60459103	-0.111116616220251	1.00004954598226	0.00439268536540635	0.127	0.054303648443185	0.945
chr5	80623934	80922537	-0.110980314828416	0.998822833455744	0.00444593003650218	0.127	0.0544130958226597	0.945
chr2	11598968	11781958	-0.087926709318406	1.67060747704971	0.00788316935946661	0.128	0.0184285722737249	0.631
chr5	162943755	163187595	-0.0946601104933967	1.41990165740095	0.00758440759387331	0.128	0.0264921819074608	0.769
chr2	118857452	119145086	-0.100685071135493	1.20822085362592	0.00677390537830339	0.128	0.0375227029361478	0.882
chr3	107567901	107706245	-0.102761737985104	1.13037911783615	0.00654022043293834	0.128	0.0427702610763706	0.907
chr8	125753427	125935555.5	-0.102474461743488	1.12721907917837	0.00670291248350894	0.128	0.0430364844318498	0.91
chr2	207275432.5	207584546	-0.110709269203696	0.996383422833264	0.00454650330412765	0.128	0.0546053682460614	0.945
chr4	23424592	23616680	-0.110249905879125	0.992249152912126	0.00471806946654756	0.128	0.055001745241997	0.945
chr11	18137155	18291466	-0.0878541244539159	1.6692283646244	0.00791866580686383	0.129	0.018458152646556	0.634
chr8	3244886.5	3429431	-0.110078597053898	0.990707373485084	0.0047920203986251	0.129	0.0551762694417	0.945
chr11	133852965.5	134019261.5	-0.0897408883391465	1.61533599010464	0.00762582011583674	0.13	0.0199342132508238	0.666
chr1	33982683	34352660	-0.0921356130628816	1.47416980900611	0.00827067224355296	0.13	0.0244452201075542	0.742
chr4	100125999	100304422	-0.0921128842702498	1.473806148324	0.00828546242996847	0.13	0.0244600102939697	0.742
chr6	130693841	130992677	-0.100572710092338	1.20687252110805	0.00684785631038094	0.13	0.0376025699427916	0.882
chr6	80578590	80891364	-0.0917682650547784	1.46829224087645	0.00850435718891801	0.131	0.0247025693511841	0.746
chr6	13954015	14089148	-0.0914973237170982	1.46395717947357	0.00864930101579	0.131	0.024844555140773	0.747
chr22	50478166	50599945	-0.133455322281771	1.06764257825417	0.000952488005158817	0.131	0.0479349941726665	0.928
chr11	130165776	130312439	-0.0953211235416521	1.33449572958313	0.00844223840597287	0.132	0.030358336636475	0.806
chr3	68584086	69004136	-0.101579251067574	1.11737176174331	0.00729451994012933	0.132	0.0438351544982873	0.911
chr4	49514855	49592300	-0.101313058456768	1.11444364302444	0.00744242180428442	0.132	0.0440540492572368	0.912
chr7	65664128	65825856.5	-0.0911231548138555	1.45797047702169	0.00892439848311848	0.133	0.0250871141979874	0.751
chr3	24089778	24296286	-0.0910080314368943	1.45612850299031	0.00900130745247913	0.133	0.0251521910182156	0.753
chr5	2443015.5	2727776	-0.0853179166229745	1.87699416570544	0.00713182788955872	0.134	0.0141601244742089	0.532
chr1	11405945	11661969	-0.0951012891712943	1.33141804839812	0.00862563671752519	0.134	0.0305269447616118	0.809
chr12	69985999	70201359	-0.0995227158484307	1.19427259018117	0.00751045666179577	0.134	0.0384337784193432	0.887
chr7	9661188	9826908	-0.228359957947642	1.14179978973821	0.000422999331483574	0.134	0.0419094722269879	0.901
chr15	74583589	74735479	-0.0842508683742149	2.02202084098116	0.00641006679248185	0.135	0.011900183989919	0.464
chr17	38784596	39034493	-0.0840328382119273	2.01678811708625	0.00651951417195662	0.135	0.0119830090338459	0.465
chr15	89354338	89535439	-0.0905718505661716	1.44914960905875	0.00934148174003585	0.135	0.0254213724109779	0.756
chr11	61957741.5	62124075.5	-0.0905411981253103	1.44865917000497	0.00934739781460205	0.135	0.0254420786719596	0.756
chr7	97580441.5	97781120	-0.0936547336280221	1.40482100442033	0.00831800084008259	0.135	0.027080831326798	0.775
chr5	147648150.5	147827514	-0.093317303146332	1.39975954719498	0.00851618933805042	0.136	0.0272760617874828	0.778
chr8	52282601	52530125	-0.10882012418629	0.979381117676612	0.00537771178067928	0.136	0.0563417361312422	0.949
chr3	148426295	148614668	-0.0969995644267874	1.26099433754824	0.00825292401985435	0.137	0.034363519117795	0.847
chr11	42546581	43177729	-0.130920185794797	1.04736148635838	0.00112405416757873	0.137	0.0497334808407925	0.932
chr6	99461062	99791105	-0.108588610564179	0.97729749507761	0.00546941093645544	0.137	0.0565931693003059	0.949
chr12	90686217	91015507	-0.185382540687939	1.11229524412763	0.000464411853447001	0.138	0.0441871609349764	0.913
chr6	15038358	15170709	-0.130371149691397	1.04296919753118	0.00115659257769285	0.138	0.0501623962468423	0.932
chr19	49503178	49570878	-0.0858303466978607	1.71660693395721	0.00838307766031083	0.139	0.0173074761434293	0.603
chr11	72232259	72364184	-0.0925314502286288	1.38797175342943	0.0091077967946708	0.139	0.0277878022374594	0.781
chr6	33983320	34105785	-0.0884834943787818	1.59270289881807	0.00845111251782217	0.14	0.0205642751921245	0.68
chr2	235272562	235580461	-0.079244406299219	2.13959897007891	0.00596044512545036	0.141	0.0103679206772722	0.413
chr7	141617448.5	141695526	-0.104510712560794	1.04510712560794	0.00670882855807515	0.141	0.0499582916743083	0.932
chr6	47788193	48396235	-0.129209907272789	1.03367925818231	0.00125716584531831	0.141	0.0511000940655856	0.933
chr5	131323775	131438977	-0.0918207761807512	1.37731164271127	0.00969053013944188	0.142	0.0282877105383036	0.784
chr7	39044924	39374989	-0.0833889111220119	2.00133386692829	0.00677686341558649	0.143	0.0122285261283433	0.472
chr2	98793396	98993672	-0.0899230089245547	1.43876814279287	0.00982659985446457	0.143	0.0258147913696304	0.759
chr1	812504	1068089	-0.091592961392955	1.37389442089433	0.00981180966804906	0.143	0.0284237802533263	0.785
chr4	100468301	100801612	-0.0943064189200411	1.32028986488058	0.00934148174003585	0.143	0.0310416432488715	0.815
chr7	129850238	129988828.5	-0.0857431218267737	1.6291193147087	0.00928527903165692	0.144	0.0195762907395685	0.66
chr14	94873879	95058788	-0.0877148982947976	1.57886816930636	0.00897468511693121	0.144	0.0209517780762109	0.689
chr3	13595054	13914731	-0.0874773242015702	1.57459183562826	0.00911962894380321	0.144	0.0210641834929687	0.689
chr2	241617744	241732587	-0.0886025744916546	1.50624376635813	0.00946867734320923	0.144	0.0233477882755234	0.729
chr15	95128247	95334933	-0.128264096056336	1.02611276845069	0.00134886500109447	0.144	0.0517419881560187	0.935
chr13	100060513	100252695	-0.104257961599789	1.04257961599789	0.00687743668321196	0.145	0.0501978926942395	0.932
chr15	59940044	60455085	-0.084541764073593	1.77537704554545	0.00828842046725157	0.146	0.0160591844099603	0.583
chr2	151520694	151838548	-0.0905830290223971	1.35874543533596	0.0106725985174317	0.147	0.0291780797605173	0.793
chr12	127599623	128078475	-0.0980421390254619	1.17650566830554	0.00866113316492241	0.147	0.0395341682886571	0.893
chr14	36892906	37075527	-0.107009092050069	0.963081828450623	0.00628582922659157	0.147	0.0580426075690258	0.953
chr17	61949479	62066893.5	-0.0827142027887911	1.98514086693099	0.00704308677106566	0.148	0.0124858753719732	0.485
chr5	128734215	129083606.5	-0.176767936512631	1.23737555558842	0.000476244002579408	0.148	0.0356916778579077	0.864
chr6	30950691	31038886.5	-0.0813394231519885	2.03348557879971	0.00675319911732167	0.149	0.0117463660511977	0.46
chr19	6135226	6379695	-0.106941109718235	0.962469987464115	0.0063331578231212	0.149	0.0581106424265371	0.953
chr16	73160126	73390482	-0.0863398068092839	1.55411652256711	0.00996266956948725	0.15	0.0217622802917808	0.7
chr2	74750704	75049872	-0.086252408636244	1.55254335545239	0.0100159142405831	0.15	0.0218007347764611	0.701
chr13	82061961	82619787	-0.126936360740213	1.01549088592171	0.00151747312623128	0.15	0.0528630842863143	0.938
chr8	102083111	102289844	-0.0874265395216459	1.48625117186798	0.0103649626399891	0.152	0.0240458850743355	0.736
chr3	64264170	64458771	-0.0883252975984136	1.41320476157462	0.0111251782217463	0.153	0.0267584052629399	0.772
chr4	10531768	10830666	-0.0879517015817276	1.40722722530764	0.0114328140991889	0.154	0.0269832160964557	0.773
chr8	12623625.5	12838022	-0.0971031246695252	1.1652374960343	0.00936810407558377	0.154	0.0403328383550946	0.897
chr13	28960733	29160247	-0.0845042324859613	1.60558041723326	0.0101224035827748	0.155	0.0202241009045678	0.675
chr2	239464823	239652857	-0.0898913971270895	1.34837095690634	0.0113263247569972	0.155	0.0297016523596263	0.802
chr4	74088730	74317457	-0.089886683811831	1.34830025717746	0.0113292827942803	0.155	0.0297075684341925	0.802
chr21	39668954	39878866	-0.0966636448036995	1.15996373764439	0.0097319426614053	0.155	0.0406670965680851	0.897
chr2	208115539	208298260	-0.0862378807793994	1.46604397324979	0.0113588631671114	0.158	0.0247735622459785	0.747
chr10	112295835	112499453	-0.0940197097431447	1.22225622666088	0.0110098147677053	0.158	0.0366559980121989	0.874
chr10	43539572	43691112	-0.0962446944164747	1.1549363329977	0.0101371937691903	0.158	0.0409717744082446	0.897
chr3	100197774	100401242	-0.0958793677700834	1.150552413241	0.0105099064668611	0.158	0.041273494211121	0.898
chr19	36202390	36400243	-0.0957125878264075	1.14855105391689	0.0106725985174317	0.158	0.0414006898142944	0.899
chr4	109038130	109387521	-0.0956223138864293	1.14746776663715	0.0107702137477741	0.158	0.041474640746372	0.9
chr17	12262404	12526682.5	-0.0819217281936693	1.80227802026073	0.00877353858168028	0.16	0.0155592761091161	0.574
chr15	32343733	32718876	-0.105402549244408	0.948622943199672	0.00732705835024345	0.16	0.0597079825594122	0.96
chr14	84949272	85292067	-0.105217069332121	0.946953623989093	0.00744242180428442	0.16	0.0598795487218321	0.96
chr7	57698643	57881115	-0.0843743642230267	1.51873855601448	0.011465352509303	0.161	0.022901124645775	0.723
chr7	149373482	149543156.5	-0.085527397266672	1.45396575353342	0.0120007572575445	0.161	0.025249806248558	0.753
chr7	85930749	86377879	-0.100875464800553	1.00875464800553	0.00944797108222752	0.162	0.0534961042648982	0.942
chr19	45406886	45496296	-0.0950164264220836	1.140197117065	0.0113973176517917	0.163	0.0420070874573303	0.901
chr2	119752078	119955666	-0.104818681192737	0.943368130734635	0.00777963805455804	0.163	0.0602640935686353	0.96
chr10	134703381	134965215	-0.0839386185558254	1.51089513400486	0.0118084848341428	0.164	0.0231555158521218	0.728
chr10	97552565	97819605	-0.0929097528173757	1.20782678662588	0.0120510438913572	0.164	0.0375522833089788	0.882
chr5	42360789	42800967	-0.0926873626380578	1.20493571429475	0.0122551484638912	0.164	0.0377061012477001	0.883
chr5	82109937	82301989	-0.0963336832308371	1.05967051553921	0.0116546668954216	0.165	0.0486833776052913	0.93
chr13	22203136.5	22329773	-0.0963043743932177	1.05934811832539	0.0116842472682526	0.165	0.04870112582899	0.93
chr5	174982750	175161230	-0.0864667113375324	1.38346738140052	0.0127787210630003	0.166	0.0279859907354272	0.783
chr6	160296499	160417673	-0.0885824436077758	1.32873665411664	0.0124888334092563	0.166	0.030648224290219	0.809
chr15	44275895	44544385	-0.100253602383441	1.00253602383441	0.00999224994231827	0.166	0.0540492572368382	0.945
chr1	20820740	20978838	-0.0882771358388005	1.32415703758201	0.0127875951748496	0.167	0.0308878253101502	0.814
chr15	78025260	78219510.5	-0.0882648876961681	1.32397331544252	0.0127935112494158	0.167	0.0308937413847164	0.814
chr5	112930120	113181729	-0.104474660214333	0.940271941929001	0.00803698729818791	0.167	0.0605983517816259	0.96
chr6	170353177	170500788.5	-0.0784989555402465	1.88397493296592	0.00832095887736569	0.169	0.0140506770947341	0.529
chr1	9006680	9136476	-0.0835134518138354	1.50324213264904	0.0121693653826813	0.169	0.0234601936922813	0.731
chr17	16649246	16849388	-0.0879620192672455	1.31943028900868	0.0130981890895753	0.169	0.0310919298826842	0.815
chr1	197191376	197447026	-0.104309640411588	0.938786763704291	0.0081819311250599	0.169	0.0607432956084979	0.96
chr1	84040080	84524127	-0.094239155287241	1.13086986344689	0.0123586797687998	0.17	0.0427347646289734	0.907
chr15	31370762	31523221.5	-0.0842509477413117	1.4322661116023	0.0130774828285936	0.172	0.0260455182777124	0.765
chr2	130468666.5	130635498	-0.0940842395075482	1.12901087409058	0.0125213718193704	0.172	0.0429033727541102	0.909
chr3	150134309	150304457	-0.0909534554648596	1.18239492104318	0.0140743413929989	0.173	0.039182161851968	0.893
chr10	9354305	9878145	-0.166953621362841	1.16867534953989	0.000594565493903485	0.174	0.0400606989250493	0.895
chr1	69389334	69594804	-0.123485581495533	0.987884651964265	0.00202033946435861	0.174	0.055436576722613	0.947
chr2	36845361	36980923	-0.0950110874377481	1.04512196181523	0.0132520070282966	0.175	0.0499582916743083	0.932
chr12	132703449.5	132950857	-0.0986585513484718	0.986585513484718	0.0114239399873396	0.175	0.055581520549485	0.948
chr3	108096637	108321607	-0.0850593788278525	1.36095006124564	0.0141808307351906	0.177	0.0290449680827777	0.792
chr14	61669675	61858317	-0.0866760293339019	1.30014044000853	0.0144233897924049	0.179	0.0320296277014275	0.826
chr7	110722380	110906785	-0.0982229746952562	0.982229746952562	0.0119623027728641	0.179	0.0560074779182517	0.949
chr1	7520079	7637516	-0.075663652172216	1.74026399996097	0.00970827836314049	0.18	0.0168016517680189	0.596
chr6	25756473	25931083	-0.0834571023739158	1.41877074035657	0.0138110760748028	0.18	0.0265335944294242	0.77
chr10	90282719	90564681	-0.0927246197024114	1.11269543642894	0.0140092645727707	0.18	0.0441634966367116	0.913
chr5	115274878	115450589	-0.092644012332728	1.11172814799274	0.0140832155048482	0.18	0.0442167413078074	0.913
chr10	135228723	135374546	-0.12137300656317	0.970984052505362	0.00233093337908431	0.18	0.0572764759127024	0.951
chr3	39230175	39324326	-0.0866240382284498	1.29936057342675	0.0144795925007839	0.181	0.032071040223391	0.826
chr10	80466414	80635973	-0.0811349507002016	1.54156406330383	0.0124740432228408	0.182	0.0221497831758671	0.706
chr3	30951484	31330036	-0.092333013695356	1.10799616434427	0.0144411380161036	0.182	0.0444829646632866	0.913
chr17	14352476	14532155	-0.120718680593054	0.965749444744429	0.0024729191686732	0.182	0.0577497618779987	0.952
chr16	15826488.5	15993454	-0.08828276189176	1.23595866648464	0.0150297874354408	0.184	0.0357922511255332	0.865
chr7	33817425	33973655	-0.0882684044278387	1.23575766198974	0.0150386615472901	0.184	0.0357981672000994	0.865
chr1	222340714	222566256	-0.0917605190535787	1.10112622864294	0.0151451508894818	0.184	0.0451071105300211	0.917
chr8	58106346	58138048	-0.174539350223436	1.04723610134061	0.000656684276848625	0.185	0.0497571451390573	0.932
chr14	56792319	57021828	-0.0977381031569771	0.977381031569771	0.0124533369618591	0.185	0.0565813371511735	0.949
chr17	77173076	77311694.5	-0.0853450920130802	1.2801763801962	0.0160000236642983	0.186	0.0332069265401021	0.836
chr7	4870010	4948613	-0.0973004348794062	0.973004348794062	0.0129029586288906	0.186	0.0570664552656022	0.951
chr9	82054177	82552146	-0.0939796355928437	1.03377599152128	0.0146718649241855	0.187	0.0510853038791701	0.933
chr5	76607845	76916591	-0.102076163620019	0.918685472580173	0.0101786062911537	0.187	0.0630061941300708	0.964
chr5	150632454	150737191	-0.0876131162470074	1.2265836274581	0.0157633806816501	0.188	0.036395690731286	0.872
chr16	81856835	81991640	-0.0914586876190085	1.0975042514281	0.015500115363454	0.188	0.0454384107057285	0.918
chr8	112906823	113351420	-0.173200376260885	1.03920225756531	0.000683306612396543	0.188	0.0505853955783259	0.932
chr3	81766440	82035330	-0.0967125852402967	0.967125852402968	0.0135152723464927	0.19	0.057643272535807	0.952
chr5	176139100	176310111	-0.0796218586313747	1.51281531399612	0.0133584963704883	0.191	0.023102271181026	0.728
chr2	2791584	3045034	-0.0825005006044292	1.4025085102753	0.0146836970733179	0.191	0.0271784465571404	0.776
chr7	101063331	101273889	-0.0842998985909106	1.26449847886366	0.0172069028758038	0.192	0.0341594145452609	0.847
chr1	52364242	52485971	-0.0889958696136958	1.15694630497805	0.0164792257041608	0.192	0.0408593689914868	0.897
chr15	21905842	22043288	-0.119052546425021	0.952420371400168	0.00284563186634404	0.192	0.0592761091160793	0.959
chr6	73907779	74098812	-0.100851294208864	0.907661647879778	0.0113647792416776	0.193	0.0645177511817359	0.968
chr16	55125644	55504852	-0.0869401641717383	1.21716229840434	0.0165590927108045	0.194	0.0369843401506233	0.877
chr7	98254410.5	98444410	-0.0869213802663927	1.2168993237295	0.0165827570090693	0.194	0.037005046411605	0.877
chr2	45192207	45421478	-0.0882393593373243	1.14711167138522	0.0174021333364886	0.195	0.0414953470073537	0.9
chr8	127708756	127889152.5	-0.0922214834467527	1.01443631791428	0.0169613857813064	0.195	0.0529725316657891	0.939
chr7	25005464	25189282	-0.100429580378997	0.903866223410976	0.0117996107222935	0.195	0.064925960326804	0.968
chr7	23502744	23842119	-0.0908498956082191	1.09019874729863	0.0163047015044578	0.196	0.0461010110571434	0.921
chr3	76062558	76146501	-0.17122629697841	1.02735778187046	0.000712886985227562	0.196	0.0516118345155622	0.933
chr10	124328756.5	124516250	-0.0918884887275615	1.01077337600318	0.017443545858452	0.197	0.053289041655081	0.94
chr6	114466051	114602991	-0.0999457982026788	0.899512183824109	0.0122610645384574	0.197	0.0654643231123285	0.968
chr15	81362969	81475638	-0.087836084425541	1.14186909753203	0.0179286639728807	0.199	0.0419035561524217	0.901
chr6	113278378	113580203	-0.0950727829429255	0.950727829429255	0.0157249261969698	0.2	0.059471339576764	0.959
chr5	64422261	64601816	-0.0949885796582889	0.949885796582889	0.0158284575018784	0.2	0.0595482485461247	0.959
chr10	50857556	51039609	-0.0948208465687894	0.948208465687894	0.0160739745963758	0.201	0.0597493950813756	0.96
chr1	170064039	170344621	-0.0948069827981066	0.948069827981066	0.0161153871183392	0.201	0.0597730593796404	0.96
chr1	146495065	146533323	-0.169910084072835	1.01946050443701	0.000754299507190989	0.203	0.0524282528056984	0.938
chr6	63572411	63991020	-0.0910433601533481	1.00147696168683	0.0186090125479942	0.203	0.0541409563926144	0.945
chr2	30043545	30253548	-0.11735082770193	0.938806621615442	0.00330116960794174	0.203	0.0607403375712147	0.96
chr11	129321693	129565909	-0.0946189635911369	0.946189635911369	0.0164111908466494	0.204	0.059965331803042	0.96
chr10	106138883	106346105	-0.116669075944663	0.933352607557307	0.00349935810590957	0.204	0.0613112387668534	0.962
chr3	149327651	149543247	-0.0812152110159959	1.29944337625593	0.0181091042471499	0.205	0.0320651241488248	0.826
chr10	4312184	4483348	-0.0850038150014746	1.19005341002064	0.01921541019103	0.205	0.0386497151410096	0.889
chr7	88303204	88594866	-0.158522706319848	1.10965894423894	0.000730635208926173	0.206	0.0443557690601132	0.913
chr12	148077	291668	-0.0869873068404286	1.13083498892557	0.0191089208488384	0.207	0.0427347646289734	0.907
chr8	38306034	38483364	-0.0792638593060921	1.34748560820357	0.0173962172619224	0.208	0.0297548970307222	0.802
chr17	47035958	47164856	-0.089180478262183	1.0701657391462	0.0187687465612817	0.208	0.0477368056746987	0.926
chr10	70805603	70931312	-0.0941558458281691	0.941558458281691	0.0171625323165573	0.208	0.0604800302903018	0.96
chr8	19243209	19369752	-0.082974192038453	1.2446128805768	0.0188634037543409	0.209	0.0352509303027255	0.86
chr4	187133287	187266705	-0.0885177825646125	1.06221339077535	0.0197005283054588	0.211	0.0484378605107939	0.93
chr10	31593433	31797750	-0.115538916409249	0.924311331273989	0.00387502884086351	0.212	0.0623288035922405	0.963
chr8	80288880	80649942	-0.115492729005462	0.923941832043694	0.00389573510184522	0.212	0.0623938804124687	0.963
chr13	79693156.5	79885536	-0.0937014595986982	0.937014595986982	0.0178162585561228	0.213	0.0609237358827671	0.962
chr5	148513941	148693837.5	-0.0794419159531049	1.27107065524968	0.0197715212002532	0.214	0.0337512054001929	0.842
chr11	60075743	60195729	-0.079004839379993	1.26407743007989	0.0201116954878099	0.216	0.034188994918092	0.847
chr7	86572684.5	86659133	-0.0900989470513449	0.991088417564794	0.0201915624944537	0.216	0.0551141506587549	0.945
chr7	137757578	137854552	-0.0930146346391143	0.930146346391143	0.0188190331950944	0.216	0.0617076157627891	0.962
chr4	120646965	120930379	-0.0975635676213404	0.878072108592064	0.0150859901438198	0.217	0.0682774165685584	0.97
chr4	11550611	11743880	-0.0974713076061134	0.87724176845502	0.0151983955605776	0.217	0.0683631996497684	0.97
chr15	40110963	40192158	-0.076311530742813	1.29729602262782	0.0191651235572173	0.218	0.0321627393791671	0.828
chr14	74942544	75061268	-0.0761571029474661	1.29467075010692	0.0192479486011442	0.219	0.0322988090941898	0.83
chr3	4549756	4762242	-0.0835284100576338	1.16939774080687	0.0212564559163704	0.219	0.0400281605149351	0.895
chr6	119826733	120120662	-0.155390752311997	1.08773526618398	0.000780921842738906	0.219	0.0463287799279422	0.922
chr4	42894337	43277401	-0.164978234863067	0.9898694091784	0.000845998662967148	0.219	0.0552502203737776	0.946
chr1	220500857	220757491	-0.0832523592770331	1.16553302987846	0.0216439588004567	0.222	0.0403180481686791	0.896
chr14	83591622	83852380	-0.114244512594227	0.913956100753815	0.00438085321627394	0.222	0.0635948435494081	0.966
chr2	91715690	91968909	-0.0875303037302076	1.05036364476249	0.0212623719909366	0.223	0.0494554253361809	0.93
chr9	5231449.5	5543782	-0.11407184755634	0.912574780450719	0.0044725523720501	0.224	0.0637989481219421	0.967
chr15	58246538	58496278	-0.0960944870710776	0.864850383639698	0.0171388680182925	0.224	0.0699812460436251	0.97
chr11	23421790	23811425	-0.15293671211477	1.07055698480339	0.000851914737533352	0.227	0.0477072253018677	0.926
chr1	85279323	85412601	-0.0884985526681482	0.97348407934963	0.0230016979134005	0.227	0.0570132105945063	0.951
chr19	14671441.5	14787227	-0.113465521347583	0.90772417078066	0.00473877572752927	0.228	0.0645147931444528	0.968
chr1	159961591	160098313.5	-0.0822856150113157	1.15199861015842	0.022927746981323	0.23	0.0411965852417604	0.898
chr4	150714071	151051929	-0.0881258090558118	0.96938389961393	0.0236820464885139	0.23	0.0574184617022913	0.952
chr20	37203500	37520168	-0.113357359240846	0.906858873926767	0.00477427217492649	0.23	0.0646005762256627	0.968
chr2	15142982	15298785	-0.0958090061795052	0.862281055615547	0.0175855316480409	0.23	0.0703805810768439	0.97
chr11	64357281	64458857.5	-0.0782641563296971	1.17396234494546	0.0240370109624862	0.231	0.0396820701528122	0.893
chr4	87710183	87849250	-0.0952251471746688	0.857026324572019	0.0185498518023321	0.232	0.0710934680620715	0.97
chr12	128285314	128399269	-0.095015994112785	0.855143947015065	0.0188781939407564	0.232	0.0713389851565689	0.971
chr17	48658011	48738490	-0.0766378188795433	1.14956728319315	0.0254065822245624	0.234	0.0413385710313493	0.899
chr11	49820620	50129456	-0.16226334871305	0.973580092278299	0.000928823706894002	0.234	0.0570013784453739	0.951
chr4	79077191	79200030	-0.0814120880058283	1.1397692320816	0.024149416379244	0.235	0.0420396258674444	0.902
chr6	1410332	1497870	-0.086476313414469	1.03771576097363	0.0231525578148387	0.235	0.0506889268832344	0.933
chr16	76309968	76521159	-0.16197458331448	0.971847499886882	0.000931781744177104	0.235	0.0571995669433418	0.951
chr17	20433187	20481830	-0.0761367450988972	1.14205117648346	0.0257881690340825	0.236	0.0418946820405724	0.901
chr1	204941271	205000910	-0.0760528381024461	1.14079257153669	0.0258266235187628	0.236	0.0419834231590655	0.901
chr12	88178288.5	88423891	-0.111933430032579	0.895467440260631	0.00534813140784826	0.237	0.0659464831894741	0.968
chr7	42656871	42760642	-0.161409506869791	0.968457041218748	0.000949529967875715	0.238	0.0574894545970857	0.952
chr19	15051363	15198451	-0.111840145131226	0.894721161049808	0.0054102501907934	0.238	0.0660204341215517	0.968
chr8	3706763	3974866	-0.111696016140187	0.893568129121499	0.00548420112287095	0.239	0.0661920002839716	0.968
chr12	38447721	38595633.5	-0.0858295505593075	1.02995460671169	0.0243594370263443	0.241	0.0513988558311789	0.933
chr13	84406289	84619099	-0.149924647276808	1.04947253093766	0.000964320154291225	0.244	0.0495293762682585	0.93
chr5	74139966	74354835	-0.0938054546531707	0.844249091878536	0.021099679940366	0.244	0.072820961835403	0.971
chr8	1475201	1626558	-0.0791346932801846	1.10788570592258	0.0270453348794008	0.245	0.0444859227005697	0.913
chr5	36417932	36783562	-0.0832741079084513	1.08256340280987	0.0251847294283297	0.246	0.046757695333992	0.923
chr4	12052569	12252318	-0.149253146515977	1.04477202561184	0.000982068377989836	0.246	0.0499997041962717	0.932
chr17	61214305	61443331	-0.110667829855152	0.885342638841217	0.00598115138643207	0.247	0.0672154811839248	0.968
chr16	31199972	31415135	-0.0849765894736909	1.01971907368429	0.0259419869728038	0.248	0.0523986724328673	0.938
chr20	45804311	45956831	-0.0893866874223196	0.893866874223196	0.0253651697025989	0.248	0.0661624199111406	0.968
chr2	240420604	240531555.5	-0.0828576244896781	1.07714911836582	0.0258473297797445	0.249	0.047192526814608	0.924
chr12	75590005	75883052	-0.0827111408640085	1.07524483123211	0.0260869307996758	0.25	0.0473995894244251	0.925
chr16	83682278	83892981	-0.0844167491133368	1.01300098936004	0.0270275866557022	0.25	0.0530938111943963	0.94
chr5	107032139	107167398	-0.0823382979086011	1.07039787281181	0.0266637480698807	0.251	0.047716099413717	0.926
chr6	53826994	54001780	-0.0862969363101522	0.949266299411675	0.0273973413160899	0.251	0.0596369896646177	0.96
chr6	10555263	10687325	-0.0821694640855007	1.06820303311151	0.0269270133880767	0.252	0.0479054137998355	0.928
chr6	7673306	7787925	-0.0884633302309617	0.884633302309617	0.027166614408008	0.252	0.0672805580041531	0.968
chr1	9422438	9509421	-0.0776584983212841	1.08721897649798	0.0287491643544675	0.254	0.0463642763753394	0.922
chr6	159041845	159141722	-0.0776485124183088	1.08707917385632	0.0287609965035999	0.254	0.0463761085244718	0.922
chr10	98061530	98156149.5	-0.0770209261901585	1.07829296666222	0.0294058486313162	0.255	0.0471037856961149	0.923
chr8	55618220	55992250	-0.196796492679085	0.983982463395425	0.000875579035798167	0.255	0.0558773242777952	0.948
chr3	36218374	36473771	-0.145894786824193	1.02126350776935	0.00106193538463359	0.256	0.0522507705687122	0.938
chr12	13233802	13325724	-0.0816490004485	1.0614370058305	0.0278173826102904	0.258	0.0485029373310221	0.93
chr12	81606023	81763492	-0.145428162925172	1.01799714047621	0.0010796836083322	0.258	0.0525731966325704	0.938
chr12	31515551	31724822	-0.0836236105920919	1.0034833271051	0.0286130946394448	0.258	0.0539605161183452	0.945
chr11	103105918	103305609	-0.19629966469691	0.981498323484548	0.000890369222213677	0.258	0.0560932609994616	0.949
chr5	68180149	68326742.5	-0.108464778283236	0.867718226265886	0.00719986274707006	0.258	0.0696233235323698	0.97
chr20	24615715	24940490	-0.156636480339683	0.939818882038101	0.0010855996828984	0.259	0.06063089019174	0.96
chr7	48008127	48136352	-0.075353398675328	1.05494758145459	0.0307635877442599	0.261	0.0490413001165467	0.93
chr20	51648117.5	52036204	-0.195701072618063	0.978505363090316	0.000908117445912288	0.262	0.0564304772497353	0.949
chr5	93486848	93617508	-0.107716054969594	0.86172843975675	0.00764948441410155	0.262	0.0704486159343552	0.97
chr16	22628211	22910629	-0.0810703505357254	1.05391455696443	0.0287698706154492	0.263	0.0491477894587383	0.93
chr7	99954294	100005500	-0.080645519081808	1.0483917480635	0.0293999325567499	0.264	0.0496447397222995	0.932
chr7	113792907	114056377	-0.107598508356694	0.860788066853554	0.00772935142074531	0.264	0.0705521472392638	0.97
chr1	66153794	66641968	-0.107483421841258	0.859867374730067	0.00781217646467216	0.264	0.0706911749915696	0.97
chr3	183245952	183397091	-0.0921131883094366	0.82901869478493	0.0241553324538102	0.264	0.075258384556679	0.973
chr2	38320028	38406881	-0.0800163112389839	1.04021204610679	0.0303553785991919	0.265	0.0504848223107004	0.932
chr10	3446991	3526723	-0.0736749249603574	1.031448949445	0.0315474676242819	0.266	0.0512598280788731	0.933
chr7	47764246	47859324	-0.072542257817054	1.01559160943876	0.0317456561222498	0.266	0.0528512521371819	0.938
chr4	119826303	119948451	-0.0795313367798494	1.03390737813804	0.0310623495098532	0.267	0.0510645976181884	0.933
chr10	119443936	119659156	-0.0872549759133193	0.872549759133193	0.0298525122610645	0.268	0.0689814294419367	0.97
chr11	119747707	119897673	-0.0790296929276554	1.02738600805952	0.0317308659358343	0.269	0.0516088764782791	0.933
chr11	10614014	10715815	-0.0790073659833781	1.02709575778392	0.0317781945323639	0.269	0.0516562050748088	0.933
chr12	79514170	79726380	-0.091242014597123	0.821178131374107	0.0258828262271418	0.27	0.0765451307748283	0.974
chr3	187607070	187715920	-0.0821009617271193	0.985211540725432	0.0314705586549213	0.271	0.0557501286746218	0.948
chr4	168779277.5	168937817	-0.153525283898338	0.921151703390026	0.00120096313693938	0.271	0.0627133484390437	0.963
chr3	20371290	20589715.5	-0.141339454460885	0.989376181226197	0.0012335015470535	0.272	0.0552945909330241	0.946
chr5	75586.5	160426.5	-0.0909177252758992	0.818259527483093	0.0265720489141045	0.272	0.0769858783300105	0.974
chr7	15955635	16127844	-0.153169390953674	0.919016345722046	0.00121575332335489	0.273	0.0629766137572398	0.964
chr8	14626149	14710963	-0.193615063192795	0.968075315963975	0.00097319426614053	0.274	0.0575308671190492	0.952
chr2	217164034	217291500	-0.0836891417546195	0.920580559300814	0.0332187586892345	0.274	0.0627902574084044	0.963
chr3	21960904	22423057.5	-0.152929088930055	0.917574533580332	0.0012305435097704	0.274	0.0631511379569428	0.965
chr17	32895602	32992623	-0.152866382805336	0.917198296832016	0.0012305435097704	0.274	0.0631895924416231	0.965
chr2	223846845	223989054	-0.106526357339669	0.852210858717352	0.00851323130076732	0.275	0.0718004389727328	0.971
chr5	174622933	174771462	-0.140625738194473	0.984380167361313	0.00126308191988452	0.277	0.0558211215694163	0.948
chr11	8999608	9142260	-0.0812337239608833	0.9748046875306	0.033203968502819	0.278	0.0568446024693695	0.95
chr1	223083720	223213539	-0.080896136400929	0.970753636811148	0.0337926179221563	0.278	0.057294224136401	0.951
chr1	179574590	179787968	-0.0900694946046224	0.810625451441602	0.0285066052972532	0.279	0.078219379877064	0.974
chr1	89725637	89873041	-0.080589597008182	0.967075164098185	0.0343576030432288	0.28	0.057643272535807	0.952
chr3	57231292	57432946	-0.080429299723595	0.96515159668314	0.0346770710698038	0.28	0.0578266708473594	0.953
chr22	23877425	23975441	-0.105795896023036	0.846367168184288	0.00906934230999048	0.28	0.0725162839952435	0.971
chr5	125307279	125577565	-0.139410725860165	0.975875081021155	0.00134590696381137	0.281	0.0567440292017441	0.949
chr6	9934738	10073838	-0.0859790831345216	0.859790831345216	0.0329732415947371	0.281	0.0707118812525513	0.97
chr4	76407419	76570750	-0.0856102969628145	0.856102969628145	0.0340055966065396	0.282	0.0712029154415462	0.971
chr9	71062328	71200677	-0.151789218163798	0.91073530898279	0.00128083014358313	0.283	0.0640710875519875	0.967
chr8	22570876	22673090	-0.0852260158600981	0.852260158600981	0.0349551265744153	0.284	0.0717856487863173	0.971
chr8	61874021	62084457	-0.0794978738197122	0.953974485836547	0.0363217397992084	0.285	0.0591075009909425	0.957
chr9	107266629	107455503	-0.191846479914705	0.959232399573525	0.00102939697451947	0.286	0.058483355124208	0.955
chr8	37793789	37947104	-0.0848483502750564	0.848483502750564	0.035901698505008	0.287	0.0722382284906319	0.971
chr11	3305106	3537133.5	-0.074968970299833	0.974596613897829	0.0364282291414001	0.289	0.0568623506930681	0.95
chr4	26016797	26152723	-0.0786488830029836	0.943786596035804	0.0378510450745721	0.289	0.0602285971212381	0.96
chr12	102707379	102874793.5	-0.0846184678612558	0.846184678612558	0.0365347184835918	0.29	0.0725458643680745	0.971
chr7	138270134	138459700	-0.0822572717315463	0.904829989047009	0.0364430193278156	0.291	0.0648165129473292	0.968
chr14	32328771	32435490	-0.088588960580164	0.797300645221476	0.0320325857387107	0.291	0.080281131863386	0.979
chr16	23144103	23291476	-0.136866378438772	0.958064649071401	0.00149085079068337	0.293	0.0586756275476096	0.956
chr17	77632749	77704473.5	-0.0780151081130404	0.936181297356485	0.0389248126083381	0.294	0.0610302252249587	0.962
chr4	20884376	21120300	-0.104055118665655	0.832440949325243	0.0106903467411303	0.294	0.074678609249191	0.973
chr5	23302282	23416397	-0.149959855520003	0.899759133120019	0.00137548733664239	0.295	0.0654110784412327	0.968
chr17	80225377	80285377.5	-0.0810806500540141	0.891887150594155	0.0392235743739314	0.296	0.0664020209310718	0.968
chr13	65249710	65532886.5	-0.149093047495781	0.894558284974688	0.00141098378403961	0.297	0.0660500144943827	0.968
chr1	199773294	199947580	-0.189950702866603	0.949753514333017	0.00109447379474771	0.301	0.0595748708816726	0.959
chr6	14316838	14409427	-0.0770128946197212	0.924154735436654	0.0404274955481539	0.301	0.0623583839650715	0.963
chr7	49060407	49284041	-0.148505649381625	0.891033896289749	0.00144352219415374	0.304	0.0665173843851128	0.968
chr2	230447056	230607043	-0.134689535815489	0.942826750708424	0.00165650087853707	0.306	0.060341002537996	0.96
chr6	140695248.5	140957775	-0.147514585976051	0.885087515856307	0.00148789275340026	0.306	0.0672361874449066	0.968
chr16	57989122	58132534	-0.0792859894430749	0.872145883873824	0.0431252255503428	0.306	0.0690169258893339	0.97
chr1	186732915	186957729	-0.08269324317473	0.8269324317473	0.0418384793321935	0.306	0.075607432956085	0.973
chr6	115892863	116155750	-0.14693887306236	0.881633238374161	0.00151451508894818	0.308	0.0677213055593353	0.969
chr4	163483324.5	163907607	-0.146666574508554	0.879999447051324	0.00151747312623128	0.308	0.0679549905047003	0.969
chr17	21901968	21914548	-0.0750358476627616	0.900430171953139	0.0427643450018044	0.31	0.0653282533973058	0.968
chr11	132203.5	214949	-0.0820400239842631	0.820400239842631	0.0436133017020547	0.31	0.0766427460051707	0.974
chr17	64940745	65052320	-0.101594546404756	0.812756371238051	0.0134117410415841	0.31	0.0779235761487538	0.974
chr15	98937660.5	99069070.5	-0.10159005919897	0.812720473591757	0.0134206151534334	0.31	0.0779324502606031	0.974
chr2	240722597	240752524	-0.0873932721936207	0.786539449742587	0.0351976856316297	0.311	0.0820086256367175	0.979
chr18	66389420	66694317	-0.145742340436233	0.874454042617395	0.0015470534990623	0.313	0.0687211221610237	0.97
chr12	66430294	66629086.5	-0.0811431473731268	0.811431473731268	0.0462429968467323	0.314	0.078104016423023	0.974
chr2	121130053	121274655	-0.0809939959633925	0.809939959633925	0.0466275416935355	0.315	0.0783317852938218	0.974
chr2	219619504	219718959.5	-0.0807254801362522	0.807254801362522	0.0472546455975531	0.316	0.0787340783643237	0.976
chr11	4407026	4510366	-0.0870685402526013	0.783616862273412	0.036164963823204	0.316	0.0824996598257124	0.979
chr7	144966808	145396083.5	-0.132112631578473	0.924788421049314	0.00183398311552319	0.317	0.0622696428465784	0.963
chr4	183933170	184069263	-0.076895253894936	0.845847792844296	0.0479083718371186	0.318	0.072590234927321	0.971
chr7	78947094	79166927	-0.144698440863911	0.868190645183465	0.00161213031929054	0.32	0.0695730368985571	0.97
chr12	6232979	6289608.5	-0.076677101151925	0.843448112671175	0.0483106649076205	0.32	0.0729629476249919	0.971
chr17	19957951	20013927	-0.0766073425938718	0.84268076853259	0.0484437765853601	0.321	0.0731078914518639	0.971
chr10	98797490	98910008	-0.0867257941353337	0.780532147218004	0.0371115357537966	0.321	0.0830054842011229	0.979
chr14	63174831	63451319	-0.130714981204682	0.915004868432776	0.00196413675597967	0.322	0.0634587738343854	0.966
chr14	28081597	28399440	-0.184065076273853	0.920325381369267	0.0012423756589028	0.323	0.0628287118930847	0.963
chr22	43793678.5	43924705	-0.143550247483329	0.861301484899976	0.00168608125136809	0.323	0.0704929864936018	0.97
chr2	192402991	192656596	-0.0803030189196375	0.803030189196375	0.048411238175246	0.323	0.0793020215226793	0.977
chr2	187580787	187826967.5	-0.130325950911762	0.912281656382331	0.00200259124066	0.324	0.0638374026066224	0.967
chr12	28149882	28369461	-0.130032663345762	0.910228643420337	0.00205583591175583	0.325	0.0641509545586313	0.967
chr3	152215049	152464125	-0.129581511688595	0.907070581820166	0.00209724843371926	0.326	0.0645828280019641	0.968
chr7	123556406	123634202	-0.0760929030798269	0.837021933878096	0.049283859173761	0.326	0.0739627642266803	0.972
chr2	229163175	229433303	-0.142469775905831	0.854818655434988	0.00173932592246393	0.327	0.0713922298276647	0.971
chr8	29230975.5	29387320.5	-0.0989177484086831	0.791341987269465	0.0167720713951879	0.327	0.0811951653838645	0.979
chr3	121280760	121363104	-0.0861771974144981	0.775594776730483	0.0387828268187492	0.327	0.0838662730505055	0.981
chr4	105472236	105781484	-0.0988485918080491	0.790788734464393	0.0168667285882471	0.328	0.0812809484650745	0.979
chr6	145240928	145459398	-0.0858616793234926	0.772755113911433	0.0397205246374925	0.329	0.0843366009785187	0.981
chr2	224325363	224508049	-0.0854906820238455	0.769416138214609	0.040835704693222	0.331	0.0849814531062349	0.981
chr10	124213858	124274203	-0.0736237684347051	0.809861452781756	0.0519549668404021	0.332	0.0783554495920867	0.974
chr19	3133469	3374630.5	-0.141519456131932	0.84911673679159	0.00180144470540907	0.333	0.072155403446705	0.971
chr14	23840970.5	23878495.5	-0.0731167273682202	0.804284001050423	0.052215274121315	0.333	0.0791334133975425	0.976
chr4	80572259	80786707	-0.0981940547289827	0.785552437831862	0.0178576710780863	0.333	0.082168359650005	0.979
chr2	63553424	63671845	-0.0980754019195329	0.784603215356263	0.018082481911602	0.334	0.0823340097378587	0.979
chr16	6249672	6425686	-0.0975817789314878	0.780654231451902	0.0188160751578113	0.337	0.0829966100892736	0.979
chr22	49975975	50052350.5	-0.127278719675176	0.890951037726232	0.00239601019931255	0.338	0.0665292165342452	0.968
chr1	19054845.5	19166590.5	-0.0848457201318951	0.763611481187056	0.0428471700457313	0.339	0.0861025492365306	0.981
chr11	58483730	58612833.5	-0.0848101467184326	0.763291320465894	0.0429802817234708	0.339	0.0861617099821926	0.981
chr14	90162194	90273029	-0.0846694066921173	0.762024660229055	0.0434062390922375	0.339	0.0864072270766901	0.982
chr8	139402000	139613866	-0.140132539045969	0.840795234275814	0.00189314386118523	0.341	0.073403695180174	0.972
chr21	36410464	36577588.5	-0.125885105365869	0.881195737561086	0.00260603084641279	0.346	0.0677834243422804	0.969
chr20	55072651	55111249	-0.0959820625235467	0.767856500188373	0.0214812667498861	0.346	0.0852772568345451	0.981
chr8	65936215	66196608	-0.125661787446349	0.879632512124443	0.00263561121924381	0.347	0.0680200673249286	0.969
chr4	80243325	80438255	-0.125501874207131	0.878513119449919	0.00265040140565932	0.347	0.0681975495619147	0.97
chr1	116336029	116524390	-0.095919157464612	0.767353259716896	0.0215907141293609	0.347	0.0853807881394537	0.981
chr20	584773	939653	-0.138840582285408	0.833043493712447	0.0020144233897924	0.349	0.0746076163543965	0.973
chr9	103340474	103493536	-0.138816774159711	0.832900644958268	0.00201738142707551	0.349	0.0746312806526613	0.973
chr2	202662660	202730892	-0.0767901157295963	0.767901157295963	0.0572468955398714	0.349	0.085274298797262	0.981
chr17	63624632.5	63770753	-0.0835235453107024	0.751711907796321	0.0471392821435121	0.349	0.0882382521549302	0.986
chr4	40178593	40310457	-0.0834497856336098	0.751048070702488	0.047367051014311	0.349	0.0883595316835373	0.986
chr9	13038210	13432483	-0.125112383810366	0.875786686672565	0.00272435233773686	0.351	0.0685584301104531	0.97
chr8	24287082	24366086	-0.0951223768677066	0.760979014941653	0.0231703060385373	0.353	0.0865758352018269	0.982
chr4	6695310.5	6770554	-0.082608697529447	0.743478277765023	0.0501121096130296	0.355	0.0898119279895404	0.986
chr3	12750130	12823966	-0.0825360092158406	0.742824082942565	0.0503546686702439	0.355	0.0899213753690151	0.986
chr5	107874409	107929287	-0.0946685659276648	0.757348527421318	0.0241227940436961	0.36	0.0872325194786755	0.986
chr7	55816154	55980053.5	-0.0946553353011936	0.757242682409549	0.0241375842301116	0.36	0.087247309665091	0.986
chr8	74019754	74225117	-0.0946371530764248	0.757097224611398	0.024176038714792	0.36	0.087276890037922	0.986
chr4	18580125	19197380	-0.177938199115281	0.889690995576404	0.00144056415687063	0.361	0.066697824659382	0.968
chr3	196260501	196347230	-0.0752757557950686	0.752757557950686	0.0601783104874254	0.361	0.0880489377688116	0.986
chr12	76531007	76673712	-0.0815520350567069	0.733968315510362	0.0537149990238477	0.361	0.0916104146576663	0.987
chr6	132453724	132580009	-0.0940761089963092	0.752608871970473	0.0254479947465258	0.363	0.088087392253492	0.986
chr10	100055918	100109635	-0.0812831219043966	0.731548097139569	0.0546467807680248	0.363	0.0921014488466613	0.987
chr6	97671391	97891300	-0.121713682962798	0.851995780739589	0.00337216250273618	0.364	0.0718241032709976	0.971
chr15	43508900	43559170.5	-0.0739624258827273	0.739624258827273	0.0618643917387935	0.364	0.0904626961918228	0.986
chr12	88693546	88812983	-0.121036977489908	0.847258842429354	0.00351119025504197	0.365	0.0723890883920701	0.971
chr14	43123081	43723010	-0.136566829641863	0.819400977851178	0.00224810833515746	0.365	0.0767995219811751	0.974
chr10	89798627	89912729	-0.0810536957423308	0.729483261680977	0.0554513669090285	0.366	0.0924830356561814	0.987
chr2	48276031	48434367	-0.0936294938890829	0.749035951112663	0.0263945666771184	0.367	0.0887204122320758	0.986
chr3	133476947	133606960	-0.0808655866647869	0.727790279983082	0.0559808555827038	0.367	0.0928084197573226	0.987
chr3	125924910	126083239	-0.0933604838772493	0.746883871017994	0.0269506776863416	0.369	0.0891700338991073	0.986
chr13	103330892	103412294	-0.0932624785957018	0.746099828765614	0.0271902787062728	0.369	0.0893327259496779	0.986
chr17	6977901	7015607	-0.0805646033143953	0.725081429829558	0.0570072945199401	0.369	0.0933290343191486	0.987
chr2	239799854	239869824	-0.0801971820831701	0.721774638748531	0.0581224745756696	0.375	0.0939324739249014	0.987
chr10	27935497	28101242	-0.135518329373864	0.813109976243181	0.00236347178919843	0.376	0.077873289514941	0.974
chr17	42270171	42357520	-0.0797428486210755	0.71768563758968	0.059616283403636	0.376	0.0946956475439416	0.988
chr11	22865102	23258850	-0.119784180815761	0.838489265710327	0.0038631966917311	0.377	0.0737083730203335	0.972
chr8	129702875	129912602	-0.0796557866537578	0.71690207988382	0.0600008282504393	0.377	0.0948760878182109	0.988
chr4	99008595	99235909	-0.171957465986332	0.85978732993166	0.00163283658027226	0.389	0.0707118812525513	0.97
chr6	57339858	57614321	-0.0921823437401069	0.737458749920855	0.0295419183463388	0.389	0.0908886535605895	0.987
chr2	152152581	152220529	-0.078137317570244	0.703235858132196	0.0649762469606167	0.39	0.0977217196845549	0.988
chr16	16874887	17034451	-0.131624703682778	0.789748222096667	0.00280126130709751	0.391	0.0814673048139099	0.979
chr14	63671224	63785405	-0.0918293471097562	0.734634776878049	0.0303938330838722	0.391	0.0914802610172099	0.987
chr8	68378029	68511455	-0.0918024534134382	0.734419627307506	0.0304559518668173	0.391	0.0915187155018902	0.987
chr14	89444551	89588740	-0.0779887672402986	0.701898905162687	0.0654465748886299	0.392	0.0980352716365637	0.988
chr7	71578347	71747632	-0.130296503643568	0.781779021861407	0.00298465961864983	0.398	0.0827865894421733	0.979
chr4	101715708	101880285	-0.0907510026804744	0.726008021443795	0.0330205701912667	0.399	0.0931278877838976	0.987
chr1	184195139.5	184319916	-0.090632483389097	0.725059867112776	0.0333341221432755	0.399	0.0933290343191486	0.987
chr1	28423242.5	28482393	-0.0772908687669981	0.695617818902983	0.0674136696818927	0.4	0.0994521714951695	0.991
chr13	21256174	21314381	-0.0770146985059044	0.693132286553139	0.0682271299347457	0.402	0.100008282504393	0.991
chr4	102745414	103131830	-0.128762132585684	0.772572795514102	0.00319468026575007	0.403	0.0843632233140666	0.981
chr8	5526092	6010243.5	-0.11569960268304	0.809897218781283	0.00526530636392141	0.406	0.0783436174429542	0.974
chr20	42573586	42806000	-0.127776238188361	0.766657429130164	0.00337807857730239	0.407	0.0855138998171933	0.981
chr4	8279150	8359373	-0.0761914454510668	0.685723009059601	0.0704545320089214	0.408	0.101602664599985	0.992
chr14	26557641	27023180	-0.169024606328008	0.845123031640039	0.00177186433257805	0.409	0.0726819340830972	0.971
chr20	36839442	36974764	-0.115161117073127	0.80612781951189	0.00551378149570197	0.409	0.0788553578929309	0.976
chr1	244651745	244829264	-0.11449721413927	0.801480498974888	0.00583916559684318	0.411	0.0795593707663091	0.977
chr2	184273898	184475542	-0.114496018253719	0.801472127776035	0.00583916559684318	0.411	0.0795593707663091	0.977
chr17	28648320	28715545	-0.0896163846516595	0.716931077213276	0.0362921594263774	0.411	0.0948701717436447	0.988
chr11	89984372	90451108	-0.168424688717525	0.842123443587626	0.00178369648171046	0.413	0.0731877584585076	0.972
chr9	132448040	132539744	-0.0894119844252867	0.715295875402293	0.0368393963237513	0.413	0.0952014719193521	0.988
chr20	25427961	25595830	-0.126250817286177	0.757504903717059	0.00365317604463087	0.417	0.0872118132176938	0.986
chr4	15788686.5	15921990	-0.0881923817705392	0.705539054164313	0.0403357963923777	0.417	0.0972277274582769	0.988
chr6	112546178	112647973	-0.0751570268721003	0.676413241848902	0.0728594163200833	0.417	0.103853730972425	0.992
chr9	38346777	38437270	-0.113784085813405	0.796488600693834	0.00622666848092953	0.418	0.0804172015784087	0.979
chr2	192890299	193013929	-0.1255376862718	0.753226117630801	0.00379516183421976	0.42	0.0879897770231496	0.986
chr10	99694717	99798412.5	-0.0881205980415134	0.704964784332108	0.0405665233004597	0.42	0.0973578810987334	0.988
chr12	75947876	76054089	-0.074751001947538	0.672759017527842	0.073693582833918	0.42	0.104720435896374	0.993
chr7	150216785	150270224	-0.074500614737015	0.670505532633135	0.0741668687992143	0.42	0.105276546905597	0.993
chr13	72971591	73211779	-0.167059284986421	0.835296424932106	0.00183398311552319	0.421	0.0742378616940088	0.973
chr12	124335514.5	124393784	-0.0732373456779565	0.659136111101608	0.0757375865965415	0.421	0.107992025131485	0.993
chr15	78918544.5	79029942	-0.113234961242612	0.792644728698283	0.00646922753814389	0.422	0.0809910608113305	0.979
chr6	5892678.5	6169534	-0.112753949291771	0.7892776450424	0.00670587052079204	0.427	0.0815501298578367	0.979
chr3	25896512	26286408	-0.112649454207354	0.788546179451476	0.00675319911732167	0.427	0.0816566192000284	0.979
chr2	214713472	215082175	-0.166237129441685	0.831185647208426	0.00187539563748661	0.428	0.0748560914861771	0.973
chr4	115009280	115323137	-0.112552081348042	0.787864569436292	0.00677686341558649	0.428	0.0817483183558046	0.979
chr10	49365197	49444466	-0.123992649851262	0.743955899107574	0.00414716827090889	0.429	0.0897291029456135	0.986
chr1	207262448	207455715	-0.0870333245243165	0.696266596194532	0.0441516644875792	0.431	0.0993131437428637	0.99
chr4	101180994	101331438	-0.111881913751776	0.783173396262431	0.00717028237423905	0.433	0.0825706527205069	0.979
chr2	88620342	88788866	-0.123526431011849	0.741158586071094	0.00428915406049778	0.435	0.0902053469481929	0.986
chr10	38410398	38716057.5	-0.12346493137739	0.740789588264343	0.00430394424691329	0.435	0.0902852139548367	0.986
chr6	165658423	165724355	-0.123437442479233	0.740624654875399	0.00430690228419639	0.435	0.0903088782531015	0.986
chr1	70354009	70600560	-0.123310636596764	0.739863819580583	0.00433056658246121	0.435	0.0904301577817087	0.986
chr10	13022624	13181534	-0.0866521561186934	0.693217248949547	0.0454739071531258	0.437	0.0999994083925434	0.991
chr8	101348478.5	101485532	-0.0865671954147931	0.692537563318345	0.0457549206950204	0.437	0.100129562033	0.991
chr2	4931059.5	5216945	-0.0863855290430943	0.691084232344754	0.0463701924499056	0.437	0.100449030059575	0.991
chr13	42039334	42163992	-0.0863800133375431	0.691040106700345	0.0463731504871887	0.437	0.100460862208707	0.991
chr10	118855542	119042696	-0.110799833388279	0.775598833717955	0.0078683791730511	0.439	0.0838662730505055	0.981
chr1	165414673	165551211	-0.0860975133436478	0.688780106749182	0.0473256384923476	0.439	0.100948938360419	0.991
chr1	34485326	34652610	-0.0858215985157222	0.686572788125778	0.0483461613550177	0.441	0.101404476102017	0.992
chr13	98527743	98680120	-0.0857511308893922	0.686009047115138	0.0486212588223462	0.442	0.101546461891606	0.992
chr5	39138071	39270715	-0.0855508382637217	0.684406706109773	0.0493193556211583	0.443	0.101883678141879	0.992
chr8	61119660	61287425	-0.109815394589642	0.768707762127492	0.00855464382273074	0.445	0.0851618933805042	0.981
chr8	62745125	62940670	-0.109665891336609	0.767661239356265	0.00866409120220551	0.446	0.0853216273937917	0.981
chr8	2820857	3016640	-0.0850713042182755	0.680570433746204	0.051141506587549	0.448	0.102847998296171	0.992
chr22	51049360	51195437	-0.120470987958311	0.722825927749865	0.00514106879803113	0.449	0.0937609077624814	0.987
chr7	96615519	96663727	0.0848148332143113	0.67851866571449	0.0520466659961782	0.449	0.103333116410599	0.992
chr15	35409475	35529390.5	-0.0847635288741606	0.678108230993285	0.0522330223450136	0.449	0.103398193230827	0.992
chr10	94847294	94980906.5	-0.084677208317019	0.677417666536152	0.0525850287817028	0.449	0.103578633505097	0.992
chr4	174411501	174723167	-0.109119974607321	0.763839822251247	0.00902792978802705	0.45	0.0860670527891334	0.981
chr9	33130375	33245203	-0.0846297617027389	0.677038093621911	0.0527980074660861	0.45	0.103691038921855	0.992
chr1	192808857	192943720	-0.0842841708995054	0.674273367196043	0.0540492572368382	0.452	0.104282646378475	0.992
chr7	26897448	27070361	-0.108289994975054	0.758029964825376	0.0095751666854009	0.453	0.0871053238755021	0.986
chr13	109538908	109741103	-0.108269796586847	0.757888576107932	0.00958404079725021	0.453	0.0871230720992007	0.986
chr4	57594308	57737651	-0.120248104319094	0.721488625914563	0.0052416420656566	0.453	0.0939827605587141	0.987
chr4	148413287	148502509	-0.107509668987844	0.752567682914908	0.0102022705894185	0.456	0.0880903502907751	0.986
chr10	66125478	66311542	-0.119818915790864	0.718913494745182	0.00538066981796239	0.456	0.0944590045612935	0.987
chr12	42102842	42372865	-0.107285733811703	0.751000136681919	0.0103827108636877	0.457	0.0883654477581035	0.986
chr4	78114802	78432456	-0.119537498362779	0.717224990176673	0.00546941093645544	0.457	0.0948169270725488	0.988
chr7	103449893	103616078	-0.160514832771057	0.802574163855283	0.00213570291839958	0.458	0.0793789304920399	0.977
chr6	26698062	26758197	0.160344083522874	0.801720417614368	0.00214457703024889	0.459	0.0795150002070626	0.977
chr6	77036802	77394161	-0.118434200169621	0.710605201017725	0.00592199064077004	0.462	0.0961894563719081	0.988
chr10	15963596	16410308	-0.118172061831079	0.709032370986471	0.00603143802024481	0.463	0.0965325886967479	0.988
chr17	5702998	5820227.5	-0.0825039897960376	0.6600319183683	0.0610716377469222	0.464	0.107799752708083	0.993
chr21	46840066	47172629	-0.117181532116327	0.703089192697963	0.00647218557542699	0.47	0.0977660902438014	0.988
chr6	86205036	86379603	-0.0818035734656089	0.654428587724871	0.0638433186811887	0.471	0.109195946305707	0.993
chr14	95156498.5	95403098.5	-0.0817602385884688	0.65408190870775	0.0640444652164396	0.472	0.1092846874242	0.993
chr12	54494559.5	54557638	-0.156732917316745	0.783664586583726	0.0023191012299519	0.474	0.0824907857138631	0.979
chr3	36754544	36898422	-0.081516648275833	0.652133186206664	0.0652010577941324	0.476	0.109811218060592	0.993
chr6	3562789	3647109	-0.0814416966566343	0.651533573253074	0.0655116517088581	0.476	0.109950245812898	0.993
chr4	66758895	66900082	-0.1159120168157	0.695472100894201	0.00707858321846289	0.477	0.0994817518680005	0.991
chr18	44038721	44181660	-0.115472131714234	0.692832790285404	0.00732410031296034	0.479	0.100076317361904	0.991
chr2	55598321	55776707	-0.115417307606231	0.692503845637388	0.00735072264850826	0.479	0.100135478107566	0.991
chr4	74511658	74608458	-0.081018176350453	0.648145410803624	0.06727759996687	0.48	0.110784412326733	0.993
chr3	15482580	15564744	-0.0809965866266227	0.647972693012982	0.0673752151972123	0.481	0.110840615035112	0.993
chr1	222003220	222149723	-0.0809750103595691	0.647800082876553	0.0674580402411392	0.481	0.110882027557075	0.993
chr8	31679994	32076032	-0.115053473267612	0.69032083960567	0.00759623974300572	0.484	0.10059693192373	0.991
chr4	67950111	68156847	-0.154797911686747	0.773989558433737	0.00244333879584218	0.487	0.0840940419213044	0.981
chr6	19180900	19328477	-0.114154147059779	0.684924882358677	0.00815235075222888	0.488	0.101768314687838	0.992
chr1	20354911	20446770	-0.0800649492265638	0.640519593812511	0.0709248599369346	0.488	0.112568108808443	0.993
chr3	49653382	49705435	-0.0799433186281962	0.63954654902557	0.0714484325360437	0.488	0.112789961604676	0.994
chr12	93476035	93560520	-0.0797029169786653	0.637623335829323	0.0725044518461111	0.489	0.113346072613899	0.994
chr3	82258789	82633652	-0.11392918926601	0.683575135596058	0.00831504280279949	0.49	0.102067076453432	0.992
chr1	182419655	182556001.5	-0.0791903230527094	0.633522584421675	0.0745366234596021	0.493	0.114337015103738	0.994
chr8	143597105	143719615	-0.0790320654184115	0.632256523347292	0.0751371050280718	0.494	0.114677189391295	0.994
chr3	112184271	112343034	-0.0784955783673659	0.627964626938927	0.0774976187799871	0.498	0.115765747111477	0.994
chr12	123128962	123211133	-0.0783385630856995	0.626708504685596	0.078104016423023	0.498	0.116082257100768	0.994
chr17	5331738	5490686	-0.103754653947766	0.726282577634362	0.0141098378403961	0.499	0.0930894332992173	0.987
chr2	172387940	172581104	-0.113317339219788	0.679904035318727	0.00872916802243376	0.5	0.103025480533157	0.992
chr11	101152010	101323578	-0.113219614026669	0.679317684160016	0.008794244842662	0.502	0.103167466322746	0.992
chr4	46874750	47209584	-0.113082527303058	0.678495163818347	0.00887115381202265	0.504	0.103333116410599	0.992
chr4	165445207	165675103.5	-0.113066540442887	0.67839924265732	0.00888594399843816	0.504	0.103350864634298	0.992
chr3	77064282	77289539	-0.112986738486626	0.677920430919755	0.00893327259496779	0.504	0.103433689678225	0.992
chr4	48915431	49237303	-0.112769647346338	0.676617884078027	0.00905455212357496	0.505	0.103785696114914	0.992
chr9	94619684	94954264	-0.112138492168516	0.672830953011098	0.00947459341777544	0.507	0.104693813560826	0.992
chr6	168168121	168267395	-0.0771367955201	0.6170943641608	0.0825854429069224	0.507	0.118842105885903	0.995
chr10	44231015	44321488	-0.0770711902437511	0.616569521950008	0.0828043376658719	0.507	0.118992965787341	0.995
chr5	79135093	79298951	-0.102191006894674	0.715337048262715	0.0162366666469464	0.508	0.0951925978075028	0.988
chr16	27345891	27413856.5	-0.0767800606439851	0.614240485151881	0.0838899373487703	0.51	0.119699936698002	0.996
chr1	175005619	175070412	-0.0766968861451982	0.613575089161586	0.0841798250025143	0.51	0.11989812519597	0.996
chr17	6066300	6165072	-0.10203295889846	0.714230712289222	0.0164703515923115	0.511	0.0953967023800368	0.988
chr1	17662676	17704843	-0.0764968388052471	0.611974710441976	0.0848335512420798	0.511	0.120347746863001	0.996
chr19	58051563	58133840	-0.076402865920669	0.611222927365352	0.0851766835669197	0.511	0.120563683584668	0.996
chr2	163218380	163625178	-0.111444997902758	0.668669987416548	0.0100366205015648	0.513	0.105711378386213	0.993
chr6	69926775	70225212	-0.111362436765734	0.668174620594407	0.010101697321793	0.513	0.105820825765688	0.993
chr7	57508755	57545097	-0.150146845009983	0.750734225049917	0.00281013541894682	0.516	0.0884039022427839	0.986
chr15	73029967	73231661	-0.100932218698103	0.706525530886724	0.0180736077997527	0.517	0.0970265809230259	0.988
chr9	16039921	16144575	-0.100885253077485	0.706196771542392	0.0181505167691134	0.517	0.0970827836314049	0.988
chr10	82356573	82423899	-0.100547708772016	0.70383396140411	0.0186770474055055	0.518	0.0975886080068153	0.988
chr3	193950932	194024145	-0.0746348729925541	0.597078983940433	0.0905307310493342	0.518	0.125089480627814	0.998
chr2	149259371	149318373	-0.0745634110386734	0.596507288309387	0.0907111713236034	0.518	0.1252669628648	0.998
chr7	17702198	17813208	-0.0744975385163331	0.595980308130665	0.0908620312250416	0.518	0.125423738840804	0.998
chr8	2060950.5	2122307.5	-0.0741596142588753	0.593276914071002	0.0915482958747212	0.518	0.126257905354639	0.998
chr14	59000503	59066094	-0.0738342713484493	0.590674170787594	0.0921251131449261	0.518	0.127086155793908	0.999
chr7	63422954	63688992	-0.110297491390423	0.661784948342539	0.0109033254255137	0.519	0.107412249823997	0.993
chr2	44231045	44364503	-0.109911518879288	0.65946911327573	0.0113026604587324	0.524	0.107926948311257	0.993
chr7	94248343	94543948	-0.0994743268548952	0.696320287984267	0.0203927090297046	0.526	0.0992983535564482	0.99
chr10	72727859	72845585	-0.109263516183338	0.655581097100027	0.0119356804373162	0.526	0.108861688092717	0.993
chr1	83258167	83452405	-0.148322875404554	0.741614377022772	0.00294620513396951	0.528	0.0901461862025309	0.986
chr6	104151530	104617160	-0.147800443565587	0.739002217827935	0.00298170158136673	0.532	0.0905928498322793	0.986
chr15	61972967	62145960	-0.0990115442480456	0.693080809736319	0.0211677147978773	0.532	0.100017156616242	0.991
chr4	124814442	125100156	-0.10793817792145	0.6476290675287	0.0131869302080683	0.533	0.110932314190888	0.993
chr13	58655819	59252619	-0.107934241143975	0.647605446863848	0.0131958043199176	0.533	0.110947104377304	0.993
chr2	120353875	120504799	-0.107393587190919	0.644361523145516	0.0137755796274056	0.536	0.111680697623513	0.993
chr5	87692697	87835928	-0.0982776691812199	0.687943684268539	0.0225195378362549	0.539	0.101120504522839	0.992
chr2	186289849	186727863	-0.0982033828770591	0.687423680139414	0.0226556075512776	0.539	0.101244742088729	0.992
chr3	146323078	146498234	-0.106997844152396	0.641987064914376	0.0142488655927019	0.541	0.112275263117416	0.993
chr8	133334424	133594318	-0.145796965301889	0.728984826509444	0.00311481325910632	0.542	0.0925776928492407	0.987
chr1	86283470	86576497	-0.0969207106057943	0.67844497424056	0.0251137365335353	0.545	0.103339032485165	0.992
chr5	154654216	154919818	-0.10679497055128	0.640769823307682	0.0144943826871994	0.545	0.112500073950932	0.993
chr7	130868715	130970125	-0.0964383579834839	0.675068505884387	0.0260573504268448	0.551	0.104111080216055	0.992
chr2	125672110	125755746	-0.105675667506912	0.634054005041471	0.0158669119865587	0.554	0.114192071276866	0.994
chr22	45783054	45996347	-0.142694874203043	0.713474371015217	0.0033928687637179	0.558	0.0955682685424567	0.988
chr4	157119966.5	157397131	-0.105456938863378	0.632741633180269	0.0161420094538872	0.558	0.114541119676272	0.994
chr8	81827712	81891784	-0.105401085302455	0.63240651181473	0.0162337086096633	0.558	0.114635776869332	0.994
chr4	43758625	43901015	-0.142420378879485	0.712101894397423	0.00342244913654892	0.559	0.0958611142334838	0.988
chr20	18773574	18794904	-0.141897661155396	0.709488305776979	0.00347865184492785	0.56	0.0964379315036887	0.988
chr3	19017689.5	19144601	-0.104928200621059	0.629569203726355	0.016919973259343	0.565	0.115342747779993	0.994
chr1	99357073	99432192	-0.141119482960772	0.70559741480386	0.0035466867024392	0.566	0.0972158953091445	0.988
chr2	209435755	209675250	-0.141087784441345	0.705438922206722	0.0035526027770054	0.566	0.0972484337192586	0.988
chr9	93798720	93852285	-0.0940932378506893	0.658652664954825	0.0317574882713822	0.566	0.108125136809224	0.993
chr2	227079364	227276901	-0.0939212868723713	0.657449008106599	0.0321834456401488	0.566	0.108423898574818	0.993
chr4	84692932	84869222	-0.104699351322858	0.628196107937148	0.0172483153977673	0.57	0.115703628328531	0.994
chr18	32289450	32409242	-0.140840686400259	0.704203432001294	0.00358218314983642	0.571	0.0975176151120209	0.988
chr15	77265894	77336938	-0.0933614779685733	0.653530345780013	0.0336772544681153	0.572	0.109438505362922	0.993
chr22	26169044	26667643	-0.13995621036319	0.699781051815949	0.00367388230561258	0.574	0.0985263058255586	0.989
chr19	48747562	48886497	-0.0932306949263613	0.652614864484529	0.0340795475386172	0.574	0.109704728718401	0.993
chr5	55061773	55193659	-0.0931938715960935	0.652357101172654	0.0341682886571102	0.574	0.109763889464063	0.993
chr13	20067820	20111652	-0.139648199470978	0.698240997354889	0.00372416893942531	0.575	0.0988487318894167	0.989
chr7	56809605	56957346	-0.139454371706658	0.69727185853329	0.00375079127497323	0.575	0.0990735427229325	0.99
chr3	11939930.5	12066807	-0.103763846686141	0.622583080116848	0.0185883062870124	0.575	0.117247723790311	0.995
chr11	94017285	94111807	-0.103103992606387	0.618623955638324	0.0197094024173081	0.582	0.118442770852684	0.995
chr11	41435441	41644470	-0.103053506469231	0.618321038815384	0.0198070176476504	0.584	0.11853447000846	0.995
chr3	108540353	108672642	-0.102781300689103	0.61668780413462	0.0202980518366453	0.584	0.118960427377227	0.995
chr13	68194226	68317175	-0.102124576246612	0.61274745747967	0.0214013997432424	0.592	0.120170264626015	0.996
chr4	79582887	79732488	-0.0920792855122864	0.644554998586005	0.0371736545367418	0.593	0.111659991362531	0.993
chr15	20447331	20487993	-0.136610389141495	0.683051945707473	0.0041649164946075	0.594	0.10221793635487	0.992
chr2	22918193	23193506	-0.136564412633547	0.682822063167735	0.0041708325691737	0.594	0.102280055137815	0.992
chr5	137957283	138061348	-0.0914495860224444	0.640147102157111	0.0389307286829043	0.596	0.11265980796422	0.993
chr21	47361644	47575340.5	-0.0909134492853727	0.636394144997609	0.0405842715241583	0.601	0.113662582603191	0.994
chr16	52770656	52997936	-0.101543304857918	0.60925982914751	0.0224869994261408	0.601	0.121054717773663	0.996
chr2	213548986	213590822	-0.101267562576569	0.607605375459412	0.022957327354154	0.604	0.121619702894735	0.997
chr6	15950764	16069623	-0.101263426633017	0.607580559798099	0.0229632434287202	0.604	0.121631535043868	0.997
chr16	60010823	60448068	-0.101014287855766	0.606085727134593	0.0234897740651123	0.607	0.122137359419278	0.997
chr5	61370304	61478616	-0.100812493736166	0.604874962416997	0.0238891090983311	0.61	0.122521904266081	0.998
chr13	31102669	31306160.5	-0.100375645631332	0.602253873787992	0.0247706042086954	0.611	0.123359028817199	0.998
chr16	56581212	56686404	-0.0892455725318068	0.624719007722648	0.0461838361010702	0.615	0.116611745774444	0.995
chr6	27816164	27969214	-0.0890976795285877	0.623683756700114	0.0466955765510468	0.615	0.116916423614603	0.995
chr18	9884963.5	9959400	-0.099991642503161	0.599949855018966	0.0255811064242654	0.615	0.124110370287107	0.998
chr8	112568154	112691450	-0.133123721065501	0.665618605327507	0.00477131413764339	0.618	0.106462719856121	0.993
chr2	111457184	111593263	-0.0887213470979791	0.621049429685854	0.0480858540741047	0.619	0.117735799942022	0.995
chr9	93373496	93588842	-0.0996776532158076	0.598065919294846	0.0262230005146985	0.619	0.124764096526673	0.998
chr20	2622020	2797115	-0.0883522986034146	0.618466090223902	0.0493933065532358	0.623	0.118501931598346	0.995
chr12	100797954	100898608	-0.0882450598422015	0.617715418895411	0.0497926415864546	0.624	0.11870603617088	0.995
chr21	39426572	39494547	-0.099025678520109	0.594154071120654	0.0276191941123226	0.624	0.126006472185575	0.998
chr8	17225669	17401060	-0.0881157162528758	0.616810013770131	0.0502807177381664	0.625	0.118913098780697	0.995
chr5	84934502.5	85189638	-0.132126801461684	0.660634007308421	0.00496062852376191	0.626	0.107690305328608	0.993
chr7	75194698	75318254	-0.0878332208165531	0.614832545715872	0.0514077299430282	0.628	0.119534286610148	0.996
chr8	74871056	74973375	-0.0878005151683878	0.614603606178715	0.0515053451733706	0.628	0.119587531281244	0.996
chr14	92795411	92938068	-0.0877280532562357	0.61409637279365	0.0517626944170004	0.628	0.119738391182682	0.996
chr5	74862702	74991826	-0.0877176299517495	0.614023409662246	0.0518041069389639	0.628	0.119759097443664	0.996
chr22	22329486	22726103	-0.0876744264109246	0.613720984876472	0.0519904632877993	0.628	0.119838964450308	0.996
chr1	42954129	43136315	-0.0876712011496442	0.613698408047509	0.0520022954369317	0.628	0.119853754636723	0.996
chr3	67060217	67362113	-0.129412638901504	0.647063194507519	0.00548124308558785	0.638	0.11107725801776	0.993
chr10	90814440	90973635	-0.0863561475058553	0.604493032540987	0.0573711331057617	0.638	0.122622477533707	0.998
chr5	98088946	98132111	0.0862977084179056	0.604083958925339	0.0576610207595057	0.639	0.122764463323296	0.998
chr12	4488985	4598353	-0.097527837810889	0.585167026865334	0.0311747549266111	0.639	0.128819565641805	1
chr6	79862196	80024498.5	-0.0856653550214149	0.599657485149904	0.0603498766498453	0.643	0.124219817666582	0.998
chr11	46879516	47042656	-0.0856330783221576	0.599431548255103	0.060485946364868	0.643	0.124290810561376	0.998
chr5	80272559	80364036	-0.0855590662949212	0.598913464064448	0.0608113304660092	0.643	0.124477166910212	0.998
chr8	139703761	139883385	-0.0847068353000814	0.59294784710057	0.0645946601510966	0.645	0.126349604510415	0.998
chr8	71357702	71564125	-0.0969264558288599	0.581558734973159	0.0327158923511072	0.645	0.129964326070366	1
chr8	86290548.5	86504072	-0.0968225481297596	0.580935288778558	0.032943661221906	0.645	0.130153640456484	1
chr1	33563281	33635646	-0.0845720079343311	0.592004055540318	0.0652720506889269	0.647	0.126674988611556	0.999
chr1	234293107	234445489	-0.0965961422831992	0.579576853699195	0.0335618910140743	0.649	0.130544101377854	1
chr7	50880004	50935280	-0.0840039405022112	0.588027583515479	0.0678662493862073	0.65	0.127923280345025	1
chr19	53619086	53771102.5	-0.0836940671113956	0.585858469779769	0.0693985126988541	0.652	0.128612503031988	1
chr15	63458312	63555910	-0.0836661478049899	0.585663034634929	0.0695257083020274	0.652	0.128668705740367	1
chr1	203811553	203889289	-0.0836547022346218	0.585582915642353	0.0695671208239909	0.652	0.128689412001349	1
chr6	76655983	76762173	-0.126251946404376	0.631259732021878	0.00625033277919435	0.655	0.114881293963829	0.994
chr13	72420299	72695062	-0.126215254959743	0.631076274798717	0.00625329081647745	0.655	0.11491087433666	0.994
chr2	176121853	176470789	-0.0830296775712687	0.581207742998881	0.072619815300152	0.655	0.130076731487124	1
chr3	39497793.5	39681217	-0.0828962299870532	0.580273609909372	0.07328537368885	0.656	0.130313374469772	1
chr11	121069511	121174513	-0.0822086610373844	0.575460627261691	0.0765392147002621	0.657	0.131759854701209	1
chr22	43336049	43463123	-0.124983946183329	0.624919730916647	0.00659050706675107	0.659	0.116558501103348	0.995
chr6	19664434	19759319	-0.0820634712482304	0.574444298737613	0.0771781507534121	0.659	0.132043826280386	1
chr19	47813004	47844652	-0.0957190191162728	0.574314114697637	0.0360910128911265	0.66	0.132111861137898	1
chr1	193888105	194400632	-0.124517445911191	0.622587229555957	0.00675615715460478	0.661	0.117247723790311	0.995
chr10	123387147	123468377	-0.081572173452268	0.571005214165876	0.0798729227183179	0.662	0.133209292969929	1
chr13	100506763	100602782	-0.0813044997613882	0.569131498329718	0.0812986966887731	0.662	0.133735823606321	1
chr21	30451483	30547239	-0.0954036611727738	0.572421967036643	0.037064207157267	0.664	0.132798125787577	1
chr12	20629927	20810676	-0.123671672173558	0.618358360867788	0.00704604480834876	0.668	0.118525595896611	0.995
chr15	20737822	20892987	-0.0944609898501847	0.566765939101108	0.0399068809863279	0.673	0.134425046293283	1
chr8	9741992	9947360	-0.0944059701354087	0.566435820812452	0.0401021114470127	0.673	0.134540409747324	1
chr16	1909714	2004874	-0.079653520255724	0.557574641790068	0.0895486626713443	0.673	0.137451118433897	1
chr2	98256494	98329712	-0.0941826694557	0.5650960167342	0.0408623270287699	0.674	0.134954534966959	1
chr15	52733625	52842295	-0.0794853534171476	0.556397473920033	0.090439031893558	0.674	0.1378356632807	1
chr6	84222050	84289493	-0.122482711408458	0.612413557042291	0.00748087628896475	0.676	0.120226467334394	0.996
chr1	228415374	228589691	-0.122312537021106	0.611562685105532	0.00752228881092817	0.677	0.120483816578024	0.996
chr11	43955465	44052211	-0.0780282113231488	0.546197479262041	0.0979346983689382	0.68	0.141568706331975	1
chr6	64556166	64742105	-0.0778235710348758	0.544764997244131	0.0988812702995309	0.68	0.142089320893801	1
chr8	25538546	25745763	-0.093316977339926	0.559901864039556	0.0437227490815294	0.682	0.136608077808213	1
chr2	162657172	162881135	-0.0932061764297044	0.559237058578226	0.0441132100028989	0.684	0.136862469014559	1
chr1	73364736	73463170	-0.0931858985782587	0.559115391469552	0.0441930770095426	0.684	0.136909797611089	1
chr14	25511937	25900438.5	-0.120915199709235	0.604575998546173	0.00805769355916962	0.685	0.122595855198159	0.998
chr13	109270071	109444752	-0.0930419458716822	0.558251675230093	0.0446190343783093	0.685	0.13715827274287	1
chr7	21682152	21813087	-0.120568599989698	0.602842999948489	0.00821446953517402	0.687	0.123172672468364	0.998
chr10	96697436	96798865	-0.0927247376548035	0.556348425928821	0.0457578787323035	0.687	0.137862285616248	1
chr7	152749323	152890360	-0.0927239643888534	0.556343786333121	0.0457578787323035	0.687	0.137865243653531	1
chr3	33173098	33340829	-0.0926331530175693	0.555798918105416	0.046032976199632	0.688	0.138060474114216	1
chr5	2914914.5	3002555	-0.0757623280155865	0.530336296109105	0.108376569978288	0.689	0.147836787334868	1
chr12	10902929	10978948.5	-0.0752710832588342	0.52689758281184	0.110237175429359	0.69	0.149156071963131	1
chr3	69390063	69482656	-0.119950162729134	0.599750813645669	0.00850435718891801	0.691	0.124178405144618	0.998
chr10	11789596.5	11872888	-0.0923736581204009	0.554241948722406	0.0469144713099964	0.691	0.13859883689974	1
chr7	155151054	155207304	-0.0750769402249868	0.525538581574908	0.111053593719495	0.691	0.149777259792582	1
chr3	51854036.5	51897222	-0.0747327562621586	0.52312929383511	0.112298927415681	0.692	0.150756370133289	1
chr21	43809604	43892881	-0.0747138216748884	0.522996751724219	0.112361046198626	0.692	0.150800740692536	1
chr6	16802505	16910198	-0.074427138585156	0.520989970096092	0.113360862800315	0.692	0.151694067952032	1
chr1	94571619	94677002	-0.074197182741215	0.519380279188505	0.113946554182369	0.692	0.152279759334087	1
chr7	24725250	24765054	-0.0737451299585928	0.51621590971015	0.115067650312665	0.692	0.153533967142122	1
chr12	125160999	125198295	-0.0727749595901547	0.509424717131083	0.116940087912868	0.693	0.156276067703557	1
chr19	49878296	49979789	-0.091901241811756	0.551407450870536	0.04870112582899	0.695	0.139702184806337	1
chr1	90967211	91087610	-0.0918841906081281	0.551305143648769	0.0487662026492182	0.695	0.139740639291018	1
chr6	79282870	79380538	-0.11844811950145	0.592240597507248	0.00929415314350622	0.698	0.126609911791328	0.999
chr19	685702	703757	-0.0911477215335181	0.546886329201109	0.051401813868462	0.703	0.141296566901929	1
chr8	77082115	77318139	-0.117546029553146	0.587730147765729	0.00981476770533216	0.708	0.1280327277245	1
chr5	62014804	62074416.5	-0.11731610036857	0.586580501842852	0.00995675349492105	0.709	0.128402482384888	1
chr6	9086309	9139720	-0.0905689852621171	0.543413911572703	0.0537149990238477	0.711	0.142595145269211	1
chr7	21370416	21488742	-0.115693568154728	0.578467840773639	0.0109684022457419	0.712	0.130848779218013	1
chr19	13734976	14049555.5	-0.115152486320561	0.575762431602803	0.0114150658754903	0.715	0.131697735918264	1
chr1	87938481	88026790	-0.0902041485840296	0.541224891504178	0.05526205252291	0.715	0.143467766267726	1
chr13	50356916	50464614	-0.0898504491998615	0.539102695199169	0.0568238962083878	0.718	0.144281226520579	1
chr6	8155299	8282864.5	-0.089818757407718	0.538912544446308	0.056945175736995	0.718	0.144352219415374	1
chr9	78789741	78912437	-0.113164969474615	0.565824847373075	0.0131070632014246	0.726	0.134729724133443	1
chr7	27718647	27843409	-0.0890065098258161	0.534039058954897	0.0602995900160326	0.727	0.146322272245919	1
chr4	164133838	164271492	-0.111721180244317	0.558605901221584	0.0143553549348936	0.731	0.137060657512527	1
chr1	154716855	154821946	-0.0884986461181451	0.530991876708871	0.0627015162899113	0.734	0.147535067531991	1
chr13	34782424	35192071	-0.110524527264164	0.552622636320818	0.015585898444664	0.738	0.139202276505493	1
chr6	92270877	92401498	-0.109691287592993	0.548456437964964	0.0165768409345031	0.744	0.140740455892706	1
chr5	145252541	145328877	-0.0876161225792642	0.525696735475585	0.0669048872691991	0.744	0.149694434748656	1
chr5	29128011	29238187	-0.109206892066833	0.546034460334167	0.0171595742792742	0.746	0.141645615301335	1
chr15	83781859	83974335	-0.109174131992467	0.545870659962335	0.0171980287639545	0.746	0.141695901935148	1
chr10	23093955	23164775	-0.0870709398131499	0.522425638878899	0.0696736101661825	0.746	0.151055131898882	1
chr2	223513249	223610984	-0.108990485403479	0.544952427017395	0.0174198815601872	0.748	0.142024244073572	1
chr8	16606341	16652008	-0.0869089702783662	0.521453821670197	0.0704545320089214	0.75	0.151546166087877	1
chr12	114985224	115094888.5	-0.0866514083921991	0.519908450353194	0.0718536836438286	0.75	0.152093402985251	1
chr2	132028800	132088856.5	-0.0865977805934264	0.519586683560558	0.0721080748501754	0.75	0.152208766439292	1
chr2	178499509	178589582	-0.086245913459933	0.517475480759598	0.0740337571214748	0.753	0.153090261549657	1
chr5	89504421	89663024	-0.0862073773347195	0.517244264008317	0.0742053232838947	0.754	0.15317900266815	1
chr7	36050963	36124674.5	-0.0860953547149376	0.516572128289626	0.0746933994356065	0.755	0.153406771538948	1
chr3	188951264	189087191	-0.0857694474970628	0.514616684982377	0.0764475155444859	0.758	0.154128532636025	1
chr3	128286970	128316462	-0.0855558183674932	0.513334910204959	0.077610024196745	0.759	0.154696475794381	1
chr5	93712596	93804423	-0.0855240648486912	0.513144389092147	0.0777904644710142	0.759	0.154764510651892	1
chr5	118918353	118971490	-0.0854636730198753	0.512782038119251	0.0781395128704202	0.759	0.154918328590614	1
chr3	42419277	42452880	-0.0850802729686738	0.510481637812043	0.0803225443853494	0.761	0.15585898444664	1
chr14	54261853	54392087	-0.0850759806117971	0.510455883670783	0.0803343765344818	0.761	0.155867858558489	1
chr11	38300330	38461360	-0.106494844015274	0.532474220076369	0.0208452887340192	0.766	0.146964166336353	1
chr8	90426105	90624127	-0.105737146560952	0.528685732804761	0.0220432938336755	0.77	0.148481639462584	1
chr9	81629974	81889973	-0.104953393439246	0.524766967196231	0.0234572356549982	0.774	0.15010855996829	1
chr8	54817069	54871449	-0.082412251084481	0.494473506506886	0.0959764776875248	0.774	0.161822387609373	1
chr2	8530521	8634827	-0.0823650514469423	0.494190308681654	0.0962545331921364	0.774	0.161920002839716	1
chr8	121989053	122118171	-0.104395869847031	0.521979349235153	0.0245073388904994	0.777	0.151259236471416	1
chr19	41510155.5	41620154	-0.104343229623483	0.521716148117413	0.0246167862699741	0.777	0.151383474037307	1
chr11	13508900.5	13633278	-0.104096066961534	0.520480334807668	0.0250427436387408	0.778	0.151880424300868	1
chr5	150948729	151031594.5	-0.0817863895919365	0.490718337551619	0.0998189681182742	0.779	0.163257035691678	1
chr1	233518998	233636022	-0.0815386145020339	0.489231687012203	0.101522797593341	0.78	0.163827936887317	1
chr5	99886768	99993323	-0.103668413947047	0.518342069735236	0.0258621199661601	0.782	0.15271163277742	1
chr17	36162433	36245290	-0.0812200081526327	0.487320048915796	0.103676248735439	0.785	0.164659145363868	1
chr6	50858777	51154725	-0.10311299615731	0.515564980786552	0.0270068803947205	0.788	0.153776526199336	1
chr10	23633249.5	23707382	-0.10279057568802	0.513952878440101	0.0277404736409298	0.788	0.154421378327052	1
chr2	118361224	118561680	-0.10276941890066	0.513847094503301	0.0277907602747425	0.788	0.154462790849016	1
chr19	4816176	4903930.5	-0.0806323903725626	0.483794342235376	0.107296886369956	0.79	0.166158870266401	1
chr3	160681137	160792192	-0.102249232964535	0.511246164822673	0.0288645278085085	0.791	0.155545432494631	1
chr20	62700725	62795879	-0.102136575937499	0.510682879687495	0.0291455413504032	0.794	0.155764327253581	1
chr8	72268832	72318857	-0.101581836742864	0.507909183714318	0.0304737000905159	0.798	0.156941626092255	1
chr17	59658584	59760098	-0.101488306382642	0.50744153191321	0.0306630144766345	0.798	0.157086569919127	1
chr21	44060833	44195410	-0.079279983021452	0.475679898128712	0.116049718690654	0.799	0.169844584721146	1
chr7	94764253	94924376	-0.0786621971119296	0.471973182671577	0.120199844998846	0.799	0.17157503653176	1
chr11	17591847.5	17667326	-0.0784275143627669	0.470565086176602	0.121717318125078	0.799	0.172258343144157	1
chr11	69603848	69695435	-0.078089802943365	0.46853881766019	0.123947678236536	0.799	0.173258159745845	1
chr16	54146616	54211562.5	-0.0780709108127482	0.468425464876489	0.124060083653294	0.8	0.173320278528791	1
chr22	36001055	36019442	-0.0779582371730679	0.467749423038407	0.124826215309618	0.8	0.173704823375594	1
chr5	163723934	163942369	-0.101271841347691	0.506359206738452	0.0311392584792139	0.801	0.15747998887778	1
chr6	52769353	52795627	-0.0777570073807667	0.4665420442846	0.12599168199916	0.802	0.174228395974703	1
chr16	12956237	13135565	-0.100663464303661	0.503317321518306	0.0326744798291438	0.804	0.158503469777733	1
chr7	154836613	154958799.5	-0.0770016618608961	0.462009971165377	0.13072158361484	0.804	0.176588909726618	1
chr5	126984569.5	126998388	-0.0767673489758105	0.460604093854863	0.13217102188356	0.804	0.17733433512196	1
chr6	21801442	21846231	-0.0766395843933207	0.459837506359924	0.133022936621093	0.804	0.177783956788991	1
chr17	47992380	48056033	-0.0763603020951208	0.458161812570725	0.134676479462347	0.805	0.178712780495885	1
chr16	46765408	46838434	-0.0762394720671011	0.457436832402606	0.135427820932255	0.805	0.179097325342689	1
chr6	146009877	146125657	-0.100265269022409	0.501326345112045	0.0337186669900787	0.806	0.159195650501979	1
chr15	79932306	79973958	-0.0998536850085503	0.499268425042751	0.0348131407848265	0.809	0.159917411599056	1
chr17	25724649	25773641	-0.07579474173493	0.45476845040958	0.13805455803965	0.809	0.180641420804468	1
chr14	62083652	62145573	-0.0752406987078167	0.4514441922469	0.141101336441245	0.811	0.182620347746863	1
chr11	73239682	73289224	-0.0749259659820592	0.449555795892355	0.142754879282498	0.812	0.183694115280629	1
chr17	38060925	38077870	-0.0748068227183189	0.448840936309913	0.143316906366288	0.812	0.184060911903734	1
chr1	39185965.5	39254897	-0.0746068608966613	0.447641165379968	0.144364051564506	0.812	0.184682099733185	1
chr10	21604082	21638844	-0.0746062361827032	0.447637417096219	0.144367009601789	0.812	0.184682099733185	1
chr6	22287585	22334619	-0.0742720427271424	0.445632256362855	0.145813489833226	0.813	0.185803195863481	1
chr1	181143336	181205431	-0.0738981938231158	0.443389162938695	0.147109110163225	0.814	0.186977536664872	1
chr2	236115274	236172405	-0.0738476720439385	0.443086032263631	0.14729546651206	0.814	0.187155018901858	1
chr7	149731754.5	149738487	-0.0737982626476404	0.442789575885843	0.147472948749046	0.814	0.187356165437109	1
chr20	30533177	30697031	-0.0990432485478204	0.495216242739102	0.0370405428590022	0.817	0.161559122291177	1
chr11	44355561	44489577	-0.098353183381436	0.49176591690718	0.0390520082115115	0.818	0.162836994397477	1
chr12	41370320	41797234	-0.0983007911988292	0.491503955994146	0.0391999100756666	0.818	0.162955315888801	1
chr4	75585178	75672135	-0.0981081931793368	0.490540965896684	0.0398092657559856	0.82	0.163325070549189	1
chr8	23984071	24076220	-0.097800535985974	0.48900267992987	0.0407055510527655	0.822	0.163913719968526	1
chr9	75000370	75155545	-0.0963284576597949	0.481642288298974	0.0454058722956144	0.835	0.167194183315487	1
chr7	56362101	56450010	-0.0961825421822458	0.480912710911229	0.0459264868574404	0.835	0.167469280782815	1
chr14	40686056	40887312	-0.0952910798863259	0.47645539943163	0.0492513207636469	0.842	0.169465955948909	1
chr4	100937264	101014779	-0.0951915061408283	0.475957530704142	0.0496447397222995	0.844	0.16970555696884	1
chr1	231243034	231349349	-0.0948361939207649	0.474180969603825	0.0509137377167502	0.845	0.170489436848862	1
chr3	161884911	162317560	-0.094747113619436	0.47373556809718	0.0512598280788731	0.846	0.170658044973999	1
chr2	130810137	130832517.5	-0.0943784135491761	0.47189206774588	0.0527595529814058	0.847	0.171586868680893	1
chr11	31870646	32055233	-0.0936313549114727	0.468156774557364	0.0558684501659459	0.855	0.173471138430229	1
chr2	53261081	53385253	-0.0930052791614838	0.465026395807419	0.0585099774597559	0.862	0.175030024078423	1
chr12	73005050	73085225	-0.0926307818188568	0.463153909094284	0.0601398560027451	0.866	0.176003218344564	1
chr7	45215914.5	45302508	-0.0924215724434256	0.462107862217128	0.0610598055977898	0.867	0.17656228739107	1
chr20	23062980.5	23123952	-0.0924134775861003	0.462067387930502	0.0610834698960546	0.867	0.176574119540203	1
chr16	62704307	62988282	-0.0921600547068681	0.46080027353434	0.0622666848092953	0.867	0.177218971667919	1
chr5	114971559	115167455	-0.0908516102186792	0.454258051093396	0.0684992693647911	0.88	0.180963846868326	1
chr6	8651682	8776585	-0.0907010061915387	0.453505030957694	0.0692476527974159	0.882	0.181404594423508	1
chr8	26605869	26688025	-0.0904453208021818	0.452226604010909	0.0706290562086244	0.884	0.182141145707	1
chr3	140801747	140866589	-0.0902906378310733	0.451453189155366	0.0714099780513634	0.885	0.182611473635014	1
chr6	162831837	162865214.5	-0.0895641027004515	0.447820513502257	0.075317545302341	0.886	0.184628855062089	1
chr12	16237483	16432040	-0.0895081204443866	0.447540602221933	0.0755808106205371	0.888	0.184735344404281	1
chr2	105406666	105586610	-0.0890747884431469	0.445373942215735	0.0778644154030917	0.891	0.185930391466654	1
chr4	10299145	10412057	-0.0886018872840174	0.443009436420087	0.0805680614798469	0.894	0.187228969833936	1
chr20	3677914	3726025.5	-0.0864431901104912	0.432215950552456	0.0939738864468648	0.91	0.192795996000734	1
chr5	90471712	90515572	-0.086415473701877	0.432077368509385	0.094154326721134	0.91	0.19284036655998	1
chr4	56534223	56839901	-0.0861247759500403	0.430623879750202	0.0961214215143968	0.914	0.193470428501281	1
chr4	146951349	147075042	-0.0857029554638676	0.428514777319338	0.0989581792688915	0.914	0.194393336133609	1
chr7	87027887	87109559	-0.0856605279811343	0.428302639905672	0.0992303186989369	0.914	0.194502783513083	1
chr19	36961371	37108188	-0.0855714208485988	0.427857104242994	0.0998840449385024	0.914	0.194698013973768	1
chr1	186426136	186504948	-0.0854613217345016	0.427306608672508	0.10063538640841	0.914	0.194940573030982	1
chr22	20192428	20279179	-0.0850035761462632	0.425017880731316	0.103862605084274	0.914	0.195984760191917	1
chr5	121906973	122132211	-0.0849319119376908	0.424659559688454	0.104368429459685	0.914	0.196174074578036	1
chr8	70845447	70920406	-0.0847235291953477	0.423617645976738	0.105820825765688	0.914	0.196676940916163	1
chr11	11757920	11836137	-0.0837558640948555	0.418779320474277	0.113038436736457	0.915	0.199061118966343	1
chr14	97127338	97202887	-0.083725859574792	0.41862929787396	0.11328986990552	0.918	0.199132111861138	1
chr6	159639403	159872297	-0.083347959726328	0.41673979863164	0.116165082144695	0.92	0.20021179546947	1
chr1	35413570.5	35581062	-0.0829688003468593	0.414844001734296	0.119102413166816	0.921	0.201288521040519	1
chr2	110859091	110979750	-0.0828603146495965	0.414301573247982	0.119972076128048	0.922	0.201560660470565	1
chr4	26525187	26609417	-0.0827701199315736	0.413850599657868	0.120652424703161	0.922	0.201803219527779	1
chr3	156636856	156793711	-0.0823845465791642	0.411922732895821	0.123631168247245	0.925	0.202956854068189	1
chr6	155803118	155850469	-0.0821113904418294	0.410556952209147	0.125749122941946	0.927	0.203690447314398	1
chr5	13745921	13843916	-0.0818953448946192	0.409476724473096	0.127473658677994	0.928	0.204258390472754	1
chr8	24880841	24931606	-0.0818774091363883	0.409387045681942	0.127597896243884	0.928	0.204314593181132	1
chr13	114318840.5	114325774.5	-0.0816366664581435	0.408183332290718	0.129665564304772	0.928	0.205033396240926	1
chr2	101257411.5	101359133	-0.0814679678287244	0.407339839143622	0.131067673976963	0.931	0.205515556318072	1
chr13	45237985	45333293	-0.08131670772405	0.40658353862025	0.132386958605226	0.931	0.205926723500423	1
chr14	59422098	59565187	-0.0810983906066584	0.405491953033292	0.134149948825955	0.933	0.206521288994326	1
chr2	152476400	152564602	-0.0806116345042798	0.403058172521399	0.138060474114216	0.934	0.208056510344256	1
chr10	120600246	120718790	-0.0803482871369761	0.401741435684881	0.140231673480013	0.934	0.208793061627749	1
chr3	111194931	111280921	-0.0799711989034432	0.399855994517216	0.143248871508776	0.936	0.210029521212085	1
chr14	21317205	21386453	-0.0798193552077565	0.399096776038783	0.144559282025191	0.936	0.210493933065532	1
chr6	105528070	105617520	-0.079763102230406	0.39881551115203	0.145011861729505	0.936	0.210668457265235	1
chr7	91742501	91795383	-0.0797001625398311	0.398500812699156	0.145603469186126	0.937	0.210822275203957	1
chr21	33948002	33958141.5	-0.0795414994525031	0.397707497262516	0.146967124373636	0.938	0.211316267430235	1
chr17	33474456	33580897	-0.0793861287449766	0.396930643724883	0.148224290218954	0.938	0.211816175731079	1
chr2	191894418	191916269	-0.0793433933636186	0.396716966818093	0.148552632357378	0.938	0.211949287408818	1
chr6	144479349	144570706	-0.0792292361865509	0.396146180932754	0.1495465328845	0.938	0.212369328703019	1
chr9	18825658	18978650	-0.0790707036024202	0.395353518012101	0.15091906218386	0.938	0.213014180830735	1
chr19	18170383	18198502	-0.0789445342474052	0.394722671237026	0.151945501121096	0.938	0.213434222124936	1
chr14	104440738.5	104611705	-0.078743052566292	0.39371526283146	0.153927386100774	0.939	0.214188521632127	1
chr4	42270717	42331783	-0.0782701515173116	0.391350757586558	0.1580715963344	0.94	0.215877560920778	1
chr17	15620678	15646415	-0.0778832328314191	0.389416164157096	0.161414178464305	0.941	0.21733883133863	1
chr2	23508948	23574549	-0.0776471690893066	0.388235845446533	0.163404937555833	0.943	0.218243990747259	1
chr3	101798142	101842686	-0.0770094482627913	0.385047241313956	0.168611083174092	0.943	0.220530553567097	1
chr7	134820312	134850443	-0.0769758108522602	0.384879054261301	0.168886180641421	0.943	0.220660707207554	1
chr17	58740978	58824592	-0.0767600657540074	0.383800328770037	0.17064917086215	0.944	0.221406132602895	1
chr15	76400783	76440426.5	-0.0765626033016582	0.382813016508291	0.172335252113518	0.944	0.222228466967598	1
chr3	13134432	13213415	-0.0761781589922318	0.380890794961159	0.175515142192852	0.945	0.223790310653075	1
chr10	71712830	71733952	-0.0759951046746502	0.379975523373251	0.17712431447486	0.946	0.224621519129627	1
chr11	119368475	119438953	-0.0759331171925364	0.379665585962682	0.177594642402873	0.946	0.22488182641054	1
chr5	78298157	78407637.5	-0.0758510260315492	0.379255130157746	0.178322319574516	0.946	0.225216084623531	1
chr5	1640521.5	1710235	-0.0757645792010411	0.378822896005206	0.178987877963214	0.946	0.225511888351841	1
chr15	100537915.5	100579795	-0.075318379920549	0.376591899602745	0.182342292242251	0.946	0.227301500908117	1
chr15	83515296	83544284	-0.07482031978534	0.3741015989267	0.185930391466654	0.946	0.229173938508321	1
chr17	74884490.5	74940231.5	-0.0745106198609842	0.372553099304921	0.18807201045962	0.947	0.230363069496128	1
chr6	117732471	117748486	-0.0741529756007293	0.370764878003646	0.190228419639001	0.947	0.231803633652999	1
chr4	185888982	185961240	-0.0740850577501919	0.370425288750959	0.190648460933202	0.947	0.23208168915761	1
chr12	7174923	7188070.5	-0.073676324611553	0.368381623057765	0.192766415627903	0.947	0.23370269358875	1
chr10	10902737	10953578	-0.073454303859496	0.36727151929748	0.193943714466577	0.947	0.234548692251717	1
chr7	2904671	2933297	-0.0734340783287367	0.367170391643683	0.19403245558507	0.947	0.234613769071945	1
chr1	204586547	204621504	-0.0734312901566535	0.367156450783268	0.19404132969692	0.947	0.234619685146512	1
chr4	123704747	123761683	-0.0729814641258131	0.364907320629066	0.196020256639315	0.947	0.236329430696144	1
chr16	6624015.5	6696205.5	-0.0729677365636184	0.364838682818092	0.196064627198561	0.947	0.236364927143542	1
chr3	14699088	14719326	-0.0727132207709236	0.363566103854618	0.196786388295638	0.947	0.237181345433678	1
chr10	116444251.5	116475283	-0.0725510296234726	0.362755148117363	0.197162059030592	0.947	0.237761120741166	1
chr2	85920000	85933069	-0.0721056925967895	0.360528462983947	0.197800995083742	0.947	0.239180978637055	1
