# Supplementary material for: Large hypomethylated blocks as a universal defining epigenetic alteration in human solid tumors
Source: Genome Med. 2014 Aug 26;6(8):61. doi: 10.1186/s13073-014-0061-y (PMC4154522; doi:10.1186/s13073-014-0061-y)
Supplement: Additional file 2: — Data 1–11. Listing of individual blocks identified in comparisons between sample datasets. Columns in order are: chromosome, start coordinate of block, end coordinate of block, difference of average probe methylation per set within block, area (block length X difference of average probe methylation per set within block), P value for block difference significance, family-wise error rate of block difference, P value area and family-wise error rate area. Datasets are determined by comparisons between: (1) breast cancer vs. breast normal, (2) breast ductal carcinoma in situ vs. breast normal, (3) colon cancer vs. colon normal, (4) colon tubular adenoma vs. colon normal, (5) lung cancer vs. lung normal, (6) pancreas adenocarcinoma vs. pancreas normal, (7) pancreas intraductal papillary mucinous neoplasm vs. pancreas normal, (8) Pancreas neuroendocrine tumor vs. pancreas normal, (9) thyroid cancer vs. thyroid normal, (10) thyroid follicular adenoma vs. thyroid normal, (11) thyroid adenomatoid nodule (benign) vs. thyroid normal. [file 13073_2014_61_MOESM2_ESM.zip › 1714377612132518_add9.csv]

chr	start	end	value	area	p.value	fwer	p.valueArea	fwerArea
chr2	217471148	219051445	-0.0846666653794591	14.8166664414054	0	0	0	0
chr1	152020284	153438468	-0.0923193736352856	13.6632672980223	0	0	0	0
chr11	4841204	6401965	-0.0809969453917851	13.202502098861	0	0	0	0
chr14	101039724	101700091	-0.0819550310735287	10.3263339152646	0	0	0	0
chr13	93744490	95601186	-0.103022144873269	8.44781587960805	0	0	0	0
chr1	158155757	159685185	-0.0875256893904214	8.40246618148045	0	0	0	0
chr2	237128101	238374408	-0.0654574721332892	7.98581160026128	0	0	2.54323499491353e-06	0.001
chr15	60786924	62090749.5	-0.0954039368224202	7.63231494579362	0	0	1.01729399796541e-05	0.004
chr1	57142074	58740398	-0.0920504907985296	7.27198877308384	0	0	1.52594099694812e-05	0.006
chr2	188406934	190258603	-0.0891393691010967	7.22028889718883	0	0	1.52594099694812e-05	0.006
chr11	78380911	80125365	-0.0789073607646982	6.86494038652874	0	0	2.28891149542218e-05	0.006
chr2	65803291	67461943	-0.0851528938498148	6.81223150798519	0	0	2.28891149542218e-05	0.006
chr7	41137309	42386277	-0.081125584373794	6.57117233427731	0	0	2.79755849440488e-05	0.007
chr5	169058209	170221941	-0.0793570435996135	6.4279205315687	0	0	3.05188199389624e-05	0.008
chr6	132858517.5	134142209	-0.081024436927586	6.40093051727929	0	0	3.05188199389624e-05	0.008
chr6	32189216	32399399	-0.0787036418557761	6.37499499031786	0	0	3.05188199389624e-05	0.008
chr2	100190218	101124858	-0.0838169501695383	6.28627126271537	0	0	3.30620549338759e-05	0.009
chr1	55741581	56843755	-0.0818416960106719	6.21996889681106	0	0	4.323499491353e-05	0.012
chr4	16077588.5	17416010	-0.0896221310323458	6.18392704123186	0	0	4.323499491353e-05	0.012
chr7	136104676	137489165	-0.0795178848369969	5.80480559310077	0	0	5.08646998982706e-05	0.014
chr11	55110223.5	56143818	-0.0897392906079407	5.74331459890821	0	0	5.08646998982706e-05	0.014
chr2	161137002	161957720	-0.0843074028468389	5.6485959907382	0	0	5.34079348931841e-05	0.014
chr5	38048847	39010542	-0.0937008116851005	5.43464707773583	0	0	6.10376398779247e-05	0.016
chr12	54935674	55873492	-0.0793349718092458	4.91876825217324	0	0	0.000116988809766022	0.026
chr7	81130829	82450251	-0.0963012876065391	4.91136566793349	0	0	0.000116988809766022	0.026
chr21	31538803	32412191	-0.0864757144379138	4.75616429408526	0	0	0.000127161749745676	0.028
chr12	96866424	98178057	-0.0854386262105093	4.69912444157801	0	0	0.000134791454730417	0.03
chr5	158125970	159436210	-0.0772594803778543	4.63556882267126	0	0	0.000137334689725331	0.03
chr8	68511455	70178257	-0.098020520469845	4.60696446208272	0	0	0.000137334689725331	0.03
chr15	68549292.5	69003950.5	-0.0779357792768541	4.59821097733439	0	0	0.000139877924720244	0.03
chr1	81510925	82390162	-0.0945020584548622	4.53609880583339	0	0	0.000144964394710071	0.03
chr14	106003438	106444921.5	-0.0855629873268809	4.53483832832469	0	0	0.000144964394710071	0.03
chr1	4744796	5779273	-0.0758337510580326	4.47419131242392	0	0	0.000157680569684639	0.032
chr7	77703597	79166927	-0.0882055871514778	4.41027935757389	0	0	0.000162767039674466	0.033
chr6	135826776	136732287	-0.0819779634497523	4.34483206283687	0	0	0.000175483214649034	0.033
chr11	7818165	8550221	-0.0802825121045924	4.33525565364799	0	0	0.000175483214649034	0.033
chr8	92828658	93889911	-0.086601255822068	4.24346153528133	0	0	0.000183112919633774	0.033
chr4	176339367	177968622	-0.0881604137990161	4.23169986235277	0	0	0.000188199389623601	0.033
chr7	93534024	94059900	-0.0917239967377347	4.2193038499358	0	0	0.000190742624618515	0.033
chr4	113690888	114505779	-0.0867919285341602	4.16601256963969	0	0	0.000200915564598169	0.034
chr7	90094649	91233091	-0.08094093843377	4.12798786012227	0	0	0.000211088504577823	0.035
chr12	8637618	9287358	-0.0763059650662084	4.12052211357526	0	0	0.000213631739572737	0.035
chr7	142326341	142660973	-0.0948040729055959	4.07657513494062	0	0	0.000218718209562564	0.035
chr11	91717555	92787048	-0.0901773171391845	4.0579792712633	0	0	0.000221261444557477	0.035
chr8	97316933	98194116	-0.0791628636007443	4.03730604363796	0	0	0.000223804679552391	0.035
chr6	49450396	50488809	-0.0888457783448828	3.99806002551973	0	0	0.000233977619532045	0.035
chr7	28152868	28682948	-0.0765371606549283	3.97993235405627	0	0	0.000233977619532045	0.035
chr15	86584249	88521695	-0.0850994987490964	3.91457694245843	0	0	0.000249237029501526	0.036
chr7	68922405	69707270	-0.112901531351102	3.83865206593748	0	0	0.00025940996948118	0.036
chr4	88528296.5	88996936	-0.0971595550706345	3.78922264775475	0	0	0.000279755849440488	0.038
chr11	30251376.5	31269140	-0.0990617177050004	3.76434527279001	0	0	0.00029501525940997	0.04
chr3	28982939	29967204	-0.0897756118076504	3.68080008411367	0	0	0.000320447609359105	0.041
chr5	166524123	167532460	-0.0850076104138182	3.65532724779418	0	0	0.000320447609359105	0.041
chr1	18092882.5	18686888.5	-0.0811207818157211	3.65043518170745	0	0	0.000320447609359105	0.041
chr1	14730610	15224956	-0.0784184291844577	3.5288293133006	0	0	0.00034587995930824	0.043
chr11	45539734	45820489	-0.0812846677546297	3.49524071344908	0	0	0.000368769074262462	0.046
chr11	25794249	27160935	-0.0965426249847387	3.47553449945059	0	0	0.000376398779247202	0.047
chr7	42956543	43601539	-0.0827373046514061	3.47496679535906	0	0	0.000376398779247202	0.047
chr2	58130074	59303635	-0.0800618978264545	3.44266160653754	0	0	0.000381485249237029	0.047
chr12	72259306	73085225	-0.0807027318867952	3.3895147392454	0	0	0.000396744659206511	0.048
chr5	155133584	155956646	-0.102338092715028	3.37715705959593	0	0	0.000399287894201424	0.048
chr3	132563279	133193741	-0.0935029735046909	3.36610704616887	0	0	0.000409460834181078	0.05
chr19	43012255	43774901	-0.079568355211101	3.34187091886624	0	0	0.000414547304170905	0.051
chr7	3157722	3723660	-0.0928192210380628	3.34149195737026	0	0	0.000414547304170905	0.051
chr3	24887420	25689774	-0.100725658962442	3.3239467457606	0	0	0.000419633774160732	0.051
chr2	143569522	144565650	-0.0867766673678168	3.29751335997704	0	0	0.0004323499491353	0.052
chr6	90619788	91153758	-0.0860404688850955	3.26953781763363	0	0	0.000439979654120041	0.052
chr13	37566862	38518217	-0.0988133782375724	3.26084148183989	0	0	0.000445066124109868	0.052
chr3	97731222	98517048	-0.0892555474409886	3.21319970787559	0	0	0.000470498474059003	0.054
chr11	94372017	94695919	-0.0890931772731841	3.20735438183463	0	0	0.000470498474059003	0.054
chr1	157485456	157938690	-0.0970538873098979	3.20277828122663	0	0	0.000470498474059003	0.054
chr13	36073819	36700036.5	-0.0831482160599953	3.15963221027982	0	0	0.000501017293997965	0.056
chr18	61143768	61646886	-0.0954392106409931	3.14949395115277	0	0	0.000503560528992879	0.056
chr11	88910913	89797537	-0.120845528885214	3.14198375101557	0	0	0.000508646998982706	0.056
chr17	32504524	33211323	-0.0805443935327122	3.14123134777577	0	0	0.000508646998982706	0.056
chr16	65932917	66298610	-0.0871722082196693	3.13819949590809	0	0	0.00051119023397762	0.056
chr7	22528033	23107488	-0.087043441872638	3.13356390741497	0	0	0.000513733468972533	0.056
chr10	64005030	64824703	-0.0908542953560218	3.08904604210474	0	0	0.000536622583926755	0.056
chr3	38567652	39035756	-0.0893096249277689	3.03652724754414	0	0	0.000582400813835198	0.058
chr5	168174812	168894603	-0.0798897727986828	3.03581136634995	0	0	0.000582400813835198	0.058
chr2	129120791	129698012	-0.0796534894545976	3.02683259927471	0	0	0.000587487283825025	0.058
chr10	50118141	50437065	-0.0916538150004278	3.02457589501412	0	0	0.000590030518819939	0.058
chr6	118097745	119105122	-0.0870658684632876	2.96023952775178	0	0	0.000630722278738555	0.06
chr3	139629229	140587268	-0.105302344518859	2.94846564652804	0	0	0.000638351983723296	0.06
chr5	151284294	152591026	-0.0943589591148912	2.92512773256163	0	0	0.00064852492370295	0.06
chr6	74371222	75473865	-0.0966315412172747	2.89894623651824	0	0	0.000658697863682604	0.06
chr20	31482267	31887074	-0.102867967638973	2.88030309389124	0	0	0.000668870803662258	0.06
chr17	63280391	63823913	-0.0881018958897474	2.81926066847192	0	0	0.000696846388606307	0.061
chr6	71594849	72396934	-0.0849295574850038	2.80267539700512	0	0	0.000699389623601221	0.061
chr5	6828054	7888576	-0.0822246876038378	2.79563937853049	0	0	0.000701932858596134	0.061
chr12	104808130	105323570	-0.0825887698079131	2.72542940366113	0	0	0.000747711088504578	0.061
chr12	99118507	100247193	-0.0937063186531046	2.71748324094003	0	0	0.000750254323499491	0.061
chr11	83028240.5	84019667	-0.106980344506193	2.67450861265484	0	0	0.000790946083418108	0.064
chr13	25919442	26649044.5	-0.0986239950013799	2.66284786503726	0	0	0.000801119023397762	0.064
chr2	29203021	29537776	-0.0940835923797748	2.63434058663369	0	0	0.000818921668362157	0.065
chr11	932441	1243130.5	-0.0773944477215329	2.63141122253212	0	0	0.00082146490335707	0.066
chr3	173438075	174255312	-0.119105650116795	2.6203243025695	0	0	0.000829094608341811	0.066
chr15	81734717	82575848	-0.0770670126481912	2.6202784300385	0	0	0.000829094608341811	0.066
chr4	95572122	96836082	-0.0970092386236691	2.61924944283907	0	0	0.000834181078331638	0.066
chr1	100877610	101338750	-0.0902682303106708	2.61777867900945	0	0	0.000841810783316378	0.066
chr1	209346592.5	209629286	-0.104589204204801	2.61473010512002	0	0	0.000846897253306206	0.066
chr7	18194528	19063431	-0.0894098971454615	2.59288701721838	0	0	0.000859613428280773	0.067
chr1	196137378	197099113	-0.0958431992490772	2.58776637972508	0	0	0.000859613428280773	0.067
chr13	54025845	54943816	-0.107465420683487	2.5791700964037	0	0	0.000867243133265514	0.067
chr11	62726223	63177356	-0.0982439404160088	2.55434245081623	0	0	0.000877416073245168	0.068
chr11	34535029.5	34951024	-0.0979173448208133	2.54585096534115	0	0	0.000895218718209563	0.069
chr5	136243322	136687328	-0.121200149096144	2.54520313101903	0	0	0.000895218718209563	0.069
chr5	54100067	54502929	-0.0876829792869318	2.54280639932102	0	0	0.000895218718209563	0.069
chr2	179428308.5	179916184	-0.093111740887676	2.51401700396725	0	0	0.000940996948118006	0.073
chr3	167728023	168558640	-0.0929227898840904	2.50891532687044	0	0	0.000946083418107833	0.073
chr8	40388592	40851636	-0.0920097000184479	2.48426190049809	0	0	0.000971515768056968	0.075
chr5	32599084	33162345.5	-0.0942394293530659	2.45022516317971	0	0	0.00101220752797558	0.078
chr6	72617440	73697156.5	-0.0959298796404005	2.39824699101001	0	0	0.0010707019328586	0.08
chr19	56207123	56704341	-0.08839087798527	2.38655370560229	0	0	0.00108850457782299	0.082
chr22	44220872	45083122	-0.0902710187699275	2.34704648801812	0	0	0.00116225839267548	0.083
chr2	31088984	31511030	-0.0897112430064251	2.33249231816705	0	0	0.00118769074262462	0.084
chr5	146080656	146472905	-0.092461182511086	2.31152956277715	0	0	0.00123601220752798	0.085
chr5	119782696	120400115	-0.0963013287350087	2.31123188964021	0	0	0.00123601220752798	0.085
chr5	35671212	36001375.5	-0.10376442475917	2.28281734470173	0	0	0.00129196337741607	0.088
chr8	126649807	127439142	-0.0983989123837693	2.26317498482669	0	0	0.00133774160732452	0.09
chr6	98261988	99151099	-0.0936878482483123	2.2485083579595	0	0	0.00137080366225839	0.091
chr3	115386082	115837501	-0.0883539006345064	2.20884751586266	0	0	0.00145981688708037	0.097
chr5	111190203	111963982	-0.0909179042820607	2.18202970276946	0	0	0.00151576805696846	0.099
chr2	166881390	167395901	-0.0982616762477449	2.16175687745039	0	0	0.00155391658189217	0.102
chr12	80836629	81349606	-0.0898869083254579	2.15728579981099	0	0	0.00155645981688708	0.102
chr4	156364125	156846936	-0.101945806566255	2.14086193789135	0	0	0.00159969481180061	0.108
chr3	103926553	105015321	-0.105874537211274	2.11749074422549	0	0	0.00167090539165819	0.119
chr19	46543685	47116777	-0.0912353979009913	2.0984141517228	0	0	0.0017293997965412	0.123
chr2	124773563	125425654	-0.104723513538574	2.09447027077148	0	0	0.00173957273652085	0.123
chr10	86863762	87426906	-0.0994263909386602	2.08795420971186	0	0	0.00175991861648016	0.123
chr4	109708824	110267654.5	-0.0994133740171911	2.08768085436101	0	0	0.00175991861648016	0.123
chr5	33515606.5	33946698	-0.0940931673745611	2.07004968224034	0	0	0.00178789420142421	0.124
chr1	793962	1120851.5	-0.0899055739305112	2.06782820040176	0	0	0.00178789420142421	0.124
chr6	114466051	114898257	-0.0981786008767427	2.0617506184116	0	0	0.00181332655137335	0.127
chr20	1424325	1712153	-0.11414003284092	2.05452059113656	0	0	0.00182858596134283	0.127
chr5	127537209.5	128150396	-0.0933148188443931	2.05292601457665	0	0	0.00183367243133266	0.127
chr13	47468197	48128547	-0.0876886379681652	2.0168386732678	0	0	0.00197100712105799	0.139
chr2	178770927	179269232	-0.0865974925080549	1.99174232768526	0	0	0.00203204476093591	0.142
chr11	134510844	134945848	-0.0905094485640857	1.99120786840988	0	0	0.00203204476093591	0.142
chr13	24062873	24298192	-0.0865271903061423	1.99012537704127	0	0	0.00203713123092574	0.142
chr5	83121170	84126244	-0.0861854188669792	1.98226463394052	0	0	0.00208799593082401	0.145
chr5	15510258	15918940	-0.0940541115492397	1.97513634253403	0	0	0.00211597151576806	0.146
chr11	123132447	123430868.5	-0.0857711427916818	1.97273628420868	0	0	0.0021236012207528	0.147
chr8	89048042.5	89478349	-0.0986225353223435	1.97245070644687	0	0	0.0021236012207528	0.147
chr11	108786955	109460118	-0.0915960557424649	1.92351717059176	0	0	0.0023499491353001	0.168
chr10	107833851	108918391	-0.0960512711736746	1.92102542347349	0	0	0.00236520854526958	0.17
chr1	215923004	216707614	-0.09893736777423	1.87980998771037	0	0	0.00255086469989827	0.185
chr3	24083947	24401786	-0.0983440716660811	1.86853736165554	0	0	0.00260935910478128	0.191
chr1	111050810	111490564	-0.109836518140282	1.86722080838479	0	0	0.0026119023397762	0.191
chr12	22882821	23281191	-0.116423999694065	1.86278399510504	0	0	0.00264496439471007	0.193
chr3	116239886	116755155	-0.102957675071153	1.85323815128075	0	0	0.00267548321464903	0.195
chr4	72458478	73020263	-0.0916869045186136	1.83373809037227	0	0	0.00277721261444557	0.2
chr11	106120239.5	106829614	-0.112358538625982	1.79773661801571	0	0	0.00298067141403866	0.211
chr2	18158708	18701853	-0.0981701053471804	1.76706189624925	0	0	0.0031586978636826	0.226
chr11	24101781	25070714	-0.103592698668994	1.7610758773729	0	0	0.00318413021363174	0.228
chr5	152745735	153282014	-0.109106852783274	1.74570964453239	0	0	0.00326551373346897	0.237
chr6	121801389	122273437	-0.0957734617197333	1.7239223109552	0	0	0.00342319430315361	0.25
chr11	110035931.5	110243994	-0.0904852435701126	1.71921962783214	0	0	0.0034587995930824	0.254
chr13	76957970	77302043	-0.111643682221243	1.67465523331864	0	0	0.00380467955239064	0.282
chr20	58478713	59047488	-0.111204712143826	1.6680706821574	0	0	0.00386317395727365	0.287
chr7	24269011	24539647	-0.092135699240833	1.65844258633499	0	0	0.00395473041709054	0.29
chr6	40253980	40400346	-0.103622094602632	1.65795351364211	0	0	0.00395473041709054	0.29
chr5	94076140	94844511	-0.110153850953967	1.6523077643095	0	0	0.00399796541200407	0.295
chr13	40325939	40976678	-0.0970566480056033	1.64996301609526	0	0	0.0040233977619532	0.296
chr2	177464330	177940863	-0.10773413060847	1.61601195912705	0	0	0.00431586978636826	0.31
chr4	93126098	93646144	-0.117937978044906	1.53319371458378	0	0	0.00513479145473042	0.363
chr10	91589363.5	92323247	-0.0957596961150611	1.53215513784098	0	0	0.0051500508646999	0.364
chr8	104492154	105275730	-0.0992620009959652	1.48893001493948	0	0	0.00568413021363174	0.398
chr10	69146234	69509998	-0.113459592866714	1.47497470726728	0	0	0.00588758901322482	0.411
chr6	126848448	127535312.5	-0.104587686011114	1.4642276041556	0	0	0.00600203458799593	0.417
chr13	59939001	60162090	-0.0968845089480372	1.45326763422056	0	0	0.00614191251271618	0.422
chr1	96468567	96991388	-0.100535833603257	1.4075016704456	0	0	0.00680824008138352	0.456
chr3	191670403.5	192135072	-0.0986918420272331	1.38168578838126	0	0	0.00720752797558494	0.481
chr8	85087913	85787158	-0.11366829380076	1.36401952560912	0	0	0.00743641912512716	0.494
chr6	123738929	124603838	-0.112567364801953	1.35080837762343	0	0	0.00766022380467955	0.508
chr10	117642441	117942337	-0.103588544263294	1.34665107542282	0	0	0.00772380467955239	0.512
chr6	70512728	71158220.5	-0.0953333327457122	1.33466665843997	0	0	0.00794252288911495	0.522
chr16	58885137	59627519	-0.119409241550064	1.31350165705071	0	0	0.00828077314343845	0.542
chr5	19288807.5	19928399	-0.109450612690341	1.3134073522841	0	0	0.00828077314343845	0.542
chr13	103702677	104057520	-0.119321813195655	1.3125399451522	0	0	0.00829348931841302	0.542
chr10	81652884.5	81864082	-0.10745016446369	1.28940197356428	0	0	0.00872329603255341	0.568
chr8	87632363	88241337	-0.107184248597286	1.28621098316743	0	0	0.00877670396744659	0.569
chr12	78340971	78680140	-0.0983082451978852	1.27800718757251	0	0	0.00888351983723296	0.572
chr15	38117466	38334926	-0.095938354811232	1.24719861254602	0	0	0.00945320447609359	0.593
chr22	33096709	33487810	-0.110626137449955	1.21688751194951	0	0	0.0101907426246185	0.619
chr8	121186838	121417181	-0.109735117656033	1.20708629421636	0	0	0.0103967446592065	0.627
chr11	22022885	22696197.5	-0.100572906676613	1.20687488011936	0	0	0.0104018311291963	0.627
chr10	83625257	84109562	-0.100105634624358	1.2012676154923	0	0	0.0105162767039674	0.633
chr11	40136810	40436677	-0.0994158751315549	1.19299050157866	0	0	0.0106917599186165	0.638
chr3	172711298	173001443	-0.106996565272083	1.17696221799292	0	0	0.0110528992878942	0.654
chr5	109333225	109962531	-0.10403157540106	1.14434732941166	0	0	0.011823499491353	0.686
chr11	121665709.5	122954435	-0.0701969857043876	7.23028952755192	2.54323499491353e-06	0.001	1.52594099694812e-05	0.006
chr12	24263928	25246439	-0.0747549113449959	4.26102994666477	2.54323499491353e-06	0.001	0.000183112919633774	0.033
chr2	40097661	40960283	-0.0755644479675514	3.47596460650736	2.54323499491353e-06	0.001	0.000376398779247202	0.047
chr11	124120737	124527240	-0.0762609573202527	2.66913350620884	2.54323499491353e-06	0.001	0.000798575788402848	0.064
chr20	23421747	23861259.5	-0.0851654461713395	2.21430160045483	2.54323499491353e-06	0.001	0.00144964394710071	0.097
chr17	66526694	67001018	-0.085572089526078	2.13930223815195	2.54323499491353e-06	0.001	0.00160223804679552	0.109
chr19	39962116	40441558	-0.0901081215384714	1.98237867384637	2.54323499491353e-06	0.001	0.00208799593082401	0.145
chr8	130215373	130799851	-0.0876483558606915	1.92826382893521	2.54323499491353e-06	0.001	0.00232451678535097	0.166
chr2	70853907	71064086	-0.0866875443198889	1.90712597503756	2.54323499491353e-06	0.001	0.00242115971515768	0.173
chr3	35706099.5	36375125	-0.0899781698521417	1.79956339704283	2.54323499491353e-06	0.001	0.002970498474059	0.211
chr1	243657804	244088110	-0.0898904669523898	1.70791887209541	2.54323499491353e-06	0.001	0.00353001017293998	0.259
chr3	179543581	180100722	-0.0927512000676009	1.57677040114922	2.54323499491353e-06	0.001	0.00467700915564598	0.338
chr12	44822398	45312146	-0.0943972895234417	1.51035663237507	2.54323499491353e-06	0.001	0.00541963377416073	0.385
chr6	101674899	102242072	-0.0942938482693643	1.50870157230983	2.54323499491353e-06	0.001	0.00544760935910478	0.386
chr11	48191068	48510647	-0.0916602624177042	1.46656419868327	2.54323499491353e-06	0.001	0.00597151576805697	0.415
chr2	50598121	51074910	-0.0915782299929601	1.46525167988736	2.54323499491353e-06	0.001	0.00599440488301119	0.416
chr19	6772722	7051652	-0.0939983392980305	1.40997508947046	2.54323499491353e-06	0.001	0.0067675483214649	0.455
chr4	93930622	94707534	-0.090913079077349	1.36369618616023	2.54323499491353e-06	0.001	0.0074440488301119	0.495
chr8	118075340	118439510	-0.0934216351776584	1.30790289248722	2.54323499491353e-06	0.001	0.00838504577822991	0.547
chr6	55142260	55639442	-0.0925847459809567	1.29618644373339	2.54323499491353e-06	0.001	0.00861139369277721	0.562
chr2	164331602	164685506	-0.092287774025212	1.29202883635297	2.54323499491353e-06	0.001	0.00868769074262462	0.563
chr13	59458587	59707460	-0.121196577002243	1.21196577002243	2.54323499491353e-06	0.001	0.0103001017293998	0.622
chr5	87018149	87348453	-0.115632050167908	1.15632050167908	2.54323499491353e-06	0.001	0.0115335707019329	0.678
chr3	176223775	176635508	-0.115341886718264	1.15341886718264	2.54323499491353e-06	0.001	0.0116124109867752	0.68
chr8	47748435	48114128	-0.113941236664618	1.13941236664618	2.54323499491353e-06	0.001	0.0119532044760936	0.692
chr6	22897079	23455043	-0.0949178514813999	1.0440963662954	2.54323499491353e-06	0.001	0.0150381485249237	0.767
chr5	112356289	113647903	-0.0721466104998746	5.33884917699072	5.08646998982706e-06	0.002	6.86673448626653e-05	0.018
chr1	64212080	64786354	-0.0732688963559103	4.24959598864279	5.08646998982706e-06	0.002	0.000183112919633774	0.033
chr8	134462409.5	135212805	-0.0745068339904216	3.94886220149235	5.08646998982706e-06	0.002	0.000236520854526958	0.035
chr11	6767796	7526595.5	-0.0752188617963371	3.61050536622418	5.08646998982706e-06	0.002	0.000322990844354018	0.041
chr16	88298917	88549074	-0.0759301661188478	2.73348598027852	5.08646998982706e-06	0.002	0.000742624618514751	0.061
chr3	116936427	117836331	-0.0833343880437178	2.66670041739897	5.08646998982706e-06	0.002	0.000801119023397762	0.064
chr1	221017300	221838383	-0.0819318626757295	2.62181960562335	5.08646998982706e-06	0.002	0.000829094608341811	0.066
chr7	92747381.5	93386540	-0.0812356615007685	2.51830550652382	5.08646998982706e-06	0.002	0.000930824008138352	0.072
chr12	42850430.5	43499608	-0.0786314698522491	2.51620703527197	5.08646998982706e-06	0.002	0.000938453713123093	0.072
chr8	131495998	131914037	-0.0931117451323979	1.21045268672117	5.08646998982706e-06	0.002	0.0103357070193286	0.623
chr2	21646627	22059216	-0.0929949447535138	1.20893428179568	5.08646998982706e-06	0.002	0.0103687690742625	0.626
chr13	39068524.5	39399331	-0.093455947491315	1.12147136989578	5.08646998982706e-06	0.002	0.0125356052899288	0.71
chr6	29003795	29838356	-0.0660348885629137	7.06573307623176	7.62970498474059e-06	0.003	2.03458799593082e-05	0.006
chr12	29470962	30016391	-0.0753157524767912	2.78668284164127	7.62970498474059e-06	0.003	0.000707019328585961	0.061
chr20	29892486	30720887	-0.0834690692693515	2.50407207808055	7.62970498474059e-06	0.003	0.000953713123092574	0.074
chr4	182660124	183251827	-0.0806429050294006	2.49993005591142	7.62970498474059e-06	0.003	0.000953713123092574	0.074
chr1	218759118	219560377	-0.0791521566871538	2.45371685730177	7.62970498474059e-06	0.003	0.00100966429298067	0.078
chr3	98674154	99513656	-0.0835013223834285	2.25453570435257	7.62970498474059e-06	0.003	0.00134791454730417	0.091
chr14	30142862	31021011	-0.0832465729912515	2.24765747076379	7.62970498474059e-06	0.003	0.00137080366225839	0.091
chr3	2696551	3184210	-0.0829066697985212	2.23848008456007	7.62970498474059e-06	0.003	0.00138606307222787	0.091
chr7	123820740	124463149	-0.0894282527915189	1.69913680303886	7.62970498474059e-06	0.003	0.00358596134282808	0.265
chr15	55799927	56091621	-0.0895461486313224	1.43273837810116	7.62970498474059e-06	0.003	0.00643184130213632	0.44
chr1	108231160	108663941	-0.0898771337821943	1.25827987295072	7.62970498474059e-06	0.003	0.00922177009155646	0.587
chr7	84261512	84904903	-0.0895766060002822	1.25407248400395	7.62970498474059e-06	0.003	0.00932858596134283	0.591
chr3	167046050.5	167372613	-0.0908850318299824	1.18150541378977	1.01729399796541e-05	0.003	0.0109155645981689	0.646
chr10	110741628	111234876	-0.0925874985929483	1.11104998311538	7.62970498474059e-06	0.003	0.0128382502543235	0.717
chr8	36347870	36807801	-0.09205911417199	1.10470937006388	7.62970498474059e-06	0.003	0.0130086469989827	0.727
chr3	106917496	107181459	-0.0919288249107287	1.10314589892874	7.62970498474059e-06	0.003	0.0130645981688708	0.727
chr3	7693146	8178458	-0.0919129222635567	1.10295506716268	7.62970498474059e-06	0.003	0.0130671414038657	0.727
chr17	14222235	14532155	-0.0914970957094418	1.0979651485133	7.62970498474059e-06	0.003	0.0132426246185148	0.729
chr2	48956876	49271470	-0.0912705630452301	1.09524675654276	7.62970498474059e-06	0.003	0.0133341810783316	0.731
chr10	48573373	48998683	-0.0910388649894097	1.09246637987292	7.62970498474059e-06	0.003	0.0133952187182096	0.732
chr1	187343088	187673731	-0.0904633976140908	1.08556077136909	1.27161749745676e-05	0.003	0.0135859613428281	0.737
chr5	43714708	44048305	-0.108545660167949	1.08545660167949	7.62970498474059e-06	0.003	0.0135910478128179	0.737
chr10	33260748	34297183	-0.0699043746926942	5.10301935256668	1.01729399796541e-05	0.004	8.39267548321465e-05	0.022
chr1	248042285	248814342.5	-0.0708358025449401	4.6043271654211	1.27161749745676e-05	0.004	0.000137334689725331	0.03
chr15	95810848	97345374	-0.0702479603536099	4.56611742298464	1.27161749745676e-05	0.004	0.000144964394710071	0.03
chr2	6589760	7077912	-0.0826471886379208	2.3967684704997	1.01729399796541e-05	0.004	0.0010707019328586	0.08
chr6	125635749	126299683	-0.0817995397334122	2.37218665226895	1.01729399796541e-05	0.004	0.00111139369277721	0.083
chr1	176430983	177322878	-0.0826474587452949	2.31412884486826	1.01729399796541e-05	0.004	0.00123346897253306	0.085
chr12	91332479	91605181	-0.0886389468093635	1.86141788299663	1.01729399796541e-05	0.004	0.0026500508646999	0.193
chr2	181923138	182458107	-0.088394365205561	1.85628166931678	1.01729399796541e-05	0.004	0.00267039674465921	0.195
chr11	116095774	116344575	-0.0871184386446584	1.82948721153783	1.01729399796541e-05	0.004	0.00279247202441506	0.202
chr11	103572029	104010064	-0.0867417440997247	1.82157662609422	1.01729399796541e-05	0.004	0.00284079348931841	0.205
chr8	96572523	97185039	-0.0865672187031157	1.6447771553592	1.01729399796541e-05	0.004	0.00405900305188199	0.299
chr7	141943158	142048082	-0.0867067732581786	1.56072191864722	1.01729399796541e-05	0.004	0.00484740590030519	0.35
chr8	123050092	123651171	-0.0863400513089461	1.55412092356103	1.01729399796541e-05	0.004	0.00490335707019329	0.355
chr2	154641460	155460868	-0.0862214510432735	1.55198611877892	1.01729399796541e-05	0.004	0.00493133265513734	0.357
chr5	139104833	139365336	-0.0898877558660895	1.07865307039307	1.52594099694812e-05	0.004	0.0138504577822991	0.746
chr13	36857174	37202570	-0.0898096791412199	1.07771614969464	1.52594099694812e-05	0.004	0.013883519837233	0.746
chr7	146842348	147264850	-0.107093538765767	1.07093538765767	1.01729399796541e-05	0.004	0.0141047812817904	0.75
chr8	138493703	139165565.5	-0.105332620785392	1.05332620785392	1.01729399796541e-05	0.004	0.0147126144455748	0.762
chr16	17834936	18166238	-0.0936272798225188	1.02990007804771	1.01729399796541e-05	0.004	0.0155722278738555	0.781
chr11	125050012	125359439	-0.0722235110940226	3.61117555470113	2.03458799593082e-05	0.005	0.000322990844354018	0.041
chr5	142658828	143521702	-0.0740747584184462	3.48151364566697	1.52594099694812e-05	0.005	0.000376398779247202	0.047
chr13	107865571	108817948	-0.0804255994039715	2.41276798211915	1.27161749745676e-05	0.005	0.00105798575788403	0.079
chr4	68604257	69138730	-0.0833974811642158	2.00153954794118	1.27161749745676e-05	0.005	0.00200915564598169	0.14
chr9	117657237	118207596	-0.0845818978711825	1.69163795742365	1.27161749745676e-05	0.005	0.00363936927772126	0.268
chr11	1686379.5	2299463.5	-0.0637141804667918	6.05284714434522	2.03458799593082e-05	0.006	4.57782299084435e-05	0.013
chr6	32945887.5	33209204	-0.0727798091346051	3.49343083846104	2.28891149542218e-05	0.006	0.000368769074262462	0.046
chr11	115085419	115860986	-0.0723942831184397	3.40253130656666	2.79755849440488e-05	0.006	0.00038911495422177	0.048
chr19	35782136	36379165	-0.0741896711812845	3.11596618961395	1.78026449643947e-05	0.006	0.000526449643947101	0.056
chr16	79021949	80061323.5	-0.07438264755631	2.9753059022524	1.78026449643947e-05	0.006	0.000623092573753815	0.059
chr13	43876277	44466424	-0.0746099099716421	2.90978648889404	2.03458799593082e-05	0.006	0.000656154628687691	0.06
chr3	70339951	71057588	-0.0741993092398769	2.44857720491594	2.79755849440488e-05	0.006	0.0010147507629705	0.078
chr17	56306697	56679904	-0.0801440721500768	2.32417809235223	1.78026449643947e-05	0.006	0.00120549338758901	0.085
chr2	173539356	173902435	-0.0806327660426131	2.09645191710794	1.78026449643947e-05	0.006	0.00173448626653103	0.123
chr15	47497566	48064730	-0.0793867292419931	1.98466823104983	2.03458799593082e-05	0.006	0.00206510681586979	0.143
chr11	113669901	114004145	-0.0803193788781274	1.92766509307506	2.54323499491353e-05	0.006	0.00232706002034588	0.166
chr14	96028361	96369800	-0.0821767259762469	1.89006469745368	1.52594099694812e-05	0.006	0.00250762970498474	0.178
chr2	209240193	210316331	-0.0842089219720056	1.76838736141212	1.78026449643947e-05	0.006	0.00314852492370295	0.225
chr8	132986509	133205478	-0.0843623102417212	1.6028838945927	1.78026449643947e-05	0.006	0.00444048830111902	0.322
chr2	220853885	221298903	-0.088981952974645	1.42371124759432	1.52594099694812e-05	0.006	0.00656408952187182	0.45
chr10	10337181.5	10719045	-0.0882783536596991	1.41245365855519	1.52594099694812e-05	0.006	0.00672685656154629	0.452
chr5	89806996	90185030	-0.0866255456095572	1.29938318414336	1.78026449643947e-05	0.006	0.00854781281790437	0.56
chr10	25790938	26214594	-0.103163136204235	1.03163136204235	1.52594099694812e-05	0.006	0.0155188199389624	0.78
chr10	62890369	63246532	-0.0924962544872797	1.01745879936008	1.52594099694812e-05	0.006	0.0160681586978637	0.8
chr5	174622933	174825074	-0.0922188902217995	1.01440779243979	1.52594099694812e-05	0.006	0.0161876907426246	0.805
chr14	63103571	63451319	-0.0904824838208946	0.995307322029841	2.03458799593082e-05	0.006	0.0169277721261445	0.821
chr1	2615690	3143169	-0.0605649640753085	6.17762633568146	2.79755849440488e-05	0.007	4.323499491353e-05	0.012
chr12	9822136.5	10465272	-0.0692305639863528	4.43075609512658	2.28891149542218e-05	0.007	0.000157680569684639	0.032
chr3	150621326	151218968	-0.070204740684299	4.14207970037364	2.28891149542218e-05	0.007	0.000206002034587996	0.035
chr1	237706764	238540640	-0.0761475136569059	2.36057292336408	2.03458799593082e-05	0.007	0.00113173957273652	0.083
chr4	139396968	139792229	-0.0816822647931311	1.79700982544888	1.78026449643947e-05	0.007	0.00298575788402848	0.212
chr8	116068124	116891579	-0.0816095597804394	1.79541031516967	1.78026449643947e-05	0.007	0.00299847405900305	0.213
chr8	55060709	55992250	-0.0800506639427789	1.76111460674114	3.05188199389624e-05	0.007	0.00318413021363174	0.228
chr12	59676888	60358617	-0.0857809333209451	1.45827586645607	1.78026449643947e-05	0.007	0.0060707019328586	0.421
chr14	84105960	84558093	-0.102033857584667	1.02033857584667	1.78026449643947e-05	0.007	0.0159766022380468	0.798
chr15	93362310	94163044	-0.0705474282201991	3.73901369567055	3.05188199389624e-05	0.008	0.000307731434384537	0.04
chr3	55545035	56492969	-0.0706443056991049	3.67350389635346	3.05188199389624e-05	0.008	0.000320447609359105	0.041
chr11	131734198	132031541	-0.072114341911045	3.10091670217493	3.56052899287894e-05	0.008	0.000528992878942014	0.056
chr10	13788657	14247935	-0.0720498108939265	3.02609205754491	3.81485249237029e-05	0.008	0.000587487283825025	0.058
chr11	33375412	33951810	-0.0729741540692113	2.77301785463003	3.05188199389624e-05	0.008	0.000717192268565615	0.061
chr11	120341166	120874859	-0.0736203266770558	2.72395208705106	2.79755849440488e-05	0.008	0.000750254323499491	0.061
chr7	130371296	130712346	-0.0759734640948479	2.35517738694028	2.28891149542218e-05	0.008	0.00114445574771109	0.083
chr6	152554982	153296563	-0.0781776704276206	2.267152442401	2.79755849440488e-05	0.008	0.00133011190233978	0.09
chr7	34969571	35826527	-0.0787772736982091	2.20576366354986	2.54323499491353e-05	0.008	0.00146236012207528	0.097
chr10	93083330	93624759	-0.0780137355947839	2.18438459665395	3.05188199389624e-05	0.008	0.00151576805696846	0.099
chr8	35040351	35685207	-0.0778716628898559	2.18040656091596	3.05188199389624e-05	0.008	0.00152085452695829	0.1
chr7	23349179	24007534	-0.078584312174612	2.04319211653991	2.54323499491353e-05	0.008	0.0018616480162767	0.129
chr7	29739014	29974575	-0.0881688911530287	1.14619558498937	2.54323499491353e-05	0.008	0.0117777212614446	0.684
chr12	5127222	5294958	-0.0867806548941509	1.12814851362396	3.05188199389624e-05	0.008	0.0123067141403866	0.703
chr6	124816609	125299595	-0.0883919416023218	1.06070329922786	2.79755849440488e-05	0.008	0.0144913530010173	0.76
chr17	51546536	52449715	-0.0878255414468197	1.05390649736184	3.05188199389624e-05	0.008	0.0146948118006104	0.762
chr1	165902899	166590947	-0.100367249484085	1.00367249484085	2.03458799593082e-05	0.008	0.0166149542217701	0.811
chr16	83148892	83374884	-0.0990023518596751	0.990023518596751	2.03458799593082e-05	0.008	0.0170854526958291	0.823
chr13	110591252	111193758	-0.0644881483705826	5.73944520498185	2.54323499491353e-05	0.009	5.08646998982706e-05	0.014
chr7	31061401	31747928	-0.0729894492136416	2.70060962090474	3.30620549338759e-05	0.009	0.000762970498474059	0.062
chr8	91440409	92035517	-0.0772671413393536	2.24074709884126	3.05188199389624e-05	0.009	0.00138097660223805	0.091
chr8	107994813	108519393	-0.0774474952143848	2.09108237078839	3.30620549338759e-05	0.009	0.00174465920651068	0.123
chr10	85577907	85974320.5	-0.0816122622560003	1.71385750737601	3.56052899287894e-05	0.009	0.00348931841302136	0.255
chr13	27072501	27316938.5	-0.0823037123794442	1.56377053520944	3.56052899287894e-05	0.009	0.0048118006103764	0.346
chr4	41125894	41288453	-0.0848148282313052	1.35703725170088	2.79755849440488e-05	0.009	0.00752797558494405	0.5
chr5	90422829	90515572	-0.0966871312108395	0.966871312108395	2.28891149542218e-05	0.009	0.0180162767039674	0.843
chr19	51513520.5	52256460	-0.066769911107706	4.40681413310859	3.81485249237029e-05	0.01	0.000162767039674466	0.033
chr2	235840697	236209563	-0.0675806832282022	3.51419552786651	5.08646998982706e-05	0.01	0.000356052899287894	0.044
chr22	36884483	37921640	-0.0675399416500477	3.37699708250239	5.59511698880977e-05	0.01	0.000399287894201424	0.048
chr8	20090225	20375439	-0.0764112599676432	1.91028149919108	5.84944048830112e-05	0.01	0.00240844354018311	0.171
chr5	52536202	52872072	-0.0783528776519786	1.80211618599551	5.34079348931841e-05	0.01	0.00295269582909461	0.211
chr11	117314501	117595028	-0.0804985768031679	1.69047011286653	5.08646998982706e-05	0.01	0.00365208545269583	0.268
chr2	33701277	34128802.5	-0.0804908468143581	1.69030778310152	5.08646998982706e-05	0.01	0.00365462868769074	0.268
chr13	107214285	107687263	-0.0804846565071015	1.69017778664913	5.08646998982706e-05	0.01	0.00365462868769074	0.268
chr6	38690262	39098871	-0.0803229532966784	1.68678201923025	5.08646998982706e-05	0.01	0.00368769074262462	0.272
chr4	71200537	71521677	-0.0811708439577919	1.62341687915584	4.83214649033571e-05	0.01	0.00423702950152594	0.308
chr16	64703265	65149083	-0.0820655812779693	1.55924604428142	3.81485249237029e-05	0.01	0.00486266531027467	0.352
chr1	175355287	175712815	-0.0816368507984702	1.55110016517093	4.06917599186165e-05	0.01	0.00493641912512716	0.358
chr7	82993656	83587829	-0.081356192884461	1.54576766480476	4.57782299084435e-05	0.01	0.00498728382502543	0.36
chr12	125712827	126142896	-0.0856544452713544	1.19916223379896	3.30620549338759e-05	0.01	0.010559511698881	0.634
chr8	32572351	32785757	-0.0854995557321164	1.19699378024963	3.30620549338759e-05	0.01	0.0106154628687691	0.635
chr17	43787766	43942128	-0.0854861336841381	1.19680587157793	3.30620549338759e-05	0.01	0.0106230925737538	0.635
chr3	84851738	85213671	-0.0847648409839508	1.18670777377531	3.30620549338759e-05	0.01	0.010824008138352	0.645
chr8	66933062.5	67104240	-0.0859020852393252	1.11672710811123	3.81485249237029e-05	0.01	0.0126602238046796	0.713
chr2	16767476	16822974	-0.0960600918768535	0.960600918768535	2.54323499491353e-05	0.01	0.0182426246185148	0.846
chr15	88668892	88945783	-0.0956900506806889	0.956900506806889	2.54323499491353e-05	0.01	0.0184206510681587	0.85
chr14	100135277	100578523	-0.0688689296137464	3.09910183261859	5.84944048830112e-05	0.011	0.000528992878942014	0.056
chr13	78034091	78983696	-0.0705093608282118	2.74986507230026	7.37538148524924e-05	0.011	0.00072736520854527	0.061
chr7	38312366	38767436	-0.0699593423302545	2.65845500854967	8.90132248219735e-05	0.011	0.000801119023397762	0.064
chr11	128493331	128750088	-0.0724877533833555	2.39209586165073	5.84944048830112e-05	0.011	0.00107578840284842	0.081
chr5	148434089	148713106	-0.0758290461968452	1.74406806252744	8.90132248219735e-05	0.011	0.00327568667344863	0.237
chr3	148367697	148704523	-0.0809406243042744	1.61881248608549	5.59511698880977e-05	0.011	0.00429043743641913	0.31
chr8	106185570	106636449	-0.0829928339294177	1.49387101072952	3.30620549338759e-05	0.011	0.00563326551373347	0.397
chr2	56067277	56267246	-0.0829777840697433	1.49360011325538	3.30620549338759e-05	0.011	0.00563580874872838	0.397
chr20	60869595	61392703	-0.084468606584282	1.43596631193279	3.05188199389624e-05	0.011	0.00636571719226857	0.436
chr10	122262286.5	122605333	-0.0841214730466326	1.43006504179275	3.56052899287894e-05	0.011	0.00646236012207528	0.444
chr16	61846623	62309996	-0.0843552910876401	1.34968465740224	3.56052899287894e-05	0.011	0.00767802644964395	0.509
chr11	20643929	21263031	-0.0840421357865196	1.34467417258431	3.81485249237029e-05	0.011	0.00776195320447609	0.514
chr6	51089436	51815507	-0.0840210873300285	1.34433739728046	3.81485249237029e-05	0.011	0.00776449643947101	0.514
chr15	75400931	75616272	-0.0851968663794611	1.10755926293299	5.08646998982706e-05	0.011	0.0129450661241099	0.722
chr1	214984215	215373449	-0.0851745843675772	1.1072695967785	5.08646998982706e-05	0.011	0.0129526958290946	0.722
chr4	21546029	22239907	-0.0851510093656241	1.10696312175311	5.08646998982706e-05	0.011	0.0129603255340793	0.723
chr22	43300632	43564007	-0.0850487705230227	1.1056340167993	5.08646998982706e-05	0.011	0.0129883011190234	0.726
chr8	72745197	73012616	-0.0847543796348845	1.1018069352535	5.34079348931841e-05	0.011	0.0131256358087487	0.728
chr1	148739457	149069790	-0.110494719196812	0.994452472771311	2.79755849440488e-05	0.011	0.0169506612410987	0.821
chr19	3778090	4241983	-0.0944367042942035	0.944367042942035	3.05188199389624e-05	0.011	0.0190081383519837	0.864
chr11	126294483.5	127923605	-0.0615427003196646	5.60038572908948	4.06917599186165e-05	0.012	5.59511698880977e-05	0.014
chr19	54848878	55586686	-0.0638511750262839	5.42734987723413	3.81485249237029e-05	0.012	6.10376398779247e-05	0.016
chr11	110763302	111179164	-0.0753616031711005	2.03476328561971	5.08646998982706e-05	0.012	0.00189725330620549	0.132
chr16	70955223	71424455	-0.0778163353965732	1.71195937872461	6.35808748728382e-05	0.012	0.0034969481180061	0.255
chr8	48973636	49320596	-0.0764799143359744	1.68255811539144	8.646998982706e-05	0.012	0.00373346897253306	0.279
chr3	15975501	16233024	-0.0761541834335979	1.67539203553915	9.40996948118006e-05	0.012	0.0037970498474059	0.282
chr8	21155182.5	21683513	-0.0832577238586547	1.33212358173848	4.57782299084435e-05	0.012	0.00797812817904374	0.524
chr19	9092056.5	9362003	-0.0832314364123295	1.24847154618494	4.83214649033571e-05	0.012	0.00943285859613428	0.592
chr13	80888396	81615819	-0.0855744653493385	1.02689358419206	6.10376398779247e-05	0.012	0.0156943031536114	0.787
chr5	115274878	115450589	-0.0847531783212715	1.01703813985526	6.35808748728382e-05	0.012	0.0160910478128179	0.801
chr7	134323035	134653134	-0.0663060096311603	3.24899447192686	7.88402848423194e-05	0.013	0.000452695829094608	0.053
chr2	210443311	210840846	-0.0814384889002155	1.46589280020388	5.34079348931841e-05	0.013	0.00597914547304171	0.416
chr5	55881858	56060091	-0.0827185184654168	1.15805925851583	6.35808748728382e-05	0.013	0.011500508646999	0.675
chr13	72334420	73211779	-0.0841320207249311	1.0937162694241	6.61241098677518e-05	0.013	0.0133570701932859	0.731
chr12	25544552	25707615.5	-0.107960114088233	0.971641026794094	3.30620549338759e-05	0.013	0.0178255340793489	0.838
chr9	13136318	13860785	-0.107500840764701	0.967507566882307	3.30620549338759e-05	0.013	0.0179857578840285	0.843
chr14	22089641	22615871	-0.0687650905864996	2.75060362345998	9.66429298067141e-05	0.014	0.00072736520854527	0.061
chr10	79798897	80097090	-0.0747401201359037	2.31694372421301	4.83214649033571e-05	0.014	0.00123092573753815	0.085
chr12	7448133	7927973	-0.0741575213074858	2.22472563922458	6.61241098677518e-05	0.014	0.00142421159715158	0.095
chr3	100559884	101010124	-0.0813468677924256	1.38289675247124	6.61241098677518e-05	0.014	0.00719735503560529	0.48
chr3	164905498	164915196	0.163651791386149	1.3092143310892	3.56052899287894e-05	0.014	0.00835452695829095	0.545
chr12	34752734.5	34759279	-0.261820078153938	1.30910039076969	3.56052899287894e-05	0.014	0.00835452695829095	0.545
chr4	14406369	14870443	-0.0844968472782079	1.01396216733849	6.86673448626653e-05	0.014	0.0162004069175992	0.806
chr11	99975877	100306916	-0.0874589485058168	0.962048433563985	5.59511698880977e-05	0.014	0.0182019328585961	0.844
chr3	114903923	115155686	-0.106704049862064	0.960336448758579	3.56052899287894e-05	0.014	0.0182629704984741	0.847
chr1	6040824	6474383	-0.0630278996978482	5.2313156749214	5.34079348931841e-05	0.015	7.62970498474059e-05	0.02
chr14	51897632	52434702	-0.0649545531256342	3.70240952816115	9.40996948118006e-05	0.015	0.000315361139369278	0.041
chr17	53784724	54398673	-0.0750117261934655	2.02531660722357	6.35808748728382e-05	0.015	0.00193794506612411	0.137
chr3	182833979.5	183049041	-0.0834588104605905	1.08496453598768	8.39267548321465e-05	0.015	0.0135961342828077	0.737
chr1	76695186	76976572	-0.0825610114239537	1.0732931485114	0.000104272634791455	0.015	0.0140259409969481	0.75
chr3	161138842	161577612	-0.0824560642835987	1.07192883568678	0.000104272634791455	0.015	0.0140691759918616	0.75
chr18	6833417	7038844.5	-0.104693296587956	0.942239669291605	3.81485249237029e-05	0.015	0.0191098677517803	0.868
chr5	88244686	88462828	-0.104592067935522	0.941328611419701	3.81485249237029e-05	0.015	0.019148016276704	0.869
chr1	42039865	42506666.5	-0.0681155981731125	2.7246239269245	0.000122075279755849	0.016	0.000747711088504578	0.061
chr7	1595067	1819257	-0.0683069190988371	2.52735600665697	0.000132248219735504	0.016	0.000915564598168871	0.071
chr16	65312403	65794720	-0.0713040643964103	2.28173006068513	0.000101729399796541	0.016	0.00129196337741607	0.088
chr13	32183063	32786764	-0.071166268635654	2.27732059634093	0.000109359104781282	0.016	0.00130213631739573	0.088
chr11	125573745	125770116	-0.080331704192593	1.44597067546667	7.62970498474059e-05	0.016	0.00623092573753815	0.428
chr14	20502658	20711112.5	-0.0815300854402589	1.14142119616363	9.40996948118006e-05	0.016	0.011912512716175	0.691
chr12	52799285	53369938	-0.0637658318624344	4.90996905340745	5.84944048830112e-05	0.017	0.000116988809766022	0.026
chr7	106481485	106826042	-0.0746375383345703	1.71666338169512	0.000134791454730417	0.017	0.00347405900305188	0.255
chr11	112668535	113158301	-0.0779364092283172	1.55872818456634	0.000111902339776195	0.017	0.0048677517802645	0.352
chr14	34407432	35135441	-0.0803805841028964	1.36646992974924	9.15564598168871e-05	0.017	0.00741861648016277	0.494
chr8	11742488	12285204	-0.0653864018150307	3.07316088530645	0.000132248219735504	0.018	0.00055442522889115	0.057
chr1	202958166	203192618.5	-0.0663630408903075	2.72088467650261	0.000155137334689725	0.018	0.000750254323499491	0.061
chr1	223104742	223715195	-0.0732854697916479	2.27184956354109	8.1383519837233e-05	0.018	0.00130976602238047	0.088
chr3	23305946	23818150	-0.0724187744420331	2.24498200770303	0.000101729399796541	0.018	0.00137334689725331	0.091
chr12	69950496	70219209	-0.0802253913919067	1.36383165366241	9.66429298067141e-05	0.018	0.0074440488301119	0.495
chr4	155512977.5	156268508	-0.080099588745436	1.36169300867241	9.66429298067141e-05	0.018	0.00746948118006104	0.496
chr8	30624292	30892383	-0.0815416757839856	1.06004178519181	0.000127161749745676	0.018	0.0145167853509664	0.76
chr19	42071114	42618407	-0.0670004026271678	2.68001610508671	0.000152594099694812	0.019	0.000783316378433367	0.064
chr9	138289504	138653071	-0.0711488634801568	2.20561476788486	0.000139877924720244	0.019	0.00146236012207528	0.097
chr10	127823065	128153186	-0.0738013441589585	2.06643763645084	9.15564598168871e-05	0.019	0.00180061037639878	0.125
chr3	78556150	79223576.5	-0.0739569875548593	1.92288167642634	0.000101729399796541	0.019	0.0023499491353001	0.168
chr8	125102419	125367228	-0.0780255643862333	1.48248572333843	0.000124618514750763	0.019	0.00576042726347915	0.405
chr14	76779341	77041243.5	-0.077962474093624	1.48128700777886	0.000127161749745676	0.019	0.00578585961342828	0.406
chr6	128752877	129418540	-0.0796597786644607	1.35421623729583	0.000104272634791455	0.019	0.00757375381485249	0.503
chr14	53246343	53487123	-0.0795187574140541	1.35181887603892	0.000109359104781282	0.019	0.00762970498474059	0.506
chr7	96220185	96483662	-0.0862309484103372	0.948540432513709	7.37538148524924e-05	0.019	0.0188199389623601	0.861
chr12	108495363	108936952	-0.0670191712170584	2.47970933503116	0.000175483214649034	0.02	0.000974059003051882	0.075
chr10	30894357	31147088	-0.0718621017067334	2.155863051202	0.000137334689725331	0.02	0.00156408952187182	0.102
chr11	111332563	111602911	-0.0774838273195372	1.47219271907121	0.000139877924720244	0.02	0.0059028484231943	0.411
chr5	116039174	116385371.5	-0.0786375235781921	1.41547542440746	0.000127161749745676	0.02	0.00668616480162767	0.451
chr1	205884321	205919667	-0.0848406180029519	0.933246798032471	9.91861648016277e-05	0.02	0.0195371312309257	0.873
chr2	68968418	69281317	-0.065264287362568	2.61057149450272	0.000213631739572737	0.021	0.000846897253306206	0.066
chr17	3030185	3391678	-0.0736751548961743	1.91555402730053	0.000119532044760936	0.021	0.00238555442522889	0.17
chr14	85938115	86705163	-0.0736867805117033	1.69479595176918	0.000178026449643947	0.021	0.00362665310274669	0.266
chr3	150088779	150345472	-0.0763441643328105	1.52688328665621	0.000157680569684639	0.021	0.00520091556459817	0.369
chr11	59015338	59323549.5	-0.078310024408413	1.40958043935143	0.000137334689725331	0.021	0.00677772126144456	0.456
chr8	105502059	105801145	-0.0841229490325061	0.925352439357568	0.000114445574771109	0.021	0.019941505595117	0.877
chr16	63619095	64128218	-0.0839799208444855	0.92377912928934	0.000116988809766022	0.021	0.020027975584944	0.877
chr3	158547325	159614993	-0.0656684350489511	2.49540053186014	0.00021617497456765	0.022	0.000963886063072228	0.074
chr16	77797358	78218445	-0.0726876440685931	2.03525403392061	0.000144964394710071	0.022	0.00189471007121058	0.132
chr2	67601521	68157113	-0.0735296399403677	1.91177063844956	0.000122075279755849	0.022	0.00240844354018311	0.171
chr11	28399967.5	28985617	-0.0732405706890999	1.9042548379166	0.000142421159715158	0.022	0.00242878942014242	0.174
chr5	71155577	71462729	-0.0731255492206001	1.9012642797356	0.000144964394710071	0.022	0.0024440488301119	0.174
chr8	58788163	59494306	-0.0732498080088976	1.83124520022244	0.000170396744659207	0.022	0.0027822990844354	0.201
chr12	113039303	113405926	-0.0753766409546933	1.50753281909387	0.000198372329603255	0.022	0.00546286876907426	0.387
chr10	54114224	54539758	-0.0787205782818449	1.33824983079136	0.000152594099694812	0.022	0.00787131230925738	0.518
chr3	3505881	3890832	-0.0785109869058322	1.25617579049332	0.000165310274669379	0.022	0.00926500508646999	0.589
chr4	58086247	58411476	-0.0889552815642244	0.889552815642244	8.1383519837233e-05	0.022	0.0217472024415056	0.898
chr2	19249137	20001490	-0.0671114961954663	2.41601386303679	0.000193285859613428	0.023	0.00105544252288912	0.079
chr3	86703014	87236391	-0.0798611687028543	1.19791753054281	0.000132248219735504	0.023	0.0105951169888098	0.635
chr4	183851557	184237352.5	-0.0648179244158748	2.39826320338737	0.000274669379450661	0.024	0.0010707019328586	0.08
chr1	97181347	98036695	-0.0755194913243901	1.43487033516341	0.000218718209562564	0.024	0.00638351983723296	0.438
chr15	33472351	34280002	-0.075437556992928	1.43331358286563	0.000221261444557477	0.024	0.00641912512716175	0.44
chr1	13796840	14052489	-0.0780361154568179	1.3266139627659	0.000170396744659207	0.024	0.00807222787385554	0.528
chr13	49280334	49595616	-0.078300950606419	1.2528152097027	0.000178026449643947	0.024	0.00935656154628688	0.591
chr4	127637465	128064781	-0.0781621286356536	1.25059405817046	0.000180569684638861	0.024	0.00940233977619532	0.591
chr20	67041	251829	-0.0795476454659768	1.11366703652367	0.000170396744659207	0.024	0.0127670396744659	0.716
chr10	113109331	113597444	-0.088563733774799	0.88563733774799	9.15564598168871e-05	0.024	0.0219608341810783	0.9
chr1	236016383	236372060	-0.068562268385852	2.19399258834726	0.000213631739572737	0.025	0.00149033570701933	0.098
chr4	15068643	15482860	-0.0685601624012268	2.19392519683926	0.000213631739572737	0.025	0.00149033570701933	0.098
chr15	59841613	60440872	-0.0719211714834438	2.01379280153643	0.000175483214649034	0.025	0.00197863682604273	0.139
chr4	62076499	62799523	-0.0717051020063744	2.00774285617848	0.000178026449643947	0.025	0.00198880976602238	0.139
chr4	5613051	5991345	-0.0718540998569204	1.94006069613685	0.000185656154628688	0.026	0.00228128179043744	0.16
chr10	116187407	116467988	-0.0715716691099587	1.93243506596888	0.000193285859613428	0.026	0.00231434384537131	0.165
chr7	121406960	121823186	-0.072576181761831	1.74182836228394	0.000249237029501526	0.026	0.00329603255340793	0.24
chr5	82637778	82970473	-0.0733357721336455	1.54005121480656	0.000279755849440488	0.026	0.00503560528992879	0.361
chr17	48658011	49041451	-0.0620708983915005	2.79319042761752	0.000267039674465921	0.027	0.000701932858596134	0.061
chr2	54703671	54903054	-0.0633571553895137	2.40757190480152	0.000350966429298067	0.027	0.00106052899287894	0.079
chr13	46108984	46447265	-0.0720680127561322	1.65756429339104	0.00029501525940997	0.027	0.00395473041709054	0.29
chr10	81273852	81374572	-0.0813748164247783	0.895122980672562	0.000211088504577823	0.027	0.0215030518819939	0.896
chr1	208641940	209128316	-0.0813506197408993	0.894856817149893	0.000211088504577823	0.027	0.0215132248219735	0.896
chr10	100548556	101118946	-0.0870399633769651	0.870399633769651	0.000111902339776195	0.027	0.0228102746693794	0.906
chr1	101602562	101830939	-0.086856335892151	0.86856335892151	0.000116988809766022	0.027	0.0229018311291963	0.906
chr16	47814576	48269462	-0.0691233426135556	2.07370027840667	0.000267039674465921	0.028	0.00177263479145473	0.124
chr2	48741903	48828358	-0.0791398160687167	1.10795742496203	0.000195829094608342	0.028	0.01293997965412	0.721
chr16	74054182	74456200	-0.0785058740845826	1.09908223718416	0.000233977619532045	0.028	0.0132146490335707	0.729
chr7	122840032	123512535	-0.0640065236661486	2.30423485198135	0.000353509664292981	0.029	0.00124872838250254	0.086
chr1	207062923.5	207460860	-0.0653087205648607	2.28580521977012	0.00029501525940997	0.029	0.00128433367243133	0.087
chr7	70359655	71023890	-0.0709969439025547	1.91691748536898	0.000231434384537131	0.029	0.00238301119023398	0.17
chr14	62068941	62462754	-0.0708979637968373	1.91424502251461	0.000233977619532045	0.029	0.00239318413021363	0.17
chr2	52614831	53385253	-0.077390061025572	1.23824097640915	0.000211088504577823	0.029	0.00966937945066124	0.6
chr6	153938192	154448740	-0.0776465454824813	1.16469818223722	0.000231434384537131	0.029	0.0113351983723296	0.667
chr6	130628512	131101115	-0.0776410198618808	1.16461529792821	0.000231434384537131	0.029	0.0113351983723296	0.667
chr9	89061100	89364536	-0.0797229691526576	1.03639859898455	0.00021617497456765	0.029	0.0153509664292981	0.776
chr1	33954407	34233064	-0.0794938249788966	1.03341972472566	0.000226347914547304	0.029	0.0154730417090539	0.779
chr1	191933198	192921988	-0.0653121927132325	2.22061455224991	0.000335707019328586	0.03	0.00143692777212614	0.097
chr5	156110742	156680469	-0.0645189440486642	2.19364409765458	0.000391658189216684	0.031	0.00149033570701933	0.098
chr17	72130065.5	72480644	-0.0685360481736081	2.05608144520824	0.000289928789420142	0.031	0.001823499491353	0.127
chr6	112111043	112359355	-0.0684780354677172	2.05434106403152	0.00029501525940997	0.031	0.00182858596134283	0.127
chr3	181556886	181918981	-0.0724703231830666	1.5218767868444	0.000363682604272635	0.031	0.00525686673448627	0.372
chr10	118082519	118350492.5	-0.0768843005735003	1.15326450860251	0.000269582909460834	0.031	0.0116149542217701	0.68
chr3	185928164	186220484	-0.0764300997381377	1.2228815958102	0.000267039674465921	0.032	0.0100610376398779	0.616
chr13	106751175	106886462	-0.0764274696091465	1.22283951374634	0.000267039674465921	0.032	0.0100610376398779	0.616
chr6	12664759	12910610	-0.0768214806623348	1.15232220993502	0.000282299084435402	0.032	0.0116429298067141	0.681
chr7	40240143	40680454	-0.0788691807896974	1.02529935026607	0.000274669379450661	0.032	0.0157629704984741	0.79
chr12	47315953	47549530	-0.0806507632007451	0.887158395208196	0.000264496439471007	0.032	0.0218921668362157	0.898
chr1	219919793	220142138	-0.0854417084850988	0.854417084850988	0.000155137334689725	0.032	0.0237156663275687	0.911
chr6	30888173	31047690	-0.0618588924337573	2.35063791248278	0.00042472024415056	0.033	0.00115462868769074	0.083
chr10	82033454	82423899	-0.0616728860077925	2.34356966829612	0.000437436419125127	0.033	0.00116988809766022	0.083
chr15	26791439	27438732	-0.0636435307153967	2.22752357503889	0.000422177009155646	0.033	0.00141912512716175	0.094
chr3	16460497	16885312	-0.0637921140476161	2.10513976357133	0.000488301119023398	0.033	0.00170142421159715	0.121
chr1	2271090.5	2523091	-0.0670460037029238	2.07842611479064	0.000366225839267548	0.033	0.0017675483214649	0.124
chr7	79609099	80252533	-0.0707532476625777	1.83958443922702	0.000289928789420142	0.033	0.00273652085452696	0.2
chr16	9763026	10208421.5	-0.0709802225241182	1.77450556310296	0.000322990844354018	0.033	0.00312309257375381	0.223
chr7	11291686	11871804	-0.0758948143863778	1.29021184456842	0.000277212614445575	0.033	0.00871312309257375	0.567
chr11	11032136	11376302	-0.0757502928736716	1.28775497885242	0.000287385554425229	0.033	0.00874872838250254	0.568
chr12	98503559	98812695	-0.0775120813778601	1.08516913929004	0.000282299084435402	0.033	0.0135961342828077	0.737
chr11	107496475	107662133	-0.0770629494404962	1.07888129216695	0.000305188199389624	0.033	0.0138479145473042	0.746
chr4	13922944	14169971	-0.0848247527227908	0.848247527227908	0.000178026449643947	0.033	0.0241403865717192	0.916
chr2	211018363	211179973	-0.0935057479130202	0.841551731217182	8.90132248219735e-05	0.033	0.0245320447609359	0.921
chr1	3418656	3583333	-0.0615417593539654	2.33858685545069	0.000455239064089522	0.034	0.00118006103763988	0.083
chr5	56595203.5	56992299	-0.0649364643861602	2.07796686035713	0.000445066124109868	0.034	0.0017675483214649	0.124
chr2	162838364	163117173	-0.0708192043472873	1.6996609043349	0.000366225839267548	0.034	0.00358341810783316	0.264
chr3	155704724.5	156202516	-0.0704614997750375	1.6910759946009	0.000394201424211597	0.034	0.00364954221770092	0.268
chr8	98361938	98617309	-0.0768141598241137	1.07539823753759	0.000335707019328586	0.034	0.0139674465920651	0.749
chr3	137517157	138136952	-0.0611136969700802	2.32232048486305	0.000483214649033571	0.035	0.00120803662258393	0.085
chr8	143814539	144041085.5	-0.0692592732416662	1.93925965076665	0.000338250254323499	0.035	0.00228382502543235	0.16
chr15	25380122	25620037	-0.0543505105644564	3.75018522894749	0.000178026449643947	0.036	0.00030264496439471	0.04
chr2	165754136	166325618	-0.0708353179769868	1.55837699549371	0.000457782299084435	0.036	0.0048677517802645	0.352
chr3	117988595	118895485	-0.0706300856623404	1.55386188457149	0.000473041709053917	0.036	0.00490335707019329	0.355
chr2	11024896	11245460.5	-0.072401044000868	1.44802088001736	0.000450152594099695	0.036	0.00619786368260427	0.425
chr15	39037809	39377571	-0.0722160041644211	1.44432008328842	0.000457782299084435	0.036	0.00624618514750763	0.428
chr10	6627081	6962248.5	-0.0721667423539945	1.44333484707989	0.000465412004069176	0.036	0.00626398779247202	0.428
chr2	137964351	138739074	-0.0736390003437231	1.39914100653074	0.000361139369277721	0.036	0.00693794506612411	0.461
chr8	128139451	128342705	-0.0840321663659563	0.840321663659563	0.00021617497456765	0.036	0.0246337741607325	0.922
chr6	31964140	32126782.5	-0.0581024018953483	3.07942730045346	0.000315361139369278	0.037	0.000549338758901322	0.057
chr11	14893339	15363270	-0.0718486708654348	1.43697341730869	0.000498474059003052	0.037	0.00635554425228891	0.436
chr11	131239366.5	131487041	-0.0718007164705258	1.43601432941052	0.000501017293997965	0.037	0.00636571719226857	0.436
chr11	34208754	34393106	-0.0716229960549369	1.43245992109874	0.000528992878942014	0.037	0.00643438453713123	0.44
chr22	17290861	17691370	-0.0759473308647213	1.13920996297082	0.000361139369277721	0.037	0.0119684638860631	0.694
chr2	230447056	230670550	-0.0796771485412467	0.876448633953714	0.000343336724313327	0.037	0.0224847405900305	0.904
chr10	106485610	107023377	-0.0839899426063821	0.839899426063821	0.000218718209562564	0.037	0.0246617497456765	0.922
chr3	147016780	147122278	0.0929248376298159	0.836323538668343	0.000101729399796541	0.037	0.0248728382502543	0.924
chr3	149095656	149654539	-0.0577108140681106	3.17409477374608	0.00030264496439471	0.038	0.000490844354018311	0.054
chr10	76597927	76833107	-0.0674362569903996	1.95565145272159	0.000455239064089522	0.038	0.00218463886063072	0.151
chr7	16780162	17379774	-0.0701567981928587	1.68376315662861	0.0004323499491353	0.038	0.00372329603255341	0.278
chr6	36492993	36744880	-0.0699929020342769	1.67982964882265	0.000455239064089522	0.038	0.00375381485249237	0.28
chr1	198357038	198918363	-0.06348945881537	2.03166268209184	0.000590030518819939	0.039	0.00190996948118006	0.133
chr8	75418053.5	76032509	-0.0725622115832972	1.37868202008265	0.000495930824008138	0.039	0.00726093591047813	0.484
chr22	48900624	49080471	-0.0837427124318885	0.837427124318885	0.000236520854526958	0.039	0.0248270600203459	0.924
chr12	18824440	19088662	-0.0834954181133899	0.834954181133899	0.000244150559511699	0.039	0.024972024415056	0.924
chr3	134878739	135172091	-0.0834286146963561	0.834286146963561	0.000246693794506612	0.039	0.0250101729399797	0.924
chr5	64422261	64601816	-0.0831765111307419	0.831765111307419	0.000249237029501526	0.039	0.0251805696846389	0.924
chr5	106269670	106677853	-0.0826979646433135	0.826979646433135	0.000272126144455748	0.039	0.0255518819938962	0.927
chr4	141609908	141998470	-0.0713528082768447	1.42705616553689	0.000574771108850458	0.04	0.00650813835198372	0.446
chr3	190363742	190931199	-0.0735063273671337	1.32311389260841	0.000422177009155646	0.04	0.00812309257375382	0.532
chr8	39695879.5	39873708	-0.0759882017027016	1.06383482383782	0.000419633774160732	0.04	0.0143769074262462	0.757
chr17	14736367	14989749	-0.0922203830939343	0.829983447845409	0.000111902339776195	0.04	0.0253204476093591	0.924
chr7	61853231	62198343	-0.0913491436589382	0.822142292930443	0.000114445574771109	0.04	0.0258392675483215	0.931
chr11	57097718	57298337.5	-0.0711790258240782	1.42358051648156	0.000600203458799593	0.041	0.00656663275686673	0.45
chr16	68765982	69148523.5	-0.0693652858662142	1.80349743252157	0.000414547304170905	0.042	0.00294760935910478	0.21
chr16	82171817	82735595	-0.0752798678006078	1.05391814920851	0.000498474059003052	0.042	0.0146922685656155	0.762
chr16	1052642.5	1340392	-0.060267850911062	2.16964263279823	0.000643438453713123	0.043	0.00153611393692777	0.101
chr19	49425687	50004598.5	-0.0640790954707575	1.92237286412272	0.000656154628687691	0.043	0.00235249237029502	0.168
chr7	141024673	141244370	-0.0749259318286778	1.12388897743017	0.000473041709053917	0.043	0.0124542217700916	0.707
chr14	72638695	72887658	-0.0817568440682877	0.817568440682877	0.000338250254323499	0.043	0.0261978636826043	0.932
chr11	101576844	101762317	-0.0816978836275304	0.816978836275304	0.000340793489318413	0.043	0.0262309257375381	0.932
chr10	14372672	14740875	-0.0587041060480821	2.40686834797137	0.000577314343845371	0.044	0.00106052899287894	0.079
chr1	53861919	54159698	-0.0586592168249999	2.405027889825	0.000577314343845371	0.044	0.00106052899287894	0.079
chr6	10874450	11242059	-0.0590656488037064	2.18542900573714	0.000712105798575788	0.044	0.00151068158697864	0.098
chr7	148264868	148334304	-0.0815227462709911	0.815227462709911	0.000350966429298067	0.044	0.0263657171922686	0.935
chr3	130098334	130300740	-0.0814673096639297	0.814673096639297	0.000353509664292981	0.044	0.0264064089521872	0.935
chr4	157556603	157811584	-0.0892642083873455	0.80337787548611	0.000142421159715158	0.044	0.0272863682604273	0.943
chr17	75587472	75877855	-0.0635502009369768	1.9065060281093	0.000729908443540183	0.045	0.00242115971515768	0.173
chr4	175635801	175899203	-0.0811705357371442	0.811705357371442	0.000373855544252289	0.045	0.0266353001017294	0.937
chr2	116122048	116603993	-0.0811088661807358	0.811088661807358	0.000378942014242116	0.045	0.0266785350966429	0.937
chr6	169446912	169902628.5	-0.0550125489166282	3.13571528824781	0.000338250254323499	0.046	0.000513733468972533	0.056
chr2	139407289	140029691	-0.0749040512185773	1.04865671706008	0.000551881993896236	0.046	0.0148575788402848	0.764
chr8	40925730	41220059	-0.0607069773374201	2.1247442068097	0.000661241098677518	0.047	0.00165564598168871	0.116
chr15	92769013	93160966	-0.0628807500248399	1.94930325077004	0.00073499491353001	0.047	0.00222533062054934	0.155
chr6	13114660	13396094	-0.0703469451640967	1.40693890328193	0.000717192268565615	0.047	0.00681841302136317	0.456
chr11	11651507	11931933	-0.0748739601694383	1.04823544237214	0.00055442522889115	0.047	0.0148652085452696	0.764
chr13	67676107	68220805	-0.0884083502568486	0.795675152311638	0.000162767039674466	0.047	0.0278280773143438	0.946
chr6	68596836	68948686	-0.0882580009605938	0.794322008645344	0.000165310274669379	0.047	0.0279323499491353	0.948
chr12	76257371	76661181	-0.0588433129618342	2.11835926662603	0.000793489318413021	0.048	0.00166836215666328	0.118
chr1	74620779	75043066	-0.0760498911825815	0.98864858537356	0.000523906408952187	0.048	0.0171337741607325	0.823
chr1	37321669	37875985	-0.0635240709862423	1.84219805860103	0.00085707019328586	0.049	0.00272889114954222	0.2
chr20	56025620	56275607	-0.0736564236934714	1.25215920278901	0.000495930824008138	0.049	0.00936419125127162	0.591
chr2	141650127	141958753	-0.0773286084659991	0.85061469312599	0.000574771108850458	0.049	0.0240030518819939	0.913
chr6	32707456	32801922.5	-0.0632111764426561	1.83312411683703	0.000905391658189217	0.05	0.00277975584944049	0.201
chr2	168901243	169212284	-0.06739822001246	1.75235372032396	0.000633265513733469	0.05	0.00324262461851475	0.234
chr3	153066830	153572883	-0.0804950152068879	0.804950152068879	0.000447609359104781	0.05	0.0271642929806714	0.941
chr1	11381935	11790591	-0.061684342546264	1.85053027638792	0.000910478128179044	0.051	0.00269582909460834	0.197
chr5	172727569	172945385	-0.0676035136918682	1.62248432860484	0.000760427263479145	0.051	0.00424974567650051	0.308
chr20	4680569.5	4879261	-0.0762102356497844	0.914522827797413	0.000602746693794507	0.051	0.0205137334689725	0.883
chr3	88961910	89350961	-0.076964022498697	0.846604247485667	0.000623092573753815	0.051	0.0242421159715158	0.917
chr1	12785787	13184954	-0.0606219895128812	1.9399036644122	0.000872329603255341	0.052	0.00228128179043744	0.16
chr3	105332022	105839222	-0.075091105542646	0.976184372054398	0.000671414038657172	0.052	0.0176500508646999	0.835
chr5	177740143	177941617	-0.0635774489481788	1.78016857054901	0.000933367243133266	0.053	0.00307731434384537	0.221
chr3	69797108	70016979	-0.0696293327637603	1.39258665527521	0.000839267548321465	0.053	0.00706002034587996	0.468
chr5	30346092	30930561	-0.0755346714097192	0.906416056916631	0.000717192268565615	0.053	0.0208850457782299	0.885
chr7	95433393	95690739	-0.076806729708818	0.844874026796998	0.000656154628687691	0.053	0.0243591047812818	0.919
chr2	241035279.5	241386896.5	-0.0598672897101956	1.91575327072626	0.000963886063072228	0.054	0.00238555442522889	0.17
chr12	65712740	66014369	-0.0695438874682021	1.39087774936404	0.000859613428280773	0.055	0.00708290946083418	0.47
chr2	164870975	165509078	-0.0764425412965859	0.840867954262445	0.000712105798575788	0.055	0.0245854526958291	0.922
chr5	85940883	86447120	-0.0865692112732469	0.779122901459222	0.000206002034587996	0.055	0.0291022380467955	0.955
chr6	75884830	76204308	-0.0570959177445408	2.05545303880347	0.000930824008138352	0.056	0.001823499491353	0.127
chr2	50055492	50311564	-0.0791914930297531	0.791914930297531	0.000584944048830112	0.056	0.0280747711088505	0.95
chr20	44141224	44486236	-0.0596308601283183	1.90818752410618	0.0010147507629705	0.057	0.00242115971515768	0.173
chr11	18747909	19156958	-0.0699226472648688	1.32853029803251	0.000885045778229908	0.057	0.00804170905391658	0.527
chr17	46993161	47164856	-0.0734752336276988	1.10212850441548	0.000681586978636826	0.057	0.0131078331637843	0.728
chr3	131341698	131942442	-0.0733376960175774	1.10006544026366	0.000699389623601221	0.057	0.0131866734486267	0.729
chr10	35947762	36318046	-0.0732982251204632	1.09947337680695	0.000707019328585961	0.057	0.0132019328585961	0.729
chr4	100368380	100768712	-0.0732304894430672	1.09845734164601	0.000722278738555443	0.057	0.0132324516785351	0.729
chr2	121453436.5	121631710	-0.0553724009695361	2.21489603878144	0.000801119023397762	0.058	0.00144455747711089	0.097
chr14	106834090.5	107284280	-0.0678628864546258	1.42512061554714	0.00103001017293998	0.058	0.00654628687690743	0.448
chr4	3571723	3837219	-0.0563566102072956	2.02883796746264	0.00099440488301119	0.059	0.00192268565615463	0.134
chr17	9725741	9963861	-0.0617525730522041	1.79082461851392	0.00106561546286877	0.059	0.00302390640895219	0.217
chr4	4993033	5480519	-0.066282589678267	1.72334733163494	0.000740081383519837	0.059	0.00342828077314344	0.251
chr13	76263533	76723380	-0.065923438649168	1.71400940487837	0.00077822990844354	0.059	0.00348931841302136	0.255
chr13	42894507	43450419	-0.0655226858545368	1.70358983221796	0.000836724313326551	0.059	0.00355798575788403	0.262
chr1	210266869	210589683	-0.0671546998219558	1.54455809590498	0.000897761953204476	0.059	0.00499491353001017	0.36
chr15	59492862	59694115	-0.0690318774645245	1.38063754929049	0.000948626653102747	0.059	0.00722787385554425	0.483
chr15	83225358	83368245	-0.0743566559857322	0.966636527814519	0.000806205493387589	0.059	0.018028992878942	0.844
chr11	132271581	132527192.5	-0.0740137809917738	0.96217915289306	0.000859613428280773	0.06	0.0181993896236012	0.844
chr1	162816961	163172955.5	-0.0668416778508754	1.60420026842101	0.000869786368260427	0.061	0.00443285859613428	0.322
chr12	111484991	111788130	-0.0667235989643774	1.60136637514506	0.000885045778229908	0.061	0.0044557477110885	0.323
chr15	89248668.5	89535439	-0.0701358840539744	1.26244591297154	0.000981688708036622	0.061	0.00914547304170905	0.582
chr5	5973528	6349600	-0.0733553515186113	1.02697492126056	0.000808748728382503	0.061	0.0156917599186165	0.787
chr21	33723417	33958141.5	-0.0756589624908032	0.832248587398835	0.000862156663275687	0.061	0.0251500508646999	0.924
chr19	38022450	38383452	-0.0780471839577303	0.780471839577303	0.000745167853509664	0.062	0.0289801627670397	0.955
chr17	76481464	76625898	-0.062119871407769	1.73935639941753	0.00114445574771109	0.063	0.00330620549338759	0.24
chr8	15420520	15998382	-0.0726088154924415	1.08913223238662	0.000859613428280773	0.063	0.0134893184130214	0.734
chr4	7158489	7449692.5	-0.0544268680836376	2.23150159142914	0.000806205493387589	0.064	0.00140132248219735	0.093
chr14	51443494	51834701	-0.0669674666544518	1.47328426639794	0.00105798575788403	0.064	0.0059028484231943	0.411
chr2	134415981	134646577	-0.0725181313843883	1.16029010215021	0.000752797558494405	0.064	0.0114343845371312	0.672
chr11	46848377	47092992	-0.074286245775832	0.891434949309984	0.00095116988809766	0.064	0.0216785350966429	0.898
chr5	72801264	72991954	-0.0742220453570712	0.890664544284854	0.000963886063072228	0.064	0.021706510681587	0.898
chr8	126142264	126512934	-0.0547601710472337	2.08088649979488	0.000979145473041709	0.065	0.0017675483214649	0.124
chr14	104854842.5	105196523	-0.0598847159895679	1.73665676369747	0.00136571719226857	0.065	0.00333672431332655	0.243
chr13	28930547	29160247	-0.0669016983163802	1.47183736296036	0.00106561546286877	0.065	0.00590539165818922	0.412
chr15	29269461	29441999.5	-0.0667957637789798	1.46950680313756	0.00109359104781282	0.065	0.00593591047812818	0.413
chr2	183086277	183482086	-0.0677191031003442	1.35438206200688	0.00123855544252289	0.065	0.00757375381485249	0.503
chr2	145304883	145439424	-0.0736216907650751	0.957081979945976	0.000940996948118006	0.065	0.018413021363174	0.85
chr10	133960419.5	134150605.5	-0.0589718216035437	1.76915464810631	0.00134791454730417	0.066	0.00314598168870804	0.224
chr14	65183532	65464312	-0.0662521958833234	1.52380050531644	0.00103763987792472	0.066	0.00523906408952187	0.371
chr13	51723181	51917676	-0.0662243397779579	1.52315981489303	0.00104018311291963	0.066	0.00524669379450661	0.371
chr5	73529573	73927487	-0.0695902775432197	1.25262499577795	0.00107833163784334	0.066	0.00935910478128179	0.591
chr12	31493376	31727011	-0.072454953960206	1.1592792633633	0.000765513733468973	0.067	0.0114649033570702	0.673
chr11	27504612	27701991	-0.0723435834136252	1.157497334618	0.000780773143438454	0.067	0.0115106815869786	0.675
chr12	28104991	28369461	-0.0774249343166683	0.774249343166683	0.000836724313326551	0.067	0.0294862665310275	0.957
chr6	99425346	99791105	-0.0771837877842055	0.771837877842055	0.000869786368260427	0.067	0.02970498474059	0.959
chr16	55851191.5	56370697	-0.0638739953158562	1.66072387821226	0.00109613428280773	0.068	0.0039292980671414	0.289
chr6	100615670	100952856	-0.0687763894683484	1.30675139989862	0.00110376398779247	0.068	0.00841047812817904	0.549
chr1	183841259	184042579	-0.0686739836317952	1.30480568900411	0.00112919633774161	0.068	0.00843845371312309	0.55
chr2	137003533	137411992	-0.0838420438011885	0.754578394210696	0.000343336724313327	0.068	0.031057985757884	0.966
chr12	68542151	68737061	-0.0661761988606726	1.4558763749348	0.00119532044760936	0.069	0.00611393692777213	0.422
chr6	39608096	39855586	-0.06686504190748	1.40416588005708	0.00127161749745677	0.069	0.00686927772126144	0.46
chr13	101015868	101196713	-0.0668339251073256	1.40351242725384	0.00127161749745677	0.069	0.00687182095625636	0.46
chr12	58859177	59175669	-0.0724066367947831	1.08609955192175	0.00090030518819939	0.069	0.0135732451678535	0.736
chr2	151281841	151730656.5	-0.0560408652036974	1.84934855172201	0.00132756866734486	0.07	0.00270345879959308	0.197
chr2	222360426	222580337	-0.0736539186290964	0.883847023549157	0.0010910478128179	0.07	0.022057477110885	0.902
chr11	44733804	44933332	-0.061433800871511	1.72014642440231	0.00125635808748728	0.071	0.00344862665310275	0.254
chr5	17132200	17414184	-0.0614081618471942	1.71942853172144	0.0012589013224822	0.071	0.00345116988809766	0.254
chr15	79428573	79666476	-0.0712439851760767	1.2111477479933	0.00090793489318413	0.071	0.0103179043743642	0.623
chr13	41383869.5	41731566	-0.0720786568690883	1.08117985303632	0.000966429298067141	0.071	0.0137461851475076	0.74
chr12	126571072	127268720	-0.0641401718093199	1.603504295233	0.00119786368260427	0.073	0.00443794506612411	0.322
chr16	23939098	24394920	-0.0645429166139183	1.54902999873404	0.00124618514750763	0.073	0.00495676500508647	0.359
chr1	61145559	61378118	-0.074518692065972	0.819705612725692	0.00112665310274669	0.073	0.0259918616480163	0.931
chr17	39722264	39930302	-0.0560088919971956	1.79228454391026	0.00145981688708037	0.074	0.00301373346897253	0.215
chr1	185670109	185941827	-0.072127413822891	1.00978379352047	0.00109613428280773	0.075	0.0163708036622584	0.808
chr13	20676097	20978042	-0.0719680002699514	1.00755200377932	0.00112919633774161	0.075	0.0164343845371312	0.808
chr6	127687368	128240363	-0.0657809317208892	1.38139956613867	0.0015030518819939	0.076	0.00721007121057986	0.481
chr2	88408688	88803870	-0.0705805592882288	1.19986950789989	0.00104526958290946	0.076	0.0105442522889115	0.633
chr16	29917305	30354392	-0.0713507566262698	1.14161210602032	0.000979145473041709	0.076	0.0119048830111902	0.691
chr10	87839368	88100354	-0.081670073132863	0.735030658195767	0.000485757884028484	0.077	0.0327568667344863	0.971
chr5	178266117.5	178670670	-0.0555058648445701	1.77618767502624	0.00151322482197355	0.078	0.00309766022380468	0.223
chr5	57137590	57853858	-0.0674266910614199	1.28110713016698	0.00146490335707019	0.078	0.00885045778229908	0.571
chr20	57285947	57485920.5	-0.0727484263420831	0.872981116104997	0.00132756866734486	0.078	0.0226856561546287	0.905
chr13	55408596	55812567	-0.0724046930921616	0.941261010198101	0.00124364191251272	0.079	0.0191531027466938	0.87
chr1	44888866	45116008	-0.0646991476059819	1.4233812473316	0.0015233977619532	0.08	0.00657171922685656	0.45
chr1	7962848.5	8155696	-0.0634952931919827	1.4603917434156	0.00166073245167854	0.081	0.00606052899287894	0.421
chr9	132320157	132539744	-0.0753722193876327	0.753722193876327	0.00127924720244151	0.081	0.0311241098677518	0.966
chr13	30476615	30777550	-0.0624458589197427	1.56114647299357	0.00156917599186165	0.082	0.00484486266531027	0.35
chr1	168756086	169187004	-0.0720072453575164	0.936094189647714	0.00135808748728383	0.082	0.0193997965412004	0.871
chr8	16870927	17077631	-0.0720042637752618	0.936055429078404	0.00135808748728383	0.082	0.0193997965412004	0.871
chr12	107699855	108064394	-0.0621833183155947	1.55458295788987	0.00162767039674466	0.084	0.00490081383519837	0.355
chr1	77384892	77768670	-0.0712690407776926	0.997766570887696	0.00132502543234995	0.084	0.016854018311292	0.82
chr22	50478166	50753068	-0.0751232004479086	0.751232004479086	0.00132502543234995	0.084	0.0313072227873856	0.967
chr6	156747654	156991236.5	-0.0750541513882087	0.750541513882087	0.00135554425228891	0.084	0.0313682604272635	0.967
chr14	57936930	58096553	-0.0806974213786759	0.726276792408083	0.000600203458799593	0.085	0.0334740590030519	0.976
chr11	47861790	48085137	-0.0627044084893445	1.44220139525492	0.00184893184130214	0.086	0.00628433367243133	0.43
chr6	6384659	6678971	-0.0704920545522223	1.05738081828333	0.00135045778229908	0.086	0.0145778229908444	0.76
chr5	171008055	171234429	-0.07106696377236	0.99493749281304	0.00138351983723296	0.086	0.0169354018311292	0.821
chr1	16345013.5	16489081.5	-0.0583835419065905	1.63473917338453	0.00182604272634791	0.087	0.00413784333672431	0.302
chr2	76794353	77235218	-0.0720843528724096	0.865012234468915	0.00154374364191251	0.087	0.0230849440488301	0.907
chr17	41817637	42020797	-0.0621352350323304	1.49124564077593	0.00182604272634791	0.088	0.00565361139369278	0.397
chr9	136499189	136628684	-0.0634406450994177	1.39569419218719	0.00188708036622584	0.088	0.00699389623601221	0.464
chr16	14543946	14779407	-0.0631248682128951	1.38874710068369	0.00198372329603255	0.088	0.00710834181078332	0.473
chr12	114484513	114792545	-0.0703042058305448	1.05456308745817	0.00139877924720244	0.088	0.0146693794506612	0.762
chr8	27729073	28060551	-0.0654133432477771	1.30826686495554	0.00185147507629705	0.09	0.00837995930824008	0.546
chr19	7741454	7944881	-0.0707317288399213	0.990244203758897	0.00148779247202442	0.09	0.0170829094608342	0.823
chr16	26846882	27095462	-0.079880220829574	0.718921987466166	0.000701932858596134	0.09	0.0341556459816887	0.977
chr3	192947753	193189883	-0.0798566522310349	0.718709870079314	0.000704476093591048	0.09	0.0341683621566633	0.977
chr4	138532400	138950261	-0.0704471389106169	0.986259944748637	0.00157171922685656	0.091	0.0172558494404883	0.826
chr3	44013077	44397397	-0.0651194483660265	1.30238896732053	0.00192014242115972	0.092	0.00849186164801628	0.553
chr9	125227559	125512005	-0.0714336384263379	0.928637299542393	0.00154628687690743	0.092	0.019763479145473	0.876
chr16	85163406	85312474	-0.0529936772125478	1.69579767080153	0.0018413021363174	0.093	0.00361393692777213	0.265
chr2	47433273.5	47779198	-0.0610672615476662	1.58774880023932	0.00164801627670397	0.093	0.00455747711088505	0.33
chr4	70504750	71026067	-0.0609679869774951	1.58516766141487	0.0016734486266531	0.093	0.00458545269582909	0.334
chr21	43441868	43792734	-0.0643255569575189	1.3508366961079	0.0019175991861648	0.093	0.00766022380467955	0.508
chr22	36001055	36246115	-0.0657329481535176	1.24892601491683	0.00194048830111902	0.093	0.00942777212614446	0.592
chr19	48426983	48551504	-0.0669852915965139	1.20573524873725	0.00181586978636826	0.093	0.0104272634791455	0.627
chr14	93993173	94306819	-0.0703305802207523	0.984628123090533	0.00160732451678535	0.093	0.0173219735503561	0.829
chr17	60342517	60459103	-0.0789514052207223	0.710562646986501	0.000818921668362157	0.093	0.0349287894201424	0.978
chr2	102884397	103203224	-0.0624596576525623	1.37411246835637	0.00218463886063072	0.094	0.00732706002034588	0.488
chr3	147449682	147722622	-0.121293140338389	0.970345122707114	0.000241607324516785	0.094	0.0178585961342828	0.839
chr3	10408402	10594951	-0.0713885181095813	0.928050735424557	0.00156663275686673	0.094	0.019793997965412	0.876
chr1	29780268	30112807	-0.0788032457262248	0.709229211536023	0.000854526958290946	0.094	0.0350406917599186	0.978
chr17	64940745	65072689	-0.0787703830381479	0.708933447343331	0.0008646998982706	0.094	0.0350610376398779	0.978
chr6	160955178	161174486	-0.078609659984145	0.707486939857305	0.000895218718209563	0.095	0.0352085452695829	0.978
chr2	180200208	180711137	-0.068689092454396	1.16771457172473	0.00152594099694812	0.096	0.0112741607324517	0.664
chr17	38907446	39094399.5	-0.0586997907673639	1.58489435071883	0.00198372329603255	0.097	0.00458799593082401	0.334
chr11	40700246	41183711	-0.0708751836830835	0.921377387880085	0.00175228891149542	0.097	0.0201373346897253	0.878
chr8	101315390	101693194	-0.0647492228857104	1.29498445771421	0.00204221770091556	0.098	0.00862919633774161	0.562
chr8	7189580	7363849	-0.0683402210265457	1.16178375745128	0.00162512716174975	0.098	0.0113962360122075	0.67
chr4	6690897.5	6857986	-0.0698094452035585	1.04714167805338	0.00156154628687691	0.098	0.0149033570701933	0.764
chr10	16819529	17009592	-0.0708310441061399	0.920803573379819	0.00177009155645982	0.098	0.0201627670396745	0.878
chr4	15788686.5	15970272	-0.0708051068818775	0.920466389464407	0.00177263479145473	0.098	0.0201932858596134	0.878
chr11	84634430.5	85071093	-0.0714531638707379	0.857437966448855	0.00178280773143438	0.098	0.0235783316378433	0.909
chr1	30398050	30567525	-0.0722849606206379	0.795134566827017	0.00182095625635809	0.098	0.0278611393692777	0.947
chr7	96597711	96663727	0.0781144559868614	0.703030103881752	0.000956256358087487	0.098	0.0356230925737538	0.978
chr17	61987386	62141556	-0.0552463156138188	1.60214315280075	0.00219226856561546	0.099	0.00445066124109868	0.323
chr10	2125653.5	2373959.5	-0.0706323600251083	0.918220680326408	0.0018413021363174	0.099	0.0203458799593082	0.879
chr2	147612852	147892053	-0.0705562415266252	0.917231139846128	0.00186419125127162	0.099	0.0203763987792472	0.88
chr17	717795.5	841077.5	-0.0502653153284844	1.55822477518302	0.00219481180061038	0.101	0.00487283825025432	0.352
chr12	106100228	106349515	-0.069185586413545	1.10696938261672	0.00153611393692777	0.101	0.0129577822990844	0.722
chr10	29311888	29577879	-0.0646467088303024	1.22828746777575	0.00231434384537131	0.104	0.0099059003051882	0.609
chr3	126835162	127255870	-0.064543449994521	1.2263255498959	0.00235757884028484	0.104	0.00996439471007121	0.612
chr2	6078738	6326889	-0.0644895671515292	1.22530177587905	0.00237538148524924	0.104	0.00998728382502543	0.615
chr3	122645414.5	122764562	-0.0644636499914356	1.22480934983728	0.0023880976602238	0.104	0.01	0.616
chr11	82645442	82783239.5	-0.0709753811446927	0.851704573736313	0.00197863682604273	0.104	0.0239267548321465	0.913
chr10	106110312	106247914	-0.0777630228107641	0.699867205296877	0.00103255340793489	0.104	0.0359791454730417	0.978
chr12	103828459	104026551	-0.0776087743920717	0.698478969528645	0.00105798575788403	0.104	0.0360859613428281	0.978
chr16	49533226	49766785	-0.0644579679731741	1.22470139149031	0.00239318413021363	0.105	0.0100076297049847	0.616
chr4	141107931	141266309	-0.0732014992597419	0.732014992597419	0.00196083418107833	0.105	0.0329832146490336	0.973
chr2	118857452	119145086	-0.0708232541164983	0.84987904939798	0.00203967446592065	0.106	0.0240361139369278	0.913
chr1	164901703	165186436	-0.0716834020562866	0.788517422619153	0.00209053916581892	0.106	0.0283748728382503	0.95
chr11	19372393.5	19695688	-0.0571242523039759	1.54235481220735	0.00231943031536114	0.107	0.00501525940996948	0.36
chr4	37585473.5	37731893	-0.0707286804191092	0.84874416502931	0.00208545269582909	0.107	0.0241200406917599	0.915
chr13	101467567	101774188	-0.0730004683401945	0.730004683401945	0.00204221770091556	0.107	0.033148524923703	0.974
chr7	132109851	132470243	-0.0603799462616596	1.50949865654149	0.0020676500508647	0.108	0.00543997965412004	0.386
chr11	35425551	35676943	-0.0633107878175703	1.26621575635141	0.00257121057985758	0.108	0.00908189216683622	0.58
chr7	114570498	114750703	-0.0694601182744513	0.972441655842318	0.00190742624618515	0.108	0.0178001017293998	0.838
chr1	231685833	232021560	-0.0604705232025873	1.45129255686209	0.002293997965412	0.109	0.00616734486266531	0.423
chr4	154016076	154231075	-0.061613551932841	1.3554981425225	0.00246439471007121	0.109	0.00755086469989827	0.5
chr8	26605869	27219512	-0.0615862867502397	1.35489830850527	0.00248474059003052	0.109	0.00756866734486267	0.502
chr3	186838873	187051701	-0.0603188952467584	1.4476534859222	0.00233468972533062	0.11	0.00620549338758901	0.425
chr10	2896262	3098271	-0.0649595910192339	1.16927263834621	0.00252288911495422	0.11	0.0112232960325534	0.661
chr4	87040423	87375490	-0.0683985131766054	1.02597769764908	0.00203458799593082	0.11	0.0157451678535097	0.789
chr22	39966208	40335644	-0.0692494777279458	0.969492688191242	0.00199389623601221	0.11	0.0178916581892167	0.84
chr4	57507828	57737651	-0.0702393761950209	0.842872514340251	0.00230925737538149	0.11	0.0244786368260427	0.919
chr1	115732999	116034585	-0.0607987088433628	1.39837030339735	0.00242624618514751	0.111	0.00694557477110885	0.462
chr17	68851883	69460216	-0.067740841923303	1.08385347077285	0.00204476093591048	0.111	0.0136419125127162	0.738
chr5	147443301.5	147715012	-0.0682757968411156	1.02413695261673	0.00208036622583927	0.111	0.0158214649033571	0.79
chr6	142047924	142476640	-0.0726755716181325	0.726755716181325	0.00218972533062055	0.111	0.0334308240081383	0.976
chr2	75326898	75570917	-0.0725534409214364	0.725534409214364	0.00223550356052899	0.111	0.0335122075279756	0.976
chr4	125794684	126113206	-0.0767687847792407	0.690919063013166	0.00123346897253306	0.111	0.0367878942014242	0.98
chr20	37172289	37520168	-0.0766540472913934	0.689886425622541	0.00125635808748728	0.111	0.0368921668362157	0.98
chr17	39253746	39394147	-0.0514817976232165	1.49297213107328	0.00274669379450661	0.112	0.0056383519837233	0.397
chr1	144913803	145059467	-0.0600901211796058	1.44216290831054	0.00239318413021363	0.113	0.00628433367243133	0.43
chr11	93143810	93419212	-0.0679171797547378	1.01875769632107	0.00223296032553408	0.113	0.0160172939979654	0.799
chr1	116175123	116610397	-0.0596292215967744	1.49073053991936	0.00228891149542218	0.114	0.0056586978636826	0.397
chr1	111757141	111936005	-0.061841407246707	1.29866955218085	0.0027822990844354	0.115	0.00855798575788403	0.56
chr2	20834624	21346609	-0.0636678999626333	1.20969009929003	0.00275686673448627	0.115	0.0103433367243133	0.624
chr6	47748674.5	48100420	-0.0723409358047112	0.723409358047112	0.00232451678535097	0.115	0.0336546286876907	0.976
chr3	156955923	157198118	-0.0723316078478342	0.723316078478342	0.00232706002034588	0.115	0.0336597151576806	0.976
chr8	120436479	120779899	-0.0674793400529604	1.07966944084737	0.00215920651068159	0.117	0.0138097660223805	0.743
chr6	41075865	41217073	-0.0606030222908744	1.33326649039924	0.00282299084435402	0.118	0.00796795523906409	0.522
chr8	94535210	94781387	-0.0674662070045741	1.07945931207319	0.00216683621566633	0.118	0.0138250254323499	0.743
chr4	164521289	165238640	-0.0675951447603524	1.01392717140529	0.00239827060020346	0.118	0.0162004069175992	0.806
chr12	21324585	21572368	-0.0721037208222378	0.721037208222378	0.00244913530010173	0.118	0.0339267548321465	0.976
chr2	115336559	115602681	-0.0720172065660493	0.720172065660493	0.00248474059003052	0.118	0.0340259409969481	0.977
chr9	137036533	137160473	-0.072014768409218	0.72014768409218	0.00248728382502543	0.118	0.0340259409969481	0.977
chr22	39408894.5	39529223	-0.0600371862672983	1.38085528414786	0.00267802644964395	0.12	0.00722278738555442	0.483
chr7	116180662	116422982	-0.0573329143252393	1.49065577245622	0.00256103763987792	0.121	0.0056586978636826	0.397
chr8	49701487	50020154	-0.0615330871705296	1.29219483058112	0.00292217700915565	0.121	0.0086851475076297	0.563
chr11	72214162.5	72369758	-0.0658213307904956	1.11896262343843	0.00255086469989827	0.121	0.0126119023397762	0.712
chr17	16688816	16924597	-0.0657919636267369	1.11846338165453	0.00256866734486267	0.121	0.0126271617497457	0.712
chr4	54942790	55235418	-0.0671774845829625	1.0748397533274	0.00228128179043744	0.121	0.0139801627670397	0.749
chr5	177165350	177424317	-0.0718010065055269	0.718010065055269	0.00260172939979654	0.122	0.0342421159715158	0.977
chr3	13537787	13691923.5	-0.060933947215853	1.27961289153291	0.00314089521871821	0.123	0.00886571719226857	0.572
chr6	166290219	166689365	-0.0606190247085111	1.27299951887873	0.00326551373346897	0.124	0.00896744659206511	0.575
chr4	81991102	82157437.5	-0.0715762571187935	0.715762571187935	0.00273652085452696	0.125	0.0344735503560529	0.977
chr21	46840066	47560779	-0.0669479126680111	1.00421869002017	0.002706002034588	0.126	0.0165996948118006	0.81
chr2	213933386	214154452	-0.0686514946145376	0.892469429988989	0.00273397761953204	0.126	0.0216327568667345	0.898
chr2	104961016	105119953	-0.0669309484074778	1.00396422611217	0.00272380467955239	0.127	0.0166098677517803	0.81
chr7	117270621	117528580	-0.0675551688035342	0.945772363249478	0.00280518819938962	0.127	0.0189471007121058	0.864
chr3	108321607	108672642	-0.070041129819871	0.770452428018581	0.00291709053916582	0.127	0.0297965412004069	0.959
chr10	91218263	91352876	-0.0700129506992276	0.770142457691504	0.00292472024415056	0.127	0.0298168870803662	0.959
chr15	40064068	40192158	-0.058543766050249	1.46359415125622	0.0026119023397762	0.128	0.00600712105798576	0.417
chr17	39484787	39581939	-0.049224965806251	1.37829904257503	0.00318413021363174	0.128	0.00727110885045778	0.485
chr7	149373482	149552478	-0.0636736263704038	1.14612527466727	0.00312817904374364	0.128	0.0117777212614446	0.684
chr8	26025686	26195897	-0.0698853249299557	0.768738574229513	0.00297558494404883	0.129	0.0299389623601221	0.961
chr2	169966394	170284170.5	-0.0684702154110814	0.890112800344059	0.00284333672431333	0.13	0.0217217700915565	0.898
chr7	151599674.5	151814708	-0.0709359116099547	0.709359116099547	0.00307222787385554	0.13	0.035027975584944	0.978
chr6	163362155	163616988	-0.0664823905713325	1.06371824914132	0.00258646998982706	0.131	0.014381993896236	0.757
chr2	240697584	240835252	-0.0689747401342376	0.827696881610851	0.00293997965412004	0.131	0.0254984740590031	0.927
chr2	219610103	219994830	-0.057862859019039	1.44657147547597	0.00278992878942014	0.132	0.00621820956256358	0.427
chr7	158803767	158949597.5	-0.0674021089444383	0.943629525222136	0.00291200406917599	0.132	0.0190437436419125	0.865
chr16	20344487	20703712.5	-0.0661787782832117	1.05886045253139	0.00271363173957274	0.133	0.0145549338758901	0.76
chr22	30812642	31043073	-0.0680785974552381	0.885021766918095	0.00305188199389624	0.133	0.0219862665310275	0.901
chr11	88032774	88218727	-0.0679829974071801	0.883778966293341	0.00312309257375381	0.133	0.02206002034588	0.902
chr16	50978038.5	51279186	-0.0660365539158898	1.05658486265424	0.00277212614445575	0.134	0.0146032553407935	0.761
chr19	39078193	39432669	-0.0657287308277492	1.05165969324399	0.00290946083418108	0.135	0.0147609359104781	0.762
chr14	24974804	25159330	-0.0670777007323523	0.939087810252932	0.00306714140386572	0.135	0.0192726347914547	0.871
chr2	127265357	127590178	-0.0669706221378788	0.937588709930304	0.00313072227873856	0.135	0.0193438453713123	0.871
chr11	105692831	105850616.5	-0.110259254897097	0.882074039176772	0.00034587995930824	0.135	0.0221490335707019	0.902
chr6	2030637	2266427	-0.0686374652047023	0.823649582456427	0.00314598168870804	0.135	0.0257426246185148	0.929
chr8	122679991	122896993	-0.0747364490754588	0.672628041679129	0.0018413021363174	0.135	0.0387156663275687	0.984
chr1	112395111	112548653	-0.0747263925890407	0.672537533301366	0.00184638860630722	0.135	0.0387232960325534	0.984
chr1	201960135	202104055	-0.0576342337532635	1.38322161007832	0.00319175991861648	0.136	0.00719481180061038	0.479
chr10	126791396	126948482	-0.065608909275317	1.04974254840507	0.00295778229908444	0.136	0.0148219735503561	0.764
chr6	27511045	27585325.5	0.066370790713224	0.995561860698361	0.00299338758901322	0.138	0.0169175991861648	0.821
chr12	62404679	62661012	-0.109300638323384	0.87440510658707	0.000353509664292981	0.138	0.0226068158697864	0.904
chr13	61455634	61821307	-0.109063104012586	0.87250483210069	0.000356052899287894	0.139	0.0227110885045778	0.905
chr17	77069613	77200535.5	-0.0523751577988502	1.41412926056896	0.00331129196337742	0.14	0.00670396744659207	0.451
chr5	81931501	82429899.5	-0.0591352494169098	1.30097548717202	0.0034206510681587	0.14	0.00851729399796541	0.557
chr6	112501487	112668275.5	-0.066006814773968	0.99010222160952	0.00316887080366226	0.14	0.0170829094608342	0.823
chr10	71396718	71529128	-0.0683014443868998	0.819617332642797	0.00335452695829095	0.14	0.0260071210579858	0.931
chr15	49090164	49277592	-0.0678650980718197	0.814381176861836	0.00365462868769074	0.142	0.0264292980671414	0.936
chr16	810152	889185	-0.0700031115950476	0.700031115950476	0.00369786368260427	0.142	0.0359613428280773	0.978
chr17	10276344	10535261.5	-0.0603393897716885	1.20678779543377	0.00387334689725331	0.143	0.0104043743641913	0.627
chr12	15359440	15873565	-0.0614933600522471	1.16837384099269	0.00378433367243133	0.143	0.0112538148524924	0.663
chr10	129562528	129718959	-0.0673638965873713	0.875730655635827	0.00356815869786368	0.143	0.0225279755849441	0.904
chr6	167554790	167727700	-0.0506628728914406	1.3678975680689	0.00348168870803662	0.144	0.00741098677517803	0.494
chr3	142741875	142926178	-0.0678019220688776	0.813623064826531	0.00369277721261445	0.144	0.0264801627670397	0.936
chr8	32129319	32452783	-0.068633821635397	0.754972037989367	0.00377161749745677	0.145	0.0310350966429298	0.966
chr7	105546097	105705154	-0.0609445131961063	1.15794575072602	0.00405137334689725	0.146	0.0115030518819939	0.675
chr14	70546695	70924249	-0.0621428913592686	1.11857204446683	0.00391149542217701	0.146	0.0126246185147508	0.712
chr17	67537942	67815656	-0.0648982917333742	1.03837266773399	0.00332146490335707	0.146	0.0152441505595117	0.775
chr6	17470162	17630124	-0.0685954150111476	0.754549565122623	0.00379959308240081	0.146	0.031057985757884	0.966
chr4	99772732	99982762	-0.0671343587221097	0.872746663387426	0.00369277721261445	0.147	0.0227009155645982	0.905
chr5	129987014	130664529	-0.0651478309936816	0.977217464905225	0.00365462868769074	0.148	0.017616988809766	0.835
chr5	55529249.5	55694068.5	-0.0676253970948347	0.811504765138016	0.00384282807731434	0.148	0.0266531027466938	0.937
chr4	42137257	42363683	-0.0683978672774914	0.752376540052405	0.00394201424211597	0.149	0.0312131230925738	0.966
chr13	31499033	31685197	-0.0659768819412704	0.923676347177785	0.00371820956256358	0.15	0.0200330620549339	0.877
chr2	173298550	173399001	-0.066824875721494	0.868723384379422	0.00392675483214649	0.15	0.0228967446592065	0.906
chr16	26146070	26587954	-0.0683245865280332	0.751570451808365	0.00398779247202441	0.15	0.0312817904374364	0.967
chr10	73202938	73373599	-0.0647186352310056	1.03549816369609	0.00341810783316378	0.151	0.0153891149542218	0.778
chr1	247636811	247877073.5	-0.0646471554970785	1.03435448795326	0.00343591047812818	0.151	0.0154323499491353	0.778
chr8	102772842	102944342	-0.0733764827148273	0.660388344433446	0.00240335707019329	0.151	0.0402466937945066	0.988
chr11	130903135	131105003	-0.0731776414900093	0.658598773410084	0.00247711088504578	0.151	0.0404755849440488	0.988
chr19	6135226	6379695	-0.0731167402561465	0.658050662305318	0.00250762970498474	0.151	0.0405569684638861	0.988
chr15	77980349	78219510.5	-0.0604548959738881	1.14864302350387	0.00431586978636826	0.152	0.0117141403865717	0.683
chr5	162970939	163342977	-0.0653104848894888	0.914346788452844	0.00415310274669379	0.152	0.0205188199389624	0.883
chr4	152752443	152960525	-0.0679813346886244	0.747794681574868	0.00425991861648016	0.152	0.0316302136317396	0.968
chr17	31340470.5	31611767	-0.064355161803604	1.02968258885766	0.00361902339776195	0.153	0.0155773143438454	0.781
chr1	17631644	17829087	-0.0568362928041729	1.30723473449598	0.00383774160732452	0.154	0.0084028484231943	0.548
chr10	94734886	94958683	-0.0642423447829361	1.02787751652698	0.00371057985757884	0.154	0.0156637843336724	0.786
chr1	22881200	23012439	-0.0602274281019115	1.14432113393632	0.00442777212614446	0.155	0.011823499491353	0.686
chr6	13954015	14089148	-0.0640698250332767	1.02511720053243	0.00379450661241099	0.155	0.0157706002034588	0.79
chr6	37481652	37632065	-0.0578177526092168	1.27199055740277	0.00393438453713123	0.156	0.00898270600203459	0.575
chr14	104422055	104682815	-0.0613695859352329	1.10465254683419	0.00438962360122075	0.156	0.0130111902339776	0.727
chr17	73613006	73703307	-0.0612314626401358	1.10216632752245	0.00446337741607325	0.156	0.0131078331637843	0.728
chr8	143171232	143295571	-0.0548724269825827	1.37181067456457	0.00364445574771109	0.158	0.00735503560528993	0.492
chr2	175560836	175856620	-0.0519830925580109	1.35156040650828	0.00377924720244151	0.158	0.00763733468972533	0.507
chr9	91262358	91454488	-0.0665365087544785	0.864974613808221	0.00413784333672431	0.158	0.023087487283825	0.907
chr10	112207327	112484691	-0.0583640170986184	1.22564435907099	0.00428280773143438	0.159	0.00997965412004069	0.615
chr6	167129857	167263239.5	-0.0606890198499965	1.09240235729994	0.00480671414038657	0.159	0.0134003051881994	0.732
chr6	26698062	26758197	0.168980409849339	0.844902049246696	0.000429806714140387	0.159	0.024354018311292	0.919
chr1	68824389	68940435	-0.067073989461302	0.804887873535624	0.00428789420142421	0.161	0.0271668362156663	0.942
chr11	132910642	133256591	-0.05800839490728	1.21817629305288	0.0044557477110885	0.162	0.0101653102746694	0.618
chr13	25386500	25726655	-0.0661757162025379	0.860284310632992	0.00437182095625636	0.162	0.0233799593082401	0.909
chr2	20330742	20504345	-0.0560010849198388	1.28802495315629	0.00412258392675483	0.163	0.00874364191251272	0.568
chr3	13045896	13213415	-0.0660383858636019	0.858499016226825	0.0044735503560529	0.163	0.0235045778229908	0.909
chr13	102051019	102374627	-0.0657243271293529	0.854416252681588	0.00470244150559512	0.163	0.0237156663275687	0.911
chr3	133375668	133591690	-0.0686685814088154	0.686685814088154	0.00466937945066124	0.163	0.0371897253306206	0.98
chr1	38802860	39025147	-0.0631467217043953	1.01034754727032	0.0043794506612411	0.164	0.0163428280773143	0.807
chr4	11386135.5	11743880	-0.0648553671493227	0.907975140090517	0.00444048830111902	0.164	0.0208265513733469	0.885
chr4	81243757	81660494	-0.0719562312706028	0.647606081435425	0.00313326551373347	0.165	0.0417904374364191	0.989
chr8	110253782	110520471	-0.103689481536918	0.829515852295344	0.00042472024415056	0.166	0.0253458799593082	0.924
chr4	74465188	74641828	-0.0684810574539888	0.684810574539888	0.00483468972533062	0.166	0.0373931841302136	0.98
chr4	188387553	188588839	-0.0683741193583013	0.683741193583013	0.00492115971515768	0.166	0.0375101729399797	0.981
chr7	26578322.5	27087907	-0.0575692918302825	1.20895512843593	0.00463886063072228	0.168	0.0103687690742625	0.626
chr9	97545514	97786879	-0.0640233550074687	0.96035032511203	0.00435401831129196	0.168	0.0182629704984741	0.847
chr9	90123546	90498981	-0.0639420490412982	0.959130735619472	0.00439216683621567	0.168	0.018324008138352	0.847
chr17	5980904	6165072	-0.0639076468526797	0.958614702790196	0.0044175991861648	0.168	0.0183494404883011	0.847
chr1	70953380	71555947	-0.103290135211313	0.826321081690504	0.000429806714140387	0.168	0.0255824008138352	0.928
chr11	124622322	124806219.5	-0.0671875601699584	0.739063161869542	0.00501271617497457	0.168	0.0323601220752798	0.971
chr5	65771446	66127678	-0.0671675498399102	0.738843048239012	0.00502288911495422	0.168	0.0323753814852492	0.971
chr16	66993929.5	67123599	-0.0681546475543632	0.681546475543632	0.00510427263479145	0.168	0.0378001017293998	0.982
chr3	10916026	11227410	-0.0601607566230983	1.08289361921577	0.00512970498474059	0.169	0.013677517802645	0.738
chr7	45914379	46073483	-0.0634747622417456	0.952121433626184	0.00477110885045778	0.171	0.0186393692777213	0.858
chr12	11460710	11709115	-0.0642978343649713	0.900169681109599	0.00487538148524924	0.171	0.0212029501525941	0.889
chr5	146845196	147052436	-0.0632646677192632	0.948970015788948	0.00490844354018311	0.172	0.0187995930824008	0.861
chr11	132203.5	252517	-0.0630801449962681	0.946202174944022	0.00504577822990844	0.172	0.0189191251271617	0.863
chr7	7572793	7863142	-0.0630472815452386	0.945709223178579	0.00507884028484232	0.173	0.0189521871820956	0.864
chr8	144252120	144411264.5	-0.0612126201359428	1.04061454231103	0.00514242115971516	0.174	0.015175483214649	0.771
chr7	154179255	154557556	-0.0610515875061419	1.03787698760441	0.00526703967446592	0.175	0.0152746693794507	0.775
chr5	131394999	131438977	-0.0664514446196946	0.797417335436335	0.00479908443540183	0.175	0.0277110885045778	0.944
chr8	10339443.5	10464160	-0.0623844688676692	0.998151501882707	0.00492878942014242	0.176	0.0168438453713123	0.819
chr13	58227960	58299044	-0.162779021489863	0.813895107449314	0.000478128179043744	0.176	0.0264598168870804	0.936
chr13	60834809	61221316	-0.0660781038787978	0.792937246545574	0.00505340793489318	0.176	0.028001017293998	0.948
chr15	98937660.5	99123953	-0.0666321346026843	0.732953480629527	0.00550101729399797	0.176	0.0329298067141404	0.971
chr16	77270184.5	77574072	-0.0628702694411094	0.943054041616641	0.00520854526958291	0.177	0.0190615462868769	0.866
chr15	58282705	58540402	-0.0660149018636699	0.792178822364039	0.0051119023397762	0.177	0.028059511698881	0.95
chr2	101945867	102097314	-0.0657501791270603	0.789002149524723	0.00534587995930824	0.177	0.028324008138352	0.95
chr9	5509642	5672070	-0.0713160190402501	0.641844171362251	0.00356052899287894	0.178	0.0425203458799593	0.99
chr11	18137155	18291466	-0.0586075331814285	1.11354313044714	0.00538148524923703	0.179	0.0127721261444557	0.716
chr3	180784531	181313591	-0.0655789422421674	0.786947306906008	0.00549847405900305	0.179	0.0284944048830112	0.951
chr5	95940639	96070916	-0.0665936991075973	0.732530690183571	0.00554933875890132	0.18	0.0329628687690743	0.972
chr16	58121049	58439361	-0.0574656170200139	1.14931234040028	0.00528484231943032	0.181	0.0117039674465921	0.683
chr5	160802610	161178662.5	-0.0710402398702061	0.639362158831855	0.00373855544252289	0.181	0.0427390640895219	0.99
chr4	42711967	43277401	-0.102166638126735	0.817333105013879	0.000465412004069176	0.182	0.0262105798575788	0.932
chr11	69017486.5	69218633	-0.0563028984849015	1.18236086818293	0.00522889114954222	0.183	0.0108977619532045	0.646
chr10	80384267	80538482	-0.0571960261316818	1.14392052263364	0.00542472024415056	0.183	0.0118438453713123	0.686
chr2	12557155	12765010	-0.0625821311492539	0.938731967238809	0.00546032553407935	0.183	0.0192904374364191	0.871
chr2	9752386	9940969	-0.0580846825605851	1.10360896865112	0.00567141403865717	0.185	0.0130442522889115	0.727
chr3	54898689	55050430	-0.055327787636484	1.21721132800265	0.0049618514750763	0.186	0.0101856561546287	0.619
chr16	84090391	84336243.5	-0.0578818039811132	1.09975427564115	0.00578331637843337	0.186	0.0131968463886063	0.729
chr13	46679161.5	46870454	-0.0618525026115778	0.989640041785246	0.0052822990844354	0.186	0.0170981688708037	0.823
chr8	42546791	42624772	-0.0624923792266053	0.937385688399079	0.0055442522889115	0.186	0.0193489318413021	0.871
chr8	94133100	94306705	-0.0652721238763249	0.783265486515898	0.00578331637843337	0.186	0.0287690742624619	0.954
chr6	80774999	80891364	-0.0670803471437727	0.670803471437727	0.00627924720244151	0.186	0.0389267548321465	0.984
chr4	144827822.5	145268453	-0.0706454076226217	0.635808668603595	0.00400813835198372	0.186	0.043118006103764	0.991
chr5	58358757	58479549	-0.0661164706891903	0.727281177581093	0.0059587995930824	0.187	0.0334028484231943	0.975
chr3	18077131	18277949	-0.0706186916580092	0.635568224922083	0.00403102746693795	0.187	0.043145981688708	0.991
chr7	37705587	37947056	-0.0669151507874767	0.669151507874767	0.00646490335707019	0.188	0.039117497456765	0.985
chr16	83670892	83892981	-0.0641415309545487	0.833839902409133	0.00607324516785351	0.19	0.0250406917599186	0.924
chr2	204737672	205189476	-0.0556408185847382	1.1684571902795	0.00551373346897253	0.191	0.0112538148524924	0.663
chr7	104413036	104585482	-0.0620215009566018	0.930322514349026	0.00589776195320448	0.192	0.0196922685656155	0.876
chr5	121565320	121759771	-0.0640651759285248	0.832847287070823	0.00614191251271618	0.192	0.0250991861648016	0.924
chr3	102154087	102452667	-0.100330932562608	0.802647460500862	0.000490844354018311	0.192	0.0273270600203459	0.943
chr5	149589098.5	149699675	-0.0556199282119387	1.16801849245071	0.00552136317395727	0.193	0.0112614445574771	0.663
chr2	241617744	241781891	-0.0574465596734101	1.09148463379479	0.00601729399796541	0.193	0.0134282807731434	0.733
chr8	24293139	24507197	-0.0666417023028196	0.666417023028196	0.00673448626653103	0.193	0.0394048830111902	0.985
chr8	74019754	74237401	-0.066635611725035	0.66635611725035	0.00674211597151577	0.193	0.039412512716175	0.985
chr4	38934393	39122942	-0.0584124431076702	1.05142397593806	0.00634282807731434	0.194	0.0147685656154629	0.763
chr6	152200899	152519966	-0.0571986732908433	1.08677479252602	0.0061648016276704	0.195	0.0135452695829095	0.736
chr4	20285577	20574555	-0.100197949372185	0.801583594977482	0.000498474059003052	0.195	0.0274008138351984	0.943
chr11	95091989	95437294	-0.0560404770613597	1.12080954122719	0.00605544252288912	0.196	0.012558494404883	0.711
chr1	52364242	52485971	-0.0640319881080595	0.832415845404774	0.0061851475076297	0.196	0.0251297049847406	0.924
chr9	116870365	117026288	-0.0639905067798103	0.831876588137534	0.00620549338758901	0.196	0.0251729399796541	0.924
chr8	11021173	11251443	-0.0593631200100117	1.0091730401702	0.00658952187182096	0.199	0.0163911495422177	0.808
chr17	70418164	70574149	-0.061537824565164	0.92306736847746	0.00631230925737538	0.199	0.020058494404883	0.877
chr2	207726848	207906468	-0.0613544340336193	0.92031651050429	0.00647761953204476	0.199	0.0201983723296033	0.878
chr10	24160305	24417827	-0.0699592347334153	0.629633112600737	0.00456256358087487	0.199	0.0438936927772126	0.991
chr7	143630938	143826860	-0.0603091596977052	0.964946555163284	0.0065233977619532	0.2	0.018087487283825	0.844
chr6	7532666	7747003	-0.0636872649054732	0.827934443771152	0.00653865717192269	0.201	0.0254755849440488	0.925
chr12	66430294	66642180	-0.0636456656983908	0.82739365407908	0.00657171922685656	0.201	0.0255213631739573	0.927
chr1	69389334	69594804	-0.098950837595067	0.791606700760536	0.000516276703967447	0.201	0.0280976602238047	0.95
chr11	56345093.5	56468146	-0.0611415923354928	0.917123885032392	0.00667090539165819	0.202	0.0203865717192269	0.88
chr3	135377518	135692947	-0.0985972353302204	0.788777882641763	0.00051881993896236	0.202	0.0283468972533062	0.95
chr17	15721424	15917660	-0.0664934923766336	0.664934923766336	0.00690233977619532	0.202	0.0395981688708037	0.987
chr5	75586.5	160426.5	-0.0698425053662588	0.628582548296329	0.00464903357070193	0.202	0.0440412004069176	0.991
chr5	174962968	175161230	-0.0590539480722055	1.00391711722749	0.00683367243133266	0.203	0.0166098677517803	0.81
chr22	32555079	32767648	-0.0610095844133561	0.915143766200342	0.0067675483214649	0.203	0.0204908443540183	0.882
chr13	98527743	98859885	-0.0608769059352648	0.913153589028972	0.00688708036622584	0.203	0.0205798575788403	0.883
chr8	70372625	70539979	-0.0608443283094473	0.91266492464171	0.00691505595116989	0.203	0.0205951169888098	0.883
chr14	61669675	61858317	-0.0607732343516363	0.911598515274544	0.00699135300101729	0.203	0.020645981688708	0.885
chr17	13435461	13697192	-0.0635620077891926	0.826306101259504	0.00666073245167853	0.203	0.025587487283825	0.928
chr12	119582189	119742417	-0.0641601984604928	0.769922381525913	0.0069354018311292	0.203	0.0298372329603255	0.96
chr7	20623905	20706429	-0.0664088478909724	0.664088478909724	0.00699135300101729	0.203	0.0397329603255341	0.987
chr14	98919898	99355850	-0.0606297939945466	0.909446909918199	0.0071236012207528	0.204	0.0207502543234995	0.885
chr3	19673982	19930780	-0.0981564526313907	0.785251621051125	0.000526449643947101	0.204	0.0286037639877925	0.951
chr3	57310747	57505711.5	-0.0650048156132803	0.715052971746084	0.00709308240081383	0.204	0.0345345879959308	0.977
chr5	44762293	45204945	-0.0661065797558631	0.661065797558631	0.00732706002034588	0.204	0.0401246185147508	0.988
chr22	18766635	19009976.5	-0.0697051218233595	0.627346096410236	0.00475330620549339	0.205	0.0442039674465921	0.991
chr4	85484245	85612912	-0.0649362964895552	0.714299261385107	0.00718718209562564	0.206	0.0346108850457782	0.977
chr14	20977309.5	21110745	-0.0573452339126656	1.03221421042798	0.007029501525941	0.207	0.0155137334689725	0.78
chr1	9005435.5	9136476	-0.056082037981948	1.06555872165701	0.00687436419125127	0.21	0.0143082400813835	0.756
chr2	63855083	64017374	-0.0644293719659507	0.708723091625458	0.00783570701932859	0.213	0.0350762970498474	0.978
chr2	5551315	5701409	-0.0627746469107306	0.816070409839498	0.00752543234994914	0.214	0.0263199389623601	0.934
chr8	61458099	61705332	-0.0627581162009082	0.815855510611807	0.0075381485249237	0.214	0.0263326551373347	0.935
chr17	8659409	8899225	-0.0566181156528972	1.01912608175215	0.00755340793489318	0.215	0.0160071210579858	0.798
chr1	205307334	205460879	-0.0565920939198971	1.01865769055815	0.00756866734486267	0.215	0.0160198372329603	0.799
chr17	37956902	38120485	-0.0613212458886221	0.858497442440709	0.00757375381485249	0.215	0.0235045778229908	0.909
chr15	40538101	40685225	-0.0555133836435012	1.05475428922652	0.00722787385554425	0.216	0.0146515768056968	0.761
chr1	245524916	245704656	-0.0564133628130187	1.01544053063434	0.007706002034588	0.217	0.0161444557477111	0.804
chr10	129964211	130185346	-0.0611160551633556	0.855624772286979	0.00779501525940997	0.217	0.0236597151576806	0.911
chr10	130478637	130684699	-0.0630453958253003	0.756544749903604	0.00825788402848423	0.218	0.0308901322482197	0.966
chr13	53602615	53916476	-0.0606698642340978	0.849378099277369	0.00827568667344863	0.222	0.0240666327568667	0.914
chr5	173450571	173661962	-0.0639169294337911	0.703086223771702	0.00845116988809766	0.222	0.0356103763987792	0.978
chr1	167342724	167503222	-0.0577118399243865	0.981101278714571	0.00781790437436419	0.223	0.0174618514750763	0.834
chr5	10802174	11001834	-0.0585741975419578	0.937187160671324	0.00806205493387589	0.224	0.0193641912512716	0.871
chr13	111989685	112161297.5	-0.0623588759029494	0.810665386738342	0.00798575788402848	0.224	0.026706510681587	0.938
chr2	62429249	62576967	-0.0585257125384067	0.936411400614508	0.00810783316378433	0.225	0.0193921668362157	0.871
chr4	122648997	123003407	-0.0627793727974769	0.753352473569723	0.00861139369277721	0.225	0.0311520854526958	0.966
chr2	119401665	119520837	-0.0685139697948452	0.616625728153607	0.00588504577822991	0.226	0.0458545269582909	0.992
chr7	3864567	4019913	-0.0527061255331802	1.10682863619678	0.00679298067141404	0.227	0.0129628687690743	0.723
chr4	77406773	77579326	-0.0592427264687053	0.888640897030579	0.00853509664292981	0.227	0.021795523906409	0.898
chr17	6882421	7019273	-0.0627230684485019	0.752676821382023	0.00867243133265514	0.228	0.0311953204476094	0.966
chr2	130468666.5	130590967	-0.0647577178867235	0.647577178867235	0.00905900305188199	0.228	0.041792980671414	0.989
chr13	103330892	103445535	-0.0683543161897172	0.615188845707455	0.00605035605289929	0.229	0.0460935910478128	0.992
chr3	42958846	43289436	-0.059015085168185	0.885226277522775	0.00878179043743642	0.231	0.021971007121058	0.901
chr10	43522243	43691112	-0.0618374399508754	0.803886719361381	0.00853763987792472	0.231	0.0272456765005086	0.943
chr1	48931095	49226683	-0.0632724447220429	0.695996891942472	0.00940488301119023	0.231	0.036322482197355	0.979
chr1	107496342	107937181	-0.06307996027694	0.69387956304634	0.00966937945066124	0.231	0.0365208545269583	0.979
chr4	52883367	53237401	-0.0644325645472078	0.644325645472078	0.00957782299084435	0.231	0.0421897253306205	0.99
chr5	80623934	80922537	-0.0680993415748675	0.612894074173807	0.00632248219735504	0.231	0.0464343845371312	0.992
chr5	5135235	5340467	-0.0570385192062582	0.969654826506389	0.00833418107833164	0.233	0.0178865717192269	0.84
chr2	10425661	10619271	-0.0534063055019233	1.06812611003847	0.00747456765005086	0.234	0.0142141403865717	0.753
chr7	157926236.5	158075977.5	-0.0508844217110896	1.06857285593288	0.00722533062054934	0.235	0.0141963377416073	0.753
chr4	119862992	120015469	-0.0531222503826018	1.06244500765204	0.00758901322482197	0.235	0.0144303153611394	0.757
chr11	67243955	67450542	-0.0568794909033985	0.966951345357774	0.0084587995930824	0.235	0.0180137334689725	0.843
chr5	175463643	175612339	-0.061466348838788	0.799062534904244	0.00900813835198372	0.235	0.0275915564598169	0.943
chr2	188093537	188312833	-0.0941953808169177	0.753563046535342	0.000623092573753815	0.236	0.0311419125127162	0.966
chr1	91473095	91630943	-0.067693860251384	0.609244742262457	0.00683621566632757	0.236	0.0469862665310275	0.992
chr11	102348739	102583226	-0.061229079145638	0.795978028893293	0.00929043743641913	0.238	0.0278128179043744	0.946
chr6	35748756.5	35941709	-0.061145873444291	0.794896354775783	0.00942777212614446	0.239	0.0278865717192269	0.947
chr5	93486848	93617508	-0.0940218001555087	0.752174401244069	0.000630722278738555	0.239	0.0312283825025432	0.967
chr17	54776791	54894007	-0.0593390534726988	0.830746748617784	0.00985249237029502	0.24	0.0252466937945066	0.924
chr1	169599483	169703296	-0.0618859133838979	0.742630960606775	0.00972278738555443	0.24	0.0320905391658189	0.97
chr17	20346491	20481830	-0.0537411082325362	1.02108105641819	0.00830366225839268	0.241	0.0159435401831129	0.798
chr2	36842633	36980923	-0.0617467549132673	0.740961058959208	0.00991353001017294	0.241	0.0322202441505595	0.97
chr9	95140430	95267100	-0.0639615748167091	0.639615748167091	0.0103001017293998	0.241	0.0427263479145473	0.99
chr15	42162712	42308211.5	-0.0581041953855729	0.871562930783594	0.0096795523906409	0.243	0.0227492370295015	0.905
chr10	31651149.5	31883099	-0.0636644534529879	0.636644534529879	0.0108087487283825	0.243	0.0430340793489318	0.991
chr2	242306625	242486462	-0.0625701611960322	0.688271773156354	0.0104679552390641	0.244	0.0370498474059003	0.98
chr11	112192015	112505689	-0.0625252437925003	0.687777681717504	0.0105188199389624	0.244	0.037087995930824	0.98
chr16	86066714	86229804	-0.0532337237231533	1.01144075073991	0.0085707019328586	0.246	0.0163021363173957	0.806
chr2	225772093	225968528	-0.0607252139488975	0.789427781335667	0.00991861648016277	0.246	0.0282833163784334	0.95
chr12	40197081	40427762	-0.0673899351197982	0.606509416078184	0.00725076297049847	0.246	0.0473448626653103	0.992
chr6	142871514	143178039	-0.0588174306432995	0.823444029006194	0.0104476093591048	0.247	0.0257680569684639	0.929
chr10	99648780	99822472	-0.0624818981043667	0.687300879148034	0.0106129196337742	0.247	0.0371286876907426	0.98
chr2	9076910	9262889.5	-0.0522920549904555	0.993549044818655	0.00897507629704985	0.248	0.016971007121058	0.821
chr7	39044924	39170805	-0.0622541083946079	0.684795192340687	0.0109282807731434	0.248	0.0373957273652085	0.98
chr6	129614073.5	129920398	-0.0621719251074169	0.683891176181586	0.0110376398779247	0.248	0.0374949135300102	0.981
chr1	173458588	173582288	-0.0633560990356834	0.633560990356834	0.0113021363173957	0.249	0.0433901322482197	0.991
chr9	119942873	120160335	-0.149439115997637	0.747195579988184	0.000699389623601221	0.253	0.0316861648016277	0.969
chr3	128267831	128420513	-0.063220351739957	0.63220351739957	0.0115259409969481	0.253	0.0435452695829095	0.991
chr2	236283179.5	236462202	-0.0602376617556754	0.78308960282378	0.0105747711088505	0.254	0.0287843336724313	0.954
chr1	20898017	20978838	-0.0611002460914824	0.733202953097789	0.0108799593082401	0.254	0.0329145473041709	0.971
chr6	24919003	25042568	-0.0508112956585562	0.965414617512568	0.00945829094608342	0.255	0.0180722278738555	0.844
chr9	137477320	137624816	-0.0507854059673641	0.964922713379918	0.00946083418107833	0.255	0.018087487283825	0.844
chr6	1242535	1424677	-0.057429357430614	0.86144036145921	0.0103713123092574	0.255	0.0233214649033571	0.909
chr10	52220491	52366029	-0.057350240025271	0.860253600379065	0.0104628687690743	0.255	0.0233850457782299	0.909
chr17	34851499.5	35098710	-0.0602166003605071	0.782815804686592	0.0106027466937945	0.255	0.0288072227873856	0.954
chr8	115165921	115599097	-0.0918042332277051	0.734433865821641	0.00069175991861648	0.255	0.0327899287894201	0.971
chr8	67317506	67446912	-0.0553026520021283	0.940145084036181	0.00974313326551373	0.256	0.0192115971515768	0.871
chr13	91049886	91499567	-0.0629909316506266	0.629909316506266	0.0119354018311292	0.256	0.0438555442522889	0.991
chr8	119878944	120033982	-0.0609276018902226	0.731131222682671	0.0110986775178026	0.258	0.0330366225839268	0.973
chr2	79312444	79428894	-0.0560753063632788	0.897204901812461	0.0103458799593082	0.26	0.0213453713123093	0.894
chr22	19864308	20098412	-0.0560457323865298	0.896731718184476	0.0103763987792472	0.26	0.0213911495422177	0.895
chr4	185595799	185736247	-0.0580598348683287	0.812837688156602	0.0113860630722279	0.26	0.0265640895218718	0.936
chr10	125114783.5	125273734	-0.0599066259377681	0.778786137190985	0.0110274669379451	0.26	0.0291276703967447	0.955
chr10	20163377	20295880	-0.0627494138052132	0.627494138052132	0.0123652085452696	0.261	0.0441861648016277	0.991
chr15	85945991	86098652.5	-0.053654104221311	0.965773875983599	0.00963886063072228	0.264	0.0180620549338759	0.844
chr6	21723886	21856613	-0.0549630502258057	0.934371853838697	0.0100127161749746	0.264	0.0194786368260427	0.873
chr1	19029775	19166590.5	-0.057807520660244	0.809305289243415	0.011675991861648	0.264	0.0267853509664293	0.939
chr3	55305648	55450569	-0.0666214666174133	0.59959319955672	0.00818921668362157	0.264	0.048351983723296	0.993
chr15	63458312	63663508	-0.0577229923081763	0.808121892314468	0.0117777212614446	0.265	0.0268769074262462	0.939
chr7	141617448.5	141695526	-0.062685222650998	0.62685222650998	0.0124745676500509	0.265	0.0442802644964395	0.991
chr7	29024378	29186492	-0.0626372604250869	0.626372604250869	0.012558494404883	0.266	0.0443641912512716	0.991
chr3	134282543	134611847	-0.0575659714436943	0.805923600211721	0.0119608341810783	0.267	0.0270752797558494	0.94
chr10	60680256	61050062	-0.0612048354147506	0.673253189562257	0.0126144455747711	0.267	0.0386597151576806	0.984
chr4	121957286	122250198	-0.0555609705904717	0.888975529447547	0.0108265513733469	0.268	0.0217828077314344	0.898
chr5	122452418	122539736	-0.0604590337551369	0.725508405061643	0.0118158697863683	0.268	0.0335147507629705	0.976
chr6	107075197	107253750	-0.0547916511526489	0.931458069595031	0.0101983723296033	0.269	0.019646490335707	0.874
chr10	45604781	45775676	-0.0611543658543292	0.672698024397621	0.012706002034588	0.269	0.0387105798575788	0.984
chr15	41061828.5	41150176.5	-0.0611214443537503	0.672335887891253	0.0127594099694812	0.269	0.0387487283825025	0.984
chr8	61119660	61326925	-0.0622525107601414	0.622525107601414	0.0132731434384537	0.269	0.0449262461851475	0.991
chr8	104083083	104241987	-0.0533394653920172	0.96011037705631	0.00984740590030519	0.27	0.0182706002034588	0.847
chr15	57491001	57677507	-0.0547416080157846	0.930607336268338	0.010236520854527	0.27	0.019677009155646	0.874
chr5	13735979.5	14006016	-0.0546624942031488	0.92926240145353	0.0103128179043744	0.27	0.0197329603255341	0.876
chr1	204955638	205026997	-0.0530002098150231	0.954003776670416	0.0100254323499491	0.271	0.0185452695829095	0.855
chr6	88851522	89241236	-0.060255243228352	0.723062918740224	0.0121159715157681	0.271	0.0336953204476094	0.976
chr13	73590445	73764146	-0.0890322791987167	0.712258233589734	0.000798575788402848	0.272	0.0347711088504578	0.977
chr17	55398854	55509593	-0.0564886891716863	0.847330337575295	0.0114267548321465	0.273	0.0241988809766022	0.917
chr11	3305106	3537133.5	-0.0588510305027458	0.765063396535695	0.0125203458799593	0.273	0.0302416073245168	0.962
chr8	64184965	64428132	-0.0608787751652305	0.669666526817535	0.0131002034587996	0.273	0.0390640895218718	0.985
chr2	71913841	72070178	-0.060863071275872	0.669493784034592	0.0131230925737538	0.273	0.0390818921668362	0.985
chr15	91586374	92044177	-0.0663939764271335	0.597545787844202	0.00850203458799593	0.273	0.0486673448626653	0.993
chr14	80440817	80682691	-0.0663679827389478	0.59731184465053	0.00853255340793489	0.273	0.048705493387589	0.993
chr12	90082880	90268539	-0.0663560221492159	0.597204199342943	0.00854781281790437	0.273	0.0487156663275687	0.993
chr6	16622634	16753450	-0.0551339779866124	0.882143647785798	0.0112309257375381	0.276	0.0221490335707019	0.902
chr17	58574569	58928702	-0.0619948450647942	0.619948450647942	0.0137410986775178	0.276	0.0453331637843337	0.991
chr11	60075743	60196958	-0.0542618434367579	0.922451338424885	0.0106307222787386	0.278	0.0200839267548321	0.877
chr17	31780500	32258255.5	-0.0571383239916327	0.799936535882858	0.0125483214649034	0.278	0.027530518819939	0.943
chr3	123797451.5	123979446	-0.0571347267151664	0.799886174012329	0.0125534079348932	0.278	0.0275356052899288	0.943
chr6	90038647	90299661	-0.0600559878447561	0.720671854137073	0.0124262461851475	0.278	0.0339750762970498	0.977
chr11	94017285	94150725	-0.0884604171002542	0.707683336802033	0.000834181078331638	0.278	0.0351856561546287	0.978
chr8	117180296	117466702	-0.0619274759119729	0.619274759119729	0.0138657171922686	0.278	0.0454196337741607	0.991
chr1	25344342	25549257	-0.0550268070653145	0.880428913045033	0.0113428280773143	0.279	0.0222736520854527	0.902
chr7	107765811	107931294	-0.0560820412098128	0.841230618147192	0.0118743641912513	0.28	0.0245447609359105	0.921
chr7	86272023	86391162	-0.0656870866289269	0.591183779660342	0.009529501525941	0.28	0.0496592065106816	0.995
chr8	22733261	22877791	-0.0537531345625469	0.913803287563297	0.0110223804679552	0.281	0.0205442522889115	0.883
chr5	31096669	31382507	-0.0559314645149474	0.838971967724212	0.0120549338758901	0.281	0.0247329603255341	0.923
chr12	26111169.5	26205524	-0.0558536640375355	0.837804960563033	0.0121414038657172	0.281	0.0248092573753815	0.924
chr10	125765348	125996419	-0.0582591152622117	0.757368498408752	0.0133723296032553	0.281	0.0308418107833164	0.966
chr3	12269362	12495801	-0.0655785915881254	0.590207324293128	0.00968209562563581	0.282	0.0497838250254323	0.995
chr4	30745743	31023005	-0.0874848446476682	0.699878757181346	0.000877416073245168	0.284	0.0359740590030519	0.978
chr10	96443028.5	96748928	-0.0616247352976819	0.616247352976819	0.0144277721261445	0.284	0.0459181078331638	0.992
chr1	167085220	167238585	-0.0605271139931727	0.6657982539249	0.0137538148524924	0.285	0.0394786368260427	0.985
chr12	57210954	57352514	-0.0604762981220622	0.665239279342684	0.0138479145473042	0.286	0.0395473041709054	0.986
chr14	22855845	22951241	-0.0596106678089122	0.715328013706947	0.0132833163784334	0.288	0.0345116988809766	0.977
chr4	147732398	148017404	-0.0871194126592698	0.696955301274158	0.000895218718209563	0.288	0.0362309257375381	0.978
chr6	116818106	116886280	-0.0578228537320899	0.751697098517168	0.0140106815869786	0.289	0.0312716174974568	0.967
chr15	73623052	73809957	-0.0593221530106059	0.71186583612727	0.0137283825025432	0.29	0.0348041709053917	0.977
chr12	12887740	13069054	-0.0523218980024541	0.88947226604172	0.0119023397761953	0.291	0.0217573753814852	0.898
chr2	10054883	10176748	-0.0545006920723923	0.872011073158276	0.011881993896236	0.291	0.0227288911495422	0.905
chr3	9240454	9396091	-0.0553227064348727	0.829840596523091	0.0127009155645982	0.292	0.0253280773143438	0.924
chr6	23955726	24313867	-0.0591901474266565	0.710281769119878	0.0139521871820956	0.292	0.0349618514750763	0.978
chr2	16366394	16484904	-0.0649243341520095	0.584319007368086	0.0106739572736521	0.292	0.0506688708036623	0.996
chr5	92106286	92456475	-0.0601479414688731	0.661627356157604	0.0144582909460834	0.293	0.0400457782299084	0.988
chr1	87245071	87484460	-0.0611465552872365	0.611465552872365	0.0154196337741607	0.293	0.0466734486266531	0.992
chr17	47951688	48127569	-0.0590924306854272	0.709109168225126	0.0141429298067141	0.294	0.0350483214649034	0.978
chr14	74926396	75043777	-0.0519275084671645	0.882767643941796	0.0120854526958291	0.295	0.022118514750763	0.902
chr12	124335514.5	124436804	-0.0518367025366155	0.881223943122464	0.0121363173957274	0.295	0.0222075279755849	0.902
chr4	1607076	1729959	-0.0518342380237937	0.881182046404492	0.0121388606307223	0.295	0.0222100712105799	0.902
chr4	139103485	139230014	-0.0560264591338887	0.784370427874441	0.0139750762970498	0.296	0.028677517802645	0.953
chr14	25395519	25591076	-0.0865549714251991	0.692439771401593	0.000933367243133266	0.296	0.0366531027466938	0.98
chr3	100228754	100349374	-0.0609694949625324	0.609694949625324	0.0157197355035605	0.296	0.0469277721261445	0.992
chr6	80404639	80651943	-0.0647978860106192	0.583180974095573	0.0108697863682604	0.296	0.0508545269582909	0.996
chr15	74583589	74679906	-0.0510848754132608	0.868442882025434	0.012469481180061	0.298	0.0229043743641913	0.906
chr1	12164467	12217629	-0.0506968480766419	0.861846417302912	0.0125966429298067	0.299	0.0232782299084435	0.909
chr6	4786656	4862376	-0.0574464222079064	0.746803488702783	0.0145752797558494	0.299	0.0317166836215666	0.969
chr4	148635716	148767763	-0.057444765325562	0.746781949232305	0.0145803662258393	0.299	0.0317192268565615	0.969
chr3	111584232	111732587.5	-0.0574132971064267	0.746372862383547	0.0146337741607325	0.299	0.0317548321464903	0.969
chr13	106117194	106572969	-0.0589063605275299	0.706876326330359	0.0144099694811801	0.299	0.0352670396744659	0.978
chr4	152345440	152493081	-0.0608457766569158	0.608457766569158	0.0159511698880977	0.299	0.047087995930824	0.992
chr15	70010530	70169028	-0.0549842586030644	0.824763879045966	0.013087487283825	0.3	0.0256790437436419	0.929
chr19	44890183	45060648	-0.0599565033795361	0.659521537174897	0.0148601220752798	0.301	0.0403636826042726	0.988
chr3	172276018	172444423	-0.058616480316586	0.703397763799032	0.0149084435401831	0.304	0.0355849440488301	0.978
chr12	27768965	27925367	-0.0644527510923898	0.580074759831508	0.0115183112919634	0.304	0.0513860630722279	0.996
chr5	157602665	157898347	-0.0850325908063588	0.68026072645087	0.00103763987792472	0.305	0.037912004069176	0.982
chr5	142180618	142261891	-0.0553958684519963	0.775542158327948	0.0148067141403866	0.306	0.0293870803662258	0.956
chr2	11565589	11699294	-0.055306454815366	0.774290367415124	0.0149059003051882	0.308	0.0294837232960326	0.957
chr2	133630172	133934804	-0.0570632884276685	0.74182274955969	0.0152136317395727	0.308	0.0321490335707019	0.97
chr3	113798887	113958014.5	-0.0569822688904927	0.740769495576405	0.0153407934893184	0.309	0.0322253306205493	0.97
chr2	12146455	12342503	-0.0569693724945137	0.740601842428678	0.0153560528992879	0.309	0.0322405900305188	0.971
chr14	94873879	95009914	-0.0595750866523796	0.655325953176176	0.015676500508647	0.309	0.0408621566632757	0.989
chr17	28585657	28793370	-0.0595144659272434	0.654659125199677	0.0158062054933876	0.309	0.040940996948118	0.989
chr1	114631817	114829082	-0.0582721086368604	0.699265303642325	0.0155035605289929	0.31	0.0360198372329603	0.978
chr10	95479029	95586237	-0.060449579869374	0.60449579869374	0.0168413021363174	0.311	0.0476246185147508	0.992
chr13	74732386	75039802	-0.0551569366843952	0.772197113581533	0.0151144455747711	0.312	0.0296744659206511	0.959
chr17	71772848	71969834	-0.0640395574027178	0.57635601662446	0.0122761953204476	0.313	0.0519506612410987	0.996
chr12	6241975	6341482	-0.0521971903755655	0.835155046009049	0.0137207527975585	0.314	0.0249567650050865	0.924
chr7	24725250	24791121	-0.0591502939624428	0.650653233586871	0.0165030518819939	0.314	0.0413784333672431	0.989
chr11	101990755	102079985	-0.060319307698929	0.60319307698929	0.0171159715157681	0.314	0.0478280773143438	0.993
chr5	126984569.5	127157258	-0.0541694710512115	0.812542065768173	0.0140513733468973	0.317	0.0265844354018311	0.936
chr1	224753137	224896204	-0.0564908101164797	0.734380531514237	0.0161012207527976	0.317	0.0328077314343845	0.971
chr19	685702	827799.5	-0.0602013612111344	0.602013612111344	0.017410986775178	0.317	0.0480111902339776	0.993
chr8	41639488	41814854	-0.0564217074839163	0.733482197290911	0.0162410986775178	0.318	0.0328942014242116	0.971
chr7	109485219	109798776	-0.12920799453164	0.904455961721478	0.000869786368260427	0.321	0.0209816887080366	0.889
chr3	96826209	97200460	-0.0835078945940067	0.668063156752054	0.00119023397761953	0.321	0.0392319430315361	0.985
chr2	7739815	8021551	-0.058910982688055	0.648020809568605	0.0169837232960326	0.321	0.0417370295015259	0.989
chr11	76516376	76745200.5	-0.0561514711951641	0.729969125537134	0.0166581892166836	0.322	0.0331510681586979	0.974
chr4	148260510	148502509	-0.0588862557490926	0.647748813240019	0.017029501525941	0.322	0.0417726347914547	0.989
chr1	75541052	75841810	-0.0636111502281279	0.572500352053151	0.0131129196337742	0.322	0.0525635808748728	0.996
chr3	171393941	171500354	-0.0559649355844529	0.727544162597888	0.016971007121058	0.323	0.0333723296032553	0.974
chr17	42872593	42983768	-0.0545118594477181	0.763166032268053	0.0160172939979654	0.326	0.0303763987792472	0.963
chr12	89380779	89586880	-0.0544211400307085	0.761895960429919	0.0161241098677518	0.326	0.0304806714140387	0.964
chr4	24554321	24690304	-0.055487922016974	0.721342986220662	0.0176907426246185	0.33	0.0338936927772126	0.976
chr13	82123745	82651186	-0.082345261724534	0.658762093796272	0.00127924720244151	0.33	0.0404501525940997	0.988
chr3	146269126	146498234	-0.082317043457515	0.65853634766012	0.00128687690742625	0.33	0.0404832146490336	0.988
chr13	111560076	111704415	-0.0542143036942698	0.759000251719778	0.0164343845371312	0.331	0.0306866734486267	0.965
chr8	7657022	7754234	-0.0553743796030895	0.719866934840163	0.0178840284842319	0.333	0.0340666327568667	0.977
chr10	49365197	49483197.5	-0.0818917131300093	0.655133705040074	0.00133265513733469	0.336	0.0408901322482197	0.989
chr7	49032475	49284041	-0.0818695639566152	0.654956511652922	0.0013351983723296	0.336	0.0409181078331638	0.989
chr2	239463501.5	239565255	-0.058136612462337	0.639502737085707	0.0185732451678535	0.336	0.0427263479145473	0.99
chr17	37123793.5	37271156	-0.0524630802375016	0.786946203562525	0.0157527975584944	0.338	0.0284944048830112	0.951
chr11	17515836	17667326	-0.0580118698944886	0.638130568839374	0.0188479145473042	0.338	0.0428662258392675	0.99
chr6	86072437	86215383	-0.0579986901153329	0.637985591268662	0.0188606307222787	0.338	0.042881485249237	0.991
chr7	30265567	30410993	-0.0579100628736706	0.637010691610376	0.0190640895218718	0.339	0.043001017293998	0.991
chr7	110693055	110838461	-0.0627307904231929	0.564577113808736	0.0148753814852492	0.34	0.0539496439471007	0.997
chr7	112838431	113091000	-0.126891218502398	0.888238529516785	0.000923194303153611	0.341	0.0218158697863683	0.898
chr14	100875785	100988403	-0.0519823500330961	0.779735250496441	0.0160961342828077	0.342	0.0290564598168871	0.955
chr2	1415911	1554695	-0.0563125836005079	0.675751003206095	0.0190920651068159	0.343	0.0383748728382503	0.984
chr1	14292195	14477617	-0.0626848803647736	0.564163923282962	0.0149618514750763	0.343	0.0540081383519837	0.997
chr1	161586839	161684066	-0.0517990494060794	0.77698574109119	0.0162207527975585	0.344	0.02926500508647	0.955
chr14	64341178	64527660	-0.0626465873261552	0.563819285935397	0.0150457782299084	0.344	0.0540666327568667	0.997
chr19	15770676	15938878.5	-0.059204028795791	0.59204028795791	0.0198448626653103	0.345	0.0495320447609359	0.995
chr8	142335778	142461336	-0.0531955815163725	0.744738141229215	0.0177238046795524	0.347	0.0318565615462869	0.969
chr10	114133567.5	114344765.5	-0.0574354603843496	0.631790064227846	0.0200508646998983	0.35	0.0436037639877925	0.991
chr16	86353539	86400581	-0.0508114955117349	0.762172432676023	0.0168209562563581	0.351	0.0304501525940997	0.964
chr6	150589148	150740384	-0.080322391243581	0.642579129948648	0.00158697863682604	0.353	0.0424364191251272	0.99
chr17	42239409	42357520	-0.0573206453292303	0.630527098621534	0.0202619532044761	0.353	0.0437665310274669	0.991
chr8	89718417	90132979	-0.12352013485124	0.864640943958682	0.000963886063072228	0.354	0.0231103763987792	0.907
chr16	81208471	81328023.5	-0.0553685950774132	0.664423140928959	0.0208850457782299	0.358	0.0396795523906409	0.987
chr3	54169983	54355910	-0.0797307707458948	0.637846165967158	0.00168616480162767	0.36	0.0429018311291963	0.991
chr6	134994674	135137590	-0.0514147372306156	0.719806321228618	0.0193641912512716	0.362	0.0340691759918616	0.977
chr16	49845969	50069454	-0.0567769605399192	0.624546565939112	0.0215157680569685	0.362	0.0446007121057986	0.991
chr10	135228723	135374546	-0.0793578469223574	0.634862775378859	0.00175228891149542	0.363	0.0432400813835198	0.991
chr2	180989671	181235115	-0.0789200661176484	0.631360528941187	0.00183367243133266	0.364	0.0436724313326551	0.991
chr13	53392036	53541996	-0.0509239399187621	0.71293515886267	0.0196719226856562	0.365	0.0347304170905392	0.977
chr2	234525956.5	234608369	-0.0550472688369042	0.660567226042851	0.0215233977619532	0.365	0.0402161749745676	0.988
chr9	101553307	101809008	-0.0618051151188666	0.556246036069799	0.0169252288911495	0.366	0.0554145473041709	0.997
chr9	128819105	129170519	-0.0617497311264884	0.555747580138395	0.0170371312309257	0.366	0.0555137334689725	0.997
chr16	24810109	24870053	-0.0565620781457727	0.6221828596035	0.0220422177009156	0.367	0.0449847405900305	0.991
chr4	18399893	19197380	-0.078655972860672	0.629247782885376	0.00192268565615463	0.368	0.043942014242116	0.991
chr4	124324339	124476694	-0.0564903383211453	0.621393721532598	0.0222380467955239	0.369	0.0450991861648016	0.991
chr17	8370282.5	8525165	-0.050391080974756	0.705475133646585	0.0199364191251272	0.37	0.0354018311291963	0.978
chr4	168779277.5	168937817	-0.121409093672366	0.728454562034197	0.00103001017293998	0.372	0.0332706002034588	0.974
chr7	37392962.5	37534909	-0.0783648496340473	0.626918797072378	0.00198880976602238	0.373	0.0442777212614446	0.991
chr6	53572893	53695333	-0.0580260778363909	0.580260778363909	0.0227492370295015	0.373	0.0513657171922686	0.996
chr9	102068578	102208423	-0.121251327676401	0.727507966058408	0.00104018311291963	0.375	0.0333748728382503	0.974
chr11	119242685	119390413	-0.0545072876203933	0.65408745144472	0.0226042726347915	0.379	0.0410147507629705	0.989
chr3	109072059	109404367	-0.0779552320750849	0.623641856600679	0.00209562563580875	0.379	0.0447456765005086	0.991
chr5	36417932	36657993	-0.061123004649157	0.550107041842413	0.0186037639877925	0.38	0.0565335707019329	0.997
chr6	150128134	150217448	-0.0559360091374195	0.615296100511615	0.0235528992878942	0.381	0.0460732451678535	0.992
chr10	124357127	124516250	-0.0610335110190921	0.549301599171829	0.0187894201424212	0.382	0.056675991861648	0.997
chr11	44285355	44489577	-0.0609902897569018	0.548912607812116	0.0188962360122075	0.382	0.0567675483214649	0.997
chr1	22580632	22734261	-0.0524084255120804	0.681309531657045	0.0223270600203459	0.383	0.037822990844354	0.982
chr1	159921548	160079657	-0.0523565424271392	0.68063505155281	0.0223855544252289	0.383	0.037881485249237	0.982
chr3	139173779	139281211	-0.0556457687734379	0.612103456507817	0.0241963377416073	0.384	0.046559003051882	0.992
chr5	39518835	39817018	-0.0574877555021796	0.574877555021796	0.024089521871821	0.384	0.0521693794506612	0.996
chr1	204544645	204621504	-0.0573970901012337	0.573970901012337	0.024295523906409	0.386	0.0523194303153611	0.996
chr1	200385219	200558537	-0.0608212995940498	0.547391696346448	0.0192599186164802	0.386	0.057001525940997	0.997
chr5	145252541	145429192	-0.0606005864844916	0.545405278360425	0.0198652085452696	0.388	0.0573931841302136	0.997
chr22	22275386	22726103	-0.0773749156942568	0.618999325554054	0.00226856561546287	0.389	0.0454730417090539	0.991
chr9	73148415	73594877	-0.0772730905175215	0.618184724140172	0.00229145473041709	0.389	0.0455951169888098	0.991
chr14	88472437	88609741	-0.0605931657846588	0.54533849206193	0.0198957273652085	0.389	0.0574008138351984	0.997
chr15	99949289	100026618.5	-0.0516788549966506	0.671825114956458	0.0231002034587996	0.39	0.0388097660223805	0.984
chr4	185122266	185240008	-0.0536549362583571	0.643859235100285	0.0242828077314344	0.39	0.0422405900305188	0.99
chr4	80243325	80474633	-0.0771673806309663	0.617339045047731	0.00232960325534079	0.39	0.0457502543234995	0.992
chr8	58106346	58138048	-0.119434946570405	0.71660967942243	0.0010910478128179	0.391	0.0343641912512716	0.977
chr9	101050633	101265948	-0.0552919270018574	0.608211197020431	0.0250483214649034	0.391	0.0471261444557477	0.992
chr7	44171808	44255252	-0.0512348156422115	0.666052603348749	0.0235350966429298	0.393	0.0394557477110885	0.985
chr1	21894532	22013127	-0.055223817370315	0.607461991073465	0.0252110885045778	0.393	0.0472177009155646	0.992
chr11	62009007	62124075.5	-0.0551598580567413	0.606758438624155	0.0253585961342828	0.395	0.0473041709053917	0.992
chr16	11643033	11771778	-0.0509016680375948	0.661721684488732	0.0238199389623601	0.397	0.0400330620549339	0.988
chr17	57903544	58166080.5	-0.0565886884315919	0.565886884315919	0.026528484231943	0.398	0.0537258392675483	0.997
chr8	132717066	132872558	-0.0603401510588261	0.543061359529435	0.020528992878942	0.398	0.0577975584944049	0.997
chr18	10488229	10955104	-0.117066838907801	0.702401033446808	0.00113428280773143	0.402	0.0356714140386572	0.978
chr1	236592400	236695160	-0.0564014984947714	0.564014984947714	0.0271642929806714	0.402	0.054028484231943	0.997
chr7	77463584	77617869	-0.0601580269518388	0.541422242566549	0.0210223804679552	0.403	0.0581307222787386	0.997
chr2	135272843	135532566	-0.076110787178877	0.608886297431016	0.00270345879959308	0.404	0.0470320447609359	0.992
chr17	77979639.5	78069218	-0.050083704696872	0.651088161059336	0.0243743641912513	0.405	0.0413275686673449	0.989
chr6	55887782	55989734	-0.0759277743889987	0.607422195111989	0.00275686673448627	0.405	0.0472253306205493	0.992
chr4	153771421	153884312	-0.0562704428093591	0.562704428093591	0.0275178026449644	0.405	0.0542522889114954	0.997
chr16	21178333	21272887	-0.0562075509923883	0.562075509923883	0.027706002034588	0.405	0.0543667344862665	0.997
chr3	193527826	193629645	-0.0523717387997571	0.628460865597085	0.0264064089521872	0.406	0.0440513733468973	0.991
chr14	47310377	47670060	-0.115775612037586	0.810429284263102	0.00114954221770092	0.409	0.0267217700915565	0.938
chr9	122521448	123070127	-0.115685729679012	0.809800107753081	0.00114954221770092	0.409	0.0267548321464903	0.939
chr10	17060406	17188594	-0.0559052162185917	0.559052162185917	0.0285605289928789	0.411	0.0548855544252289	0.997
chr15	36650033	36863635	-0.0558992652851991	0.558992652851991	0.0285707019328586	0.411	0.0548931841302136	0.997
chr4	82781063	83196047	-0.0752794266149686	0.602235412919749	0.00302390640895219	0.412	0.0479654120040692	0.993
chr2	222917998	223135786	-0.0751591518345079	0.601273214676063	0.00306714140386572	0.412	0.048118006103764	0.993
chr13	45222710	45396721	-0.0545928494001589	0.600521343401748	0.026823499491353	0.412	0.0482324516785351	0.993
chr10	132001436	132208337	-0.0557015845794208	0.557015845794208	0.0291353001017294	0.414	0.0552924720244151	0.997
chr10	62206867	62438045	-0.0749950311812849	0.599960249450279	0.00314852492370295	0.415	0.0483011190233978	0.993
chr1	79594960	79801791	-0.114467274957844	0.801270924704907	0.00117243133265514	0.416	0.0274287894201424	0.943
chr21	36410464	36478569	-0.115654923000954	0.693929538005722	0.00117751780264496	0.416	0.0365132248219735	0.979
chr10	118734132	119042696	-0.0542848467725586	0.597133314498144	0.0275356052899288	0.418	0.0487385554425229	0.993
chr4	24232894	24321341	-0.0554663857569964	0.554663857569964	0.029824516785351	0.418	0.0556917599186165	0.997
chr7	16505379	16656054	-0.053925582062314	0.593181402685454	0.0283977619532045	0.42	0.0493133265513733	0.995
chr1	246304208	246429789	-0.0538707928427655	0.592578721270421	0.0285350966429298	0.42	0.049412512716175	0.995
chr3	42672763	42787927	-0.0537885789140673	0.59167436805474	0.0287207527975585	0.42	0.0495956256358088	0.995
chr15	84540266	84781679	-0.114042887849722	0.684257327098334	0.00120549338758901	0.423	0.0374643947100712	0.981
chr2	212609384	212938740	-0.112089605344636	0.78462723741245	0.00120549338758901	0.425	0.028646998982706	0.952
chr9	89649348	89867169	-0.0745403483213927	0.596322786571141	0.00338758901322482	0.425	0.0488580874872838	0.993
chr2	202023415	202101205	-0.0506498329034041	0.60779799484085	0.0285071210579858	0.426	0.0471719226856562	0.992
chr15	43513280.5	43594643	-0.0503036104023567	0.603643324828281	0.0287538148524924	0.427	0.0477619532044761	0.993
chr10	70863716.5	71038317	-0.0591412473020929	0.532271225718836	0.0240513733468973	0.429	0.0598855544252289	0.998
chr14	59130157	59244557	-0.0551259348658874	0.551259348658874	0.0308036622583927	0.431	0.0563351983723296	0.997
chr2	129902340	130095059	-0.111248196905588	0.778737378339113	0.00123092573753815	0.434	0.0291302136317396	0.955
chr2	15182678	15300532	-0.0589684001497359	0.530715601347623	0.0246032553407935	0.436	0.0602034587995931	0.998
chr20	36931334.5	37009829	-0.0734794190606771	0.587835352485417	0.00395981688708037	0.44	0.050147507629705	0.995
chr6	119293926	119390499	-0.0729525186930186	0.583620149544149	0.00425737538148525	0.442	0.050793489318413	0.996
chr13	91807638	92305086	-0.109714283288684	0.767999983020786	0.00126398779247202	0.443	0.0299796541200407	0.961
chr1	84813212	84902639	-0.0546821784996669	0.546821784996669	0.0321948118006104	0.444	0.0571159715157681	0.997
chr16	5065190	5217523	-0.0523910356644454	0.576301392308899	0.0316912512716175	0.445	0.0519608341810783	0.996
chr2	239791753	239869824	-0.0523840636717933	0.576224700389726	0.0317115971515768	0.445	0.0519735503560529	0.996
chr10	3759620.5	3818357	-0.0523136487648241	0.575450136413065	0.0318158697863683	0.445	0.0520752797558494	0.996
chr15	85383101.5	85504254	-0.0546656619107588	0.546656619107588	0.0322456765005086	0.447	0.0571388606307223	0.997
chr10	31236948	31361534	-0.0588067005020546	0.529260304518491	0.0250762970498474	0.447	0.0605035605289929	0.998
chr20	62700725	62871919	-0.072406139127866	0.579249113022928	0.00460071210579858	0.448	0.0515208545269583	0.996
chr12	46743214	46855182	-0.0519426986397024	0.571369685036726	0.0325178026449644	0.448	0.0527924720244151	0.996
chr4	159182779	159494509	-0.0723390410929063	0.57871232874325	0.00463886063072228	0.449	0.051586978636826	0.996
chr12	94559051	94660675	-0.0543703317202232	0.543703317202232	0.0330493387589013	0.451	0.0576780264496439	0.997
chr19	45422541	45496296	-0.0543501995966294	0.543501995966294	0.0331078331637843	0.451	0.0577085452695829	0.997
chr5	167696293.5	167774352	-0.0542209716612476	0.542209716612476	0.03353001017294	0.451	0.057970498474059	0.997
chr15	77265894	77350049	-0.054210092567053	0.54210092567053	0.0335605289928789	0.451	0.0579908443540183	0.997
chr3	49638532	49705435	-0.0584505933621502	0.526055340259352	0.0261419125127162	0.452	0.0611190233977619	0.998
chr3	46244099	46307735	-0.0515091748973827	0.56660092387121	0.0332731434384537	0.453	0.0536088504577823	0.997
chr17	47448633	47539827	-0.0513810863592098	0.565191949951308	0.033471515768057	0.453	0.0538275686673449	0.997
chr6	20416519	20498055	-0.0512510645218641	0.563761709740505	0.0336826042726348	0.453	0.0540717192268566	0.997
chr8	23819081	24076220	-0.0539137538034794	0.539137538034794	0.0344582909460834	0.453	0.0585350966429298	0.997
chr7	111693032	111855154	-0.0539004175793073	0.539004175793073	0.0345015259409969	0.453	0.0585605289928789	0.997
chr2	153917369	154300081	-0.0537902317016053	0.537902317016053	0.0348143438453713	0.453	0.0587665310274669	0.997
chr9	21187344	21409505	-0.109200125103196	0.655200750619177	0.00131739572736521	0.454	0.040882502543235	0.989
chr5	110464727	110835357	-0.0583894859042589	0.52550537313833	0.0263148524923703	0.454	0.0611902339776195	0.998
chr15	28043215	28216142	-0.0719755853762801	0.575804683010241	0.00493641912512716	0.455	0.0520218718209563	0.996
chr13	21709937	22021376	-0.0719516729823142	0.575613383858514	0.00494659206510682	0.455	0.0520473041709054	0.996
chr6	96497737	96651792	-0.121463436139392	0.607317180696958	0.00143184130213632	0.457	0.0472380467955239	0.992
chr2	108537578	108885152	-0.0581965734499551	0.523769161049596	0.0268565615462869	0.458	0.0615462868769074	0.998
chr1	45223644	45350531	-0.0581938477974699	0.523744630177229	0.0268667344862665	0.458	0.061559003051882	0.998
chr4	150630335	150954469	-0.0714357396179942	0.571485916943954	0.00536622583926755	0.46	0.0527695829094608	0.996
chr7	52655218	53155093.5	-0.107298338907838	0.751088372354864	0.00132248219735504	0.462	0.0313199389623601	0.967
chr7	6882153	6921561	-0.050448397151898	0.554932368670878	0.0346922685656155	0.463	0.0556586978636826	0.997
chr3	51859701.5	51910485.5	-0.0503152832501219	0.553468115751341	0.0347889114954222	0.464	0.0559333672431333	0.997
chr2	900218	983471	-0.0502012745285104	0.552214019813614	0.0348779247202442	0.464	0.0561826042726348	0.997
chr7	131187711	131253722	-0.0530525790418693	0.530525790418693	0.0368031536113937	0.464	0.0602314343845371	0.998
chr12	130311289	130411269	-0.0501279316797613	0.551407248477374	0.0349542217700916	0.465	0.0563097660223805	0.997
chr13	93211487	93518730	-0.10772280885936	0.646336853156161	0.00136063072227874	0.466	0.0419481180061038	0.989
chr2	113874068	113942204	-0.0499739011727589	0.549712912900347	0.0350915564598169	0.466	0.0565996948118006	0.997
chr3	85512134	85938637	-0.120576556827539	0.602882784137695	0.00147253306205493	0.468	0.0478560528992879	0.993
chr3	140796058.5	140959388	-0.0708048406433129	0.566438725146504	0.00586215666327569	0.469	0.0536342828077314	0.997
chr12	88178288.5	88423891	-0.0706627545426846	0.565302036341476	0.00598677517802645	0.471	0.0538123092573754	0.997
chr6	134632095	134839143	-0.0528602030404857	0.528602030404857	0.0373016276703967	0.471	0.0606129196337742	0.998
chr12	77257301	77425602	-0.0527854220535262	0.527854220535262	0.0374796541200407	0.472	0.0607706002034588	0.998
chr15	63176727	63250281	-0.052542316557814	0.52542316557814	0.0380976602238047	0.474	0.061205493387589	0.998
chr1	228394979.5	228589691	-0.107072596477097	0.64243557886258	0.00138860630722279	0.475	0.0424440488301119	0.99
chr10	111818288	111935236	-0.0575336773532774	0.517803096179496	0.0289598168870804	0.475	0.0627466937945066	0.998
chr16	48993133	49090004	-0.106936949763966	0.641621698583797	0.00139623601220753	0.478	0.0425508646998983	0.99
chr3	76062558	76146501	-0.106900052982502	0.641400317895009	0.00139623601220753	0.478	0.0425686673448627	0.99
chr13	102850387	103020170.5	-0.106733126414805	0.640398758488829	0.00139623601220753	0.478	0.0426525940996948	0.99
chr11	80998251	81455799.5	-0.106670291552232	0.64002174931339	0.00139623601220753	0.478	0.0426856561546287	0.99
chr6	85132292.5	85334898	-0.105471448989925	0.632828693939553	0.00141912512716175	0.483	0.0434766022380468	0.991
chr11	58126184	58208471.5	-0.0569620445411199	0.512658400870079	0.0308672431332655	0.484	0.0639089521871821	0.998
chr13	74487535	74568601	-0.05121063774944	0.5121063774944	0.0410910478128179	0.485	0.0640259409969481	0.998
chr5	134398791	134465552	-0.0510847574228297	0.510847574228297	0.0413351983723296	0.486	0.0642446592065107	0.998
chr4	8253471	8327406	-0.0509142809550969	0.509142809550969	0.0416200406917599	0.488	0.0645905391658189	0.998
chr8	11451176.5	11601603	-0.0508728342043468	0.508728342043468	0.041675991861648	0.489	0.0646795523906409	0.998
chr8	129196929	129374295	-0.0565415177388967	0.50887365965007	0.0322812817904374	0.49	0.064646490335707	0.998
chr4	121079963	121668750	-0.102547610075353	0.717833270527473	0.0014471007121058	0.491	0.0342599186164802	0.977
chr10	32300362	32478850	-0.0564846542320203	0.508361888088183	0.0325228891149542	0.491	0.064766022380468	0.998
chr17	77632749	77687213	-0.0507771133122086	0.507771133122086	0.0418362156663276	0.491	0.0648957273652085	0.998
chr4	190661726	190949154	-0.0564241608135733	0.507817447322159	0.0327670396744659	0.492	0.0648804679552391	0.998
chr3	142340861.5	142546520.5	-0.0693708968121675	0.55496717449734	0.00723296032553408	0.493	0.055648524923703	0.997
chr2	53681296	53803878	-0.0563401312183819	0.507061180965437	0.0330315361139369	0.494	0.0650559511698881	0.998
chr12	69353500	69464200	-0.0563155613717101	0.506840052345391	0.0330951169888098	0.494	0.0651042726347915	0.998
chr10	1410795.5	1460509	-0.0499406560349204	0.499406560349204	0.0428458799593082	0.496	0.0667192268565616	0.998
chr7	119831208	120362441	-0.103133640246161	0.618801841476965	0.0014852492370295	0.497	0.0455061037639878	0.991
chr15	63727893	63786719	-0.0493626816482911	0.493626816482911	0.0432146490335707	0.497	0.068028992878942	0.998
chr2	215695679	215896959	-0.101388451353608	0.709719159475256	0.00148779247202442	0.501	0.0350025432349949	0.978
chr17	13215554	13319838	-0.0688758032987524	0.55100642639002	0.00785096642929807	0.501	0.056383519837233	0.997
chr5	128734215	129083606.5	-0.10113809659355	0.70796667615485	0.00149542217700916	0.503	0.0351576805696846	0.978
chr16	27338391	27413856.5	-0.0558210831247977	0.50238974812318	0.0348753814852492	0.503	0.0660249237029502	0.998
chr8	106782921	106877721	-0.0687418095337271	0.549934476269817	0.00800101729399797	0.505	0.0565564598168871	0.997
chr7	128020950.5	128152000	-0.068443465814851	0.547547726518808	0.008382502543235	0.508	0.0569862665310275	0.997
chr12	5867313	5998315.5	-0.0682851158889408	0.546280927111527	0.00858596134282808	0.51	0.0572151576805697	0.997
chr1	84040080	84304612	-0.0682148185792579	0.545718548634063	0.00870549338758901	0.511	0.0573296032553408	0.997
chr6	164614801	165032096	-0.0988960119814863	0.692272083870404	0.00155137334689725	0.512	0.036675991861648	0.98
chr6	79758654	80023178	-0.0680583107403616	0.544466485922893	0.00891912512716175	0.512	0.0575432349949135	0.997
chr19	3053510	3374630.5	-0.0981764534222681	0.687235173955876	0.00156917599186165	0.514	0.0371363173957274	0.98
chr2	29741470	29941470	-0.0980068305474947	0.686047813832463	0.00157426246185148	0.516	0.0372583926754832	0.98
chr14	98097986	98261346	-0.0677155170857602	0.541724136686082	0.00946592065106816	0.516	0.0580747711088505	0.997
chr8	132201183	132499275	-0.100545805271501	0.603274831629004	0.00159460834181078	0.518	0.0478153611393693	0.993
chr1	146495065	146533323	-0.10027050046566	0.601623002793963	0.00160223804679552	0.518	0.0480722278738555	0.993
chr6	15998909	16168458	-0.0676767887780057	0.541414310224046	0.00952187182095626	0.519	0.0581307222787386	0.997
chr1	80069752	80603921	-0.0676129378195962	0.540903502556769	0.00959816887080366	0.52	0.0582324516785351	0.997
chr8	34182528	34787718	-0.0998138179265613	0.598882907559368	0.00162258392675483	0.521	0.0484486266531027	0.993
chr5	45499395	45724903	-0.0994950551616257	0.596970330969754	0.00162512716174975	0.521	0.0487614445574771	0.993
chr3	27064121	27131936	-0.114136367089472	0.57068183544736	0.00176500508646999	0.521	0.052881485249237	0.996
chr3	107516802	107597705	-0.0551325048514855	0.49619254366337	0.0373448626653103	0.521	0.0674923702950153	0.998
chr1	245209111	245268112	-0.0550941303042856	0.49584717273857	0.0374771108850458	0.522	0.0675610376398779	0.998
chr10	66125478	66311542	-0.0988182255554762	0.592909353332857	0.00164547304170905	0.524	0.0493514750762971	0.995
chr19	34789667	35045664.5	-0.11349492766414	0.567474638320699	0.00179043743641913	0.525	0.0534257375381485	0.997
chr5	63150092	63297615	-0.113231735998635	0.566158679993175	0.00179552390640895	0.526	0.053677517802645	0.997
chr20	467753	939653	-0.0960017170668493	0.672012019467945	0.00163021363173957	0.528	0.0387843336724313	0.984
chr7	71578347	71747632	-0.0982793987915666	0.589676392749399	0.00166836215666328	0.528	0.0498652085452696	0.995
chr8	113049519	113351420	-0.112816338300631	0.564081691503155	0.00181841302136317	0.53	0.0540157680569685	0.997
chr3	101712884	101882326	-0.0667247965044314	0.533798372035452	0.0109969481180061	0.532	0.0595905391658189	0.998
chr4	56429381	56534223	-0.0666981682186686	0.533585345749349	0.0110376398779247	0.532	0.059646490335707	0.998
chr5	154654216	154919818	-0.0978361215829763	0.587016729497858	0.0016912512716175	0.533	0.0502568667344863	0.995
chr17	25691027	25773641	-0.0545191620714891	0.490672458643402	0.039646490335707	0.533	0.0686648016276704	0.998
chr7	92189718	92274858	-0.0544081504609677	0.489673354148709	0.0399745676500509	0.533	0.0689140386571719	0.998
chr6	89759594	89901084	-0.0543648334699002	0.489283501229102	0.0401424211597152	0.535	0.0690030518819939	0.998
chr11	66771159	66862565	-0.0541216100325958	0.487094490293362	0.0410350966429298	0.537	0.0695015259409969	0.998
chr15	51044672	51243589	-0.0939803299465657	0.65786230962596	0.00171668362156663	0.538	0.0405747711088505	0.988
chr5	39101380	39220858	-0.0540090426884886	0.486081384196397	0.0414496439471007	0.538	0.0697304170905392	0.998
chr20	43803238.5	43852844	-0.0539354143176827	0.485418728859145	0.0417293997965412	0.538	0.0698982706002035	0.998
chr10	115465924	115540541	-0.0537961321525696	0.484165189373127	0.0422482197355036	0.538	0.070233977619532	0.998
chr11	23043633	23258850	-0.111945663672524	0.559728318362621	0.0018616480162767	0.539	0.0547838250254324	0.997
chr2	1983354	2030504	-0.0664857514541669	0.531886011633335	0.0113606307222787	0.539	0.0599643947100712	0.998
chr22	38506685	38688721	-0.0967686952413599	0.580612171448159	0.00173194303153611	0.54	0.0512970498474059	0.996
chr3	105977538	106204767	-0.0967551543821329	0.580530926292797	0.00173194303153611	0.54	0.0513072227873856	0.996
chr3	143703954	143993048	-0.0664161277498505	0.531329021998804	0.0114674465920651	0.541	0.0600661241098678	0.998
chr19	41429987.5	41620154	-0.0663011343053388	0.53040907444271	0.0116531027466938	0.541	0.0602568667344863	0.998
chr4	165941348	166000605	-0.0661522413449471	0.529217930759577	0.0118972533062055	0.541	0.0605061037639878	0.998
chr6	54130881	54460871	-0.0659128000379337	0.52730240030347	0.0123143438453713	0.544	0.0608545269582909	0.998
chr14	33945217	34081647	-0.0930941780547827	0.651659246383479	0.00174974567650051	0.545	0.0412512716174975	0.989
chr3	390449	523193.5	-0.0961418054841913	0.576850832905148	0.00175991861648016	0.545	0.0518896236012207	0.996
chr13	56138482	56226793	-0.0928036761390895	0.649625732973627	0.0017675483214649	0.546	0.0415081383519837	0.989
chr9	140202073	140406123	-0.0657650651131483	0.526120520905186	0.012616988809766	0.547	0.0611139369277721	0.998
chr7	54254263	54487305	-0.0657450675494498	0.525960540395599	0.0126500508646999	0.547	0.0611393692777213	0.998
chr9	33130375	33245203	-0.0656829474908285	0.525463579926628	0.0127568667344863	0.547	0.0611927772126144	0.998
chr1	72058414	72382740	-0.110125625282863	0.550628126414314	0.00197100712105799	0.554	0.0564496439471007	0.997
chr1	184268405	184396304	-0.0529682423740178	0.47671418136616	0.0450813835198372	0.554	0.0720523906408952	0.998
chr20	51648117.5	52036204	-0.110058610650454	0.550293053252271	0.0019735503560529	0.555	0.0565183112919634	0.997
chr2	168042982	168139042	-0.0912815150253325	0.638970605177327	0.00183621566632757	0.558	0.0427746693794507	0.99
chr3	148856448	148941020	-0.0525439481385895	0.472895533247305	0.0464343845371312	0.559	0.0730315361139369	0.998
chr4	40143275	40246022	-0.0525048879325411	0.47254399139287	0.0465793489318413	0.559	0.0731002034587996	0.998
chr12	7146067	7188070.5	-0.0524033232481541	0.471629909233387	0.0468565615462869	0.56	0.0733087487283825	0.998
chr7	47032576	47182756	-0.0645729463243176	0.516583570594541	0.0148804679552391	0.565	0.063001017293998	0.998
chr2	231624046	231688289	-0.0521266276893652	0.469139649204287	0.0476881993896236	0.565	0.074000508646999	0.998
chr5	9834932	10047253	-0.0645329633049248	0.516263706439398	0.0149796541200407	0.566	0.0630493387589013	0.998
chr11	103105918	103305609	-0.108606257557857	0.543031287789285	0.00205747711088505	0.567	0.0578026449643947	0.997
chr2	213548986	213770692	-0.0897033673549612	0.627923571484728	0.0019175991861648	0.569	0.0441378433367243	0.991
chr13	64009677	64516824	-0.0894149272113947	0.625904490479763	0.00194048830111902	0.571	0.0444277721261445	0.991
chr1	46639943.5	46664047	-0.0515262473467512	0.463736226120761	0.0494354018311292	0.571	0.075498474059003	0.998
chr12	40868087	41052968	-0.0892570768228378	0.624799537759864	0.00194303153611394	0.572	0.044587995930824	0.991
chr18	66389420	66694317	-0.0924691911415733	0.55481514684944	0.00198880976602238	0.572	0.0556663275686673	0.997
chr4	55534703	55795664	-0.0511313868135756	0.46018248132218	0.0505162767039674	0.572	0.0765055951169888	0.998
chr20	60303637.5	60529258	-0.0891839365487258	0.624287555841081	0.00195066124109868	0.573	0.0446541200406918	0.991
chr3	124069933	124128381	-0.0509309528450036	0.458378575605032	0.0509918616480163	0.575	0.0770269582909461	0.998
chr8	73600575	73856874	-0.0639663976522016	0.511731181217612	0.0161622583926755	0.576	0.0641047812817904	0.998
chr12	123160239	123215119	-0.0506514653262991	0.455863187936692	0.051559003051882	0.579	0.077764496439471	0.999
chr7	15955635	16127844	-0.0918397114997343	0.551038268998406	0.00204476093591048	0.58	0.0563784333672431	0.997
chr7	30706917	30768346	-0.0501590847846987	0.451431763062288	0.0523346897253306	0.58	0.0790335707019329	0.999
chr12	52457762	52515354	-0.0494597716742966	0.44513794506867	0.053176500508647	0.583	0.0810198372329603	0.999
chr4	107843676	108422004	-0.0877788522266024	0.614451965586217	0.00207782299084435	0.584	0.0462080366225839	0.992
chr11	48977680.5	49215449	-0.0877545464666604	0.614281825266623	0.00207782299084435	0.584	0.0462309257375381	0.992
chr10	9354305	9805340	-0.0909470520704386	0.545682312422632	0.00211597151576806	0.588	0.0573372329603255	0.997
chr8	92528313	92647788	-0.107010300059079	0.535051500295396	0.00216937945066124	0.589	0.0593082400813835	0.997
chr12	75590005	75728482	-0.090432316145981	0.542593896875886	0.00215157680569685	0.594	0.0578942014242116	0.997
chr5	114944822	115172312	-0.0629931691731225	0.50394535338498	0.01853001017294	0.597	0.0657248219735504	0.998
chr4	163483324.5	163907607	-0.0900660894624672	0.540396536774803	0.00218972533062055	0.598	0.0583112919633774	0.997
chr1	83279545	83648176	-0.10631776705982	0.5315888352991	0.00220752797558494	0.598	0.0600050864699898	0.998
chr5	135701422	136002882	-0.10606129703412	0.530306485170602	0.00222024415055951	0.599	0.0602822990844354	0.998
chr15	30365409	30677804	-0.0897271610456598	0.538362966273959	0.00222533062054934	0.6	0.0586902339776195	0.997
chr9	118687704	119000864	-0.0896090346957191	0.537654208174315	0.00223550356052899	0.6	0.0588199389623601	0.997
chr8	18896631	18998811	-0.0626978614317441	0.501582891453953	0.0192370295015259	0.602	0.0661927772126144	0.998
chr20	17461435	17588410	-0.0626198412625984	0.500958730100787	0.0194379450661241	0.602	0.066353001017294	0.998
chr7	115583891	115779350	-0.0890838600094037	0.534503160056422	0.002293997965412	0.603	0.0594481180061038	0.998
chr9	71589563	71691305	-0.10510197427136	0.5255098713568	0.00226347914547304	0.603	0.0611902339776195	0.998
chr10	75265311	75351076	-0.0624578519890886	0.499662815912709	0.0198957273652085	0.605	0.0666403865717192	0.998
chr1	237214259	237473336	-0.0624501023661122	0.499600818928897	0.0199211597151577	0.605	0.0666581892166836	0.998
chr12	23686149	23998983	-0.0851001715165696	0.595701200615987	0.00236012207527976	0.606	0.0489547304170905	0.993
chr6	62596341	63038652	-0.0888167232458072	0.532900339474843	0.00234740590030519	0.607	0.0597965412004069	0.998
chr4	158101798	158478835	-0.104700810013267	0.523504050066336	0.002293997965412	0.608	0.0616276703967447	0.998
chr7	50108936	50367010.5	-0.0845594304959593	0.591916013471715	0.00242624618514751	0.611	0.0495447609359105	0.995
chr9	100510201	100721257	-0.0843495591965698	0.590446914375988	0.00245422177009156	0.612	0.0497482197355036	0.995
chr20	34962886	35134740	-0.0880109316291272	0.528065589774763	0.00245167853509664	0.615	0.0607324516785351	0.998
chr4	130995543	131400334	-0.0840770396312193	0.588539277418535	0.00249745676500509	0.617	0.0500534079348932	0.995
chr13	100340080	100458131	-0.0619767882066632	0.495814305653306	0.0212029501525941	0.618	0.0675661241098677	0.998
chr2	197201183	197466195	-0.0878007013540261	0.526804208124156	0.00247456765005086	0.619	0.0609689725330621	0.998
chr10	36958940	37048638	-0.10309434929506	0.515471746475301	0.00240844354018311	0.619	0.0632095625635809	0.998
chr14	87179368	87542031	-0.0832815150706027	0.582970605494219	0.00261444557477111	0.623	0.0509003051881994	0.996
chr6	77265160	77593795	-0.0617941929450264	0.494353543560211	0.0216836215666328	0.623	0.0678585961342828	0.998
chr1	244651745	244829264	-0.0831825773713579	0.582278041599506	0.00262461851475076	0.624	0.0510096642929807	0.996
chr8	28325115	28515641	-0.0830267887067879	0.581187520947515	0.00263733468972533	0.625	0.0511851475076297	0.996
chr3	188920619	189087191	-0.0828429159662713	0.579900411763899	0.00267802644964395	0.627	0.0514191251271617	0.996
chr17	49761771	49826531.5	-0.082682285297956	0.578775997085692	0.00269582909460834	0.627	0.0515768056968464	0.996
chr10	26558154	26883089	-0.0826569370672405	0.578598559470683	0.002706002034588	0.627	0.0515996948118006	0.996
chr5	58824741	58957910	-0.0616080565062968	0.492864452050375	0.0222304170905392	0.628	0.0682324516785351	0.998
chr8	18384645	18459691	-0.0612877698972908	0.490302159178326	0.0231307222787386	0.632	0.0687436419125127	0.998
chr10	15577159.5	15689009	-0.0861850626818602	0.517110376091161	0.00269582909460834	0.634	0.0628840284842319	0.998
chr17	34583962	34757598	-0.0611761672087204	0.489409337669764	0.0234918616480163	0.634	0.0689776195320448	0.998
chr1	184909381	185044114	-0.061137704006529	0.489101632052232	0.023616480162767	0.635	0.0690335707019329	0.998
chr20	25427961	25595830	-0.0858254314623934	0.51495258877436	0.0027441505595117	0.636	0.0633443540183113	0.998
chr10	134817148	135010532	-0.0610250353341054	0.488200282672843	0.0239140386571719	0.638	0.0692472024415056	0.998
chr1	226288419	226398034	-0.0609966854076115	0.487973483260892	0.0240030518819939	0.638	0.0693006103763988	0.998
chr3	46786172	46950416	-0.0609127421803642	0.487301937442914	0.0242243133265514	0.639	0.0694455747711089	0.998
chr14	82028411	82148289	-0.0815302414137812	0.570711689896469	0.00288402848423194	0.64	0.0528789420142421	0.996
chr2	30119103	30253548	-0.0813593732919228	0.56951561304346	0.00291709053916582	0.64	0.0530849440488301	0.997
chr3	136867925	137187558	-0.0855834096535002	0.513500457921001	0.00282807731434385	0.64	0.0636978636826043	0.998
chr12	83591371	83864815	-0.0999003528206154	0.499501764103077	0.00266785350966429	0.642	0.0666887080366226	0.998
chr4	134787901	135122629.5	-0.0996849112699581	0.498424556349791	0.00267802644964395	0.642	0.0669532044760936	0.998
chr11	49820620	50005428	-0.0993351761719763	0.496675880859882	0.00269582909460834	0.645	0.0673601220752797	0.998
chr14	26290021	26731696	-0.0991301461144233	0.495650730572117	0.00271617497456765	0.645	0.0675966429298067	0.998
chr3	11939930.5	12194691	-0.0604633521780486	0.483706817424388	0.0256510681586979	0.647	0.0703458799593082	0.998
chr1	186095757	186177165	-0.0604444068583425	0.48355525486674	0.0257019328585961	0.647	0.0703789420142421	0.998
chr12	79577014	79726380	-0.0603296954302795	0.482637563442236	0.0260681586978637	0.649	0.0705747711088505	0.998
chr15	22302557	22442024	-0.0602674026330958	0.482139221064766	0.026263987792472	0.651	0.0706943031536114	0.998
chr20	5584138	5918840	-0.0602664878253892	0.482131902603113	0.0262690742624619	0.651	0.0706968463886063	0.998
chr2	146638653	146996068	-0.0982304134310553	0.491152067155277	0.00277721261444557	0.652	0.0685910478128179	0.998
chr8	71291551	71447832	-0.0600117381899684	0.480093905519748	0.0271286876907426	0.652	0.0712436419125127	0.998
chr16	19971547	20121436	-0.0798012259611523	0.558608581728066	0.00331637843336724	0.655	0.0549669379450661	0.997
chr9	94755065	94954264	-0.0977980204562627	0.488990102281314	0.00281281790437436	0.655	0.0690539165818922	0.998
chr1	63539915	63743199	-0.0794059136155795	0.555841395309057	0.00340539165818922	0.656	0.0554933875890132	0.997
chr11	23421790	23811425	-0.0790869858133328	0.553608900693329	0.00348423194303154	0.656	0.055913021363174	0.997
chr17	21254116	21409561	-0.0598383886986234	0.478707109588987	0.02779501525941	0.66	0.0715818921668362	0.998
chr7	147682984	147804524	-0.0837658727215116	0.50259523632907	0.003176500508647	0.661	0.0659816887080366	0.998
chr1	76237326	76489892	-0.0782421497084945	0.547695047959462	0.00373092573753815	0.663	0.0569557477110885	0.997
chr10	72727859	72845585	-0.0832041258891359	0.499224755334815	0.00330620549338759	0.664	0.0667624618514751	0.998
chr22	43793678.5	43924705	-0.0827961503330094	0.496776901998057	0.00341302136317396	0.668	0.0673423194303154	0.998
chr10	78457164	78647443	-0.059188903157916	0.473511225263328	0.0301576805696846	0.67	0.0729043743641913	0.998
chr4	142155291	142353093	-0.0775341240460532	0.542738868322372	0.00399542217700916	0.671	0.0578560528992879	0.997
chr2	110317956	110459722	-0.0823526584800254	0.494115950880152	0.00350712105798576	0.672	0.0679069175991862	0.998
chr12	42036950	42299446	-0.0821288327520497	0.492772996512298	0.00356307222787386	0.675	0.068265513733469	0.998
chr20	18773574	18794904	-0.0943782567000091	0.471891283500045	0.00319430315361139	0.676	0.0732502543234995	0.998
chr5	63900077	63961678	-0.0817532431223482	0.490519458734089	0.00365208545269583	0.679	0.0686978636826043	0.998
chr16	3179711.5	3292971	-0.0588468667473098	0.470774933978478	0.0314318413021363	0.68	0.0735757884028484	0.998
chr10	27935497	28101242	-0.0816767792916099	0.49006067574966	0.00367497456765005	0.681	0.0688250254323499	0.998
chr1	70394345	70606906	-0.0815288547012581	0.489173128207549	0.00372075279755849	0.681	0.0690233977619532	0.998
chr5	27316256	27532684	-0.0813651746368823	0.488191047821294	0.00377670396744659	0.682	0.0692497456765005	0.998
chr15	102342791	102464693	-0.0586237998695519	0.468990398956415	0.0321795523906409	0.682	0.0740437436419125	0.998
chr3	68584086	68961294	-0.0768493639260638	0.537945547482446	0.00431841302136317	0.683	0.0587589013224822	0.997
chr10	11789596.5	11923502	-0.058514745207667	0.468117961661336	0.0326068158697864	0.683	0.0743133265513733	0.998
chr10	23093955	23164775	-0.0809990842465374	0.485994505479224	0.00389369277721261	0.684	0.0697482197355036	0.998
chr22	26192806	26776311	-0.09364024356296	0.4682012178148	0.00330111902339776	0.686	0.0742878942014242	0.998
chr20	31055960	31291155	-0.0935216920225778	0.467608460112889	0.0033087487283825	0.686	0.0744252288911495	0.998
chr7	34416982	34606530	-0.0807354907503653	0.484412944502192	0.00401322482197355	0.687	0.0701703967446592	0.998
chr14	63742947	63872285	-0.0580722007442795	0.464577605954236	0.03426500508647	0.688	0.0752416073245168	0.998
chr8	50947399	51288552	-0.0758332233175449	0.530832563222814	0.00473804679552391	0.694	0.0601856561546287	0.998
chr17	16158686	16217431	-0.0575902948661414	0.460722358929131	0.0361266531027467	0.694	0.0763631739572737	0.998
chr11	129013349	129091488	-0.0573722234179377	0.458977787343502	0.0369557477110885	0.696	0.0768591047812818	0.998
chr6	97671391	97863142	-0.0800393907000763	0.480236344200458	0.0042675483214649	0.697	0.0712080366225839	0.998
chr9	139222644	139384074	-0.0573311249429467	0.458648999543573	0.037118514750763	0.697	0.0769633774160732	0.998
chr7	87288275	87556005	-0.0752615739236093	0.526831017465265	0.00507121057985758	0.699	0.0609587995930824	0.998
chr14	58528263	58875610	-0.0751945909133251	0.526362136393276	0.00511444557477111	0.699	0.0610656154628688	0.998
chr19	2602614	2878390	-0.0794555672903465	0.476733403742079	0.00449389623601221	0.699	0.0720396744659206	0.998
chr12	86040467	86342281	-0.0918708500998855	0.459354250499428	0.0035528992878942	0.699	0.0767243133265514	0.998
chr9	103340474	103463838	-0.0917570782507639	0.458785391253819	0.00357324516785351	0.699	0.0769277721261445	0.998
chr8	140583084	140676132	-0.0748694373174204	0.524086061221942	0.00527975584944049	0.7	0.0614852492370295	0.998
chr22	45737514	45996347	-0.0567534092609797	0.454027274087837	0.0395523906408952	0.7	0.0782680569684639	0.999
chr9	93279614	93523028	-0.078993935949553	0.473963615697318	0.00464649033570702	0.703	0.0727822990844354	0.998
chr6	15066115	15170709	-0.07438257958111	0.52067805706777	0.00559257375381485	0.704	0.0621541200406918	0.998
chr2	212196399	212246986	-0.0912089121557337	0.456044560778668	0.00365717192268566	0.704	0.0777110885045778	0.999
chr16	15577110	15666930	-0.0741600280889521	0.519120196622665	0.00573753814852492	0.705	0.0624745676500509	0.998
chr6	84222050	84289493	-0.0908693781016379	0.454346890508189	0.00372075279755849	0.707	0.0781714140386572	0.999
chr3	21426059	21584249	-0.0778902395125453	0.467341437075272	0.00520091556459817	0.711	0.0745015259409969	0.998
chr7	103343261	103616078	-0.0778751927923548	0.467251156754129	0.00520854526958291	0.711	0.0745193285859613	0.998
chr4	83997661	84050796	-0.0778429339881967	0.46705760392918	0.00522380467955239	0.712	0.0745752797558494	0.998
chr15	95305387	95577957	-0.0778254516607736	0.466952709964642	0.00523652085452696	0.712	0.0746108850457782	0.998
chr2	2256402	2337032	-0.0559093286412572	0.447274629130058	0.0432324516785351	0.712	0.0803891149542218	0.999
chr16	6867102	6976709	-0.0729884987885523	0.510919491519866	0.00656917599186165	0.713	0.064234486266531	0.998
chr12	33528782	34061681	-0.0904477173072758	0.452238586536379	0.00379959308240081	0.713	0.0787894201424212	0.999
chr16	21689897	21813670	-0.0556497282625317	0.445197826100254	0.0443311291963377	0.713	0.0810122075279756	0.999
chr14	47812515	47908980	-0.090267453359906	0.45133726679953	0.00384028484231943	0.714	0.0790844354018311	0.999
chr7	142879947.5	142960335	-0.0553444419166316	0.442755535333053	0.04573499491353	0.716	0.0816988809766022	0.999
chr3	50775902	50878734	-0.0720911095407954	0.504637766785568	0.00731434384537131	0.719	0.0655569684638861	0.998
chr12	77668964	77800655	-0.0891555241649971	0.445777620824986	0.00405900305188199	0.722	0.080851983723296	0.999
chr12	71524004.5	71608604	-0.0890108703306794	0.445054351653397	0.00409206510681587	0.722	0.0810376398779247	0.999
chr7	21682152	21813087	-0.0889349457066028	0.444674728533014	0.00412004069175992	0.722	0.0811444557477111	0.999
chr5	12176144	12355075	-0.0716943149471007	0.501860204629705	0.00770091556459817	0.724	0.0661317395727365	0.998
chr16	1907736	2004874	-0.0547751075741562	0.438200860593249	0.0484231943031536	0.726	0.0830620549338759	0.999
chr2	224325363	224478000	-0.0547043570484793	0.437634856387834	0.0487614445574771	0.726	0.0832731434384537	0.999
chr1	68508527	68607289	-0.0546085587176069	0.436868469740855	0.0492141403865717	0.727	0.0834791454730417	0.999
chr8	13574698	13947812	-0.0714872551869573	0.500410786308701	0.00792217700915565	0.728	0.0664852492370295	0.998
chr2	150845309	150983033	-0.071420302015813	0.499942114110691	0.00799847405900305	0.728	0.0665793489318413	0.998
chr18	43193504.5	43304114.5	-0.0545304048913704	0.436243239130963	0.0495396744659206	0.728	0.0836317395727365	0.999
chr6	139447669	139540827	-0.0545013515353846	0.436010812283077	0.0496617497456765	0.728	0.0836851475076297	0.999
chr2	42410249	42479385	-0.0711853861344385	0.49829770294107	0.00822482197355036	0.729	0.066971007121058	0.998
chr9	38363157	38437270	-0.0879023586622126	0.439511793311063	0.00434638860630722	0.729	0.0826627670396745	0.999
chr11	13993807	14214472	-0.0540908952250722	0.432727161800578	0.0515030518819939	0.73	0.0846820956256358	0.999
chr4	82340537	82375718	-0.0539239171665296	0.431391337332237	0.0522914547304171	0.731	0.085175483214649	0.999
chr9	138077176	138188473	-0.0538666115561143	0.430932892448915	0.052558494404883	0.731	0.0853331637843337	0.999
chr15	44394647	44617767	-0.0765887736129119	0.459532641677471	0.00595625635808749	0.732	0.0766861648016277	0.998
chr18	8717167	9017625	-0.0704698349111382	0.493288844377967	0.00899542217700916	0.733	0.0681256358087487	0.998
chr8	6782601	6837978	-0.0537185570234244	0.429748456187396	0.0532604272634791	0.733	0.0857477110885046	0.999
chr1	20062329	20142857	-0.0536826053772179	0.429460843017743	0.0534155645981689	0.733	0.0858367243133265	0.999
chr12	90686217	91015507	-0.0764271234246017	0.45856274054761	0.00606052899287894	0.734	0.0769811800610376	0.998
chr18	43992823	44100475	-0.0763564796382251	0.458138877829351	0.00609867751780264	0.734	0.0770854526958291	0.998
chr2	207327408	207584546	-0.0703044308423017	0.492131015896112	0.00915564598168871	0.737	0.068382502543235	0.998
chr21	39426572	39494547	-0.0760476998407041	0.456286199044225	0.00628179043743642	0.737	0.0776322482197355	0.999
chr4	178682852	179086552	-0.0756196330073415	0.453717798044049	0.00658952187182096	0.739	0.0783748728382503	0.999
chr3	180410960	180502503	-0.0755447144196961	0.453268286518177	0.00665310274669379	0.739	0.078499491353001	0.999
chr1	222828700	222927856	-0.0533054949788921	0.426443959831136	0.0550762970498474	0.739	0.0868667344862665	0.999
chr7	129015799	129201297	-0.053047535807894	0.424380286463152	0.0561673448626653	0.739	0.0875915564598169	0.999
chr5	153836180	154062711	-0.0695609893178492	0.486926925224945	0.0101068158697864	0.74	0.0695447609359105	0.998
chr10	54755961	55016939	-0.0749713899436959	0.449828339662175	0.00708545269582909	0.742	0.0795422177009156	0.999
chr4	140877994	140969039	-0.0528722103400395	0.422977682720316	0.0569760935910478	0.742	0.0881307222787386	0.999
chr2	229163175	229433303	-0.0747454834000928	0.448472900400557	0.007293997965412	0.743	0.079972024415056	0.999
chr8	53528402	53608045	-0.0744284015644384	0.44657040938663	0.00756866734486267	0.746	0.0805824008138352	0.999
chr2	146310448	146445284	-0.0860666145152661	0.43033307257633	0.00476856561546287	0.746	0.0855417090539166	0.999
chr3	106580512	106782589	-0.0859299638706724	0.429649819353362	0.004793997965412	0.746	0.0857807731434385	0.999
chr10	123747380	123810032	-0.0526996809138326	0.421597447310661	0.0576729399796541	0.746	0.0886113936927772	0.999
chr2	121130053	121261368.5	-0.0525641320515643	0.420513056412514	0.0582248219735504	0.746	0.0890564598168871	0.999
chr12	118931894	119119725	-0.0742258126212753	0.445354875727652	0.0077441505595117	0.747	0.0809613428280773	0.999
chr6	18521612	19086423	-0.0689004081154083	0.482302856807858	0.0110605289928789	0.748	0.0706510681586979	0.998
chr2	223513249	223610984	-0.0857638249363048	0.428819124681524	0.00486266531027467	0.748	0.0860503560528993	0.999
chr15	98631871.5	98716937	-0.0739207571032766	0.443524542619659	0.00800610376398779	0.749	0.0814547304170905	0.999
chr10	38410398	38716057.5	-0.0738253837686228	0.442952302611737	0.00808748728382503	0.749	0.081617497456765	0.999
chr7	42656871	42760642	-0.0738000584517931	0.442800350710759	0.00811291963377416	0.749	0.0816836215666328	0.999
chr8	61910949	62084457	-0.0519538741110934	0.415630992888747	0.0606434384537131	0.75	0.0908265513733469	0.999
chr9	111786616	112017985	-0.0688197561927069	0.481738293348948	0.0112080366225839	0.751	0.0708011190233978	0.998
chr5	137445723	137621045	-0.0516926941980633	0.413541553584506	0.0615437436419125	0.751	0.0915793489318413	0.999
chr1	38529973	38606161	-0.0516001965515966	0.412801572412773	0.0618743641912513	0.752	0.0918285859613428	0.999
chr12	43666281	43865060	-0.0733846537087407	0.440307922252444	0.00852492370295015	0.753	0.0824287894201424	0.999
chr5	125684670	125782749	-0.0515598519447577	0.412478815558062	0.0620701932858596	0.753	0.091940488301119	0.999
chr6	89294475	89429663	-0.0515142751499346	0.412114201199477	0.0622456765005086	0.753	0.0920701932858596	0.999
chr10	34583125	34661208	-0.0515037408825626	0.412029927060501	0.062293997965412	0.753	0.0920981688708037	0.999
chr6	110832610	110986361	-0.0683148388850061	0.478203872195043	0.0119760935910478	0.755	0.0716912512716175	0.998
chr15	74079688	74199578	-0.0510874930927306	0.408699944741845	0.0638097660223805	0.757	0.0934562563580875	0.999
chr1	28358599	28449602	-0.0510543596257087	0.408434877005669	0.0639369277721261	0.758	0.0935986775178026	0.999
chr6	34482445	34535602	-0.0509944178883569	0.407955343106855	0.0641276703967447	0.758	0.0937767039674466	0.999
chr2	74963008	75049872	-0.0509277526640599	0.407422021312479	0.0643285859613428	0.758	0.0939776195320448	0.999
chr8	101969546.5	102063914	-0.0508359685951041	0.406687748760833	0.0645651068158698	0.758	0.0942573753814853	0.999
chr17	15255513	15313159	-0.0506462096749433	0.405169677399547	0.0650966429298067	0.758	0.0948397761953204	0.999
chr2	26863503	26929892	-0.0505595222099289	0.404476177679431	0.0653102746693795	0.758	0.0951424211597152	0.999
chr9	16039921	16104365	-0.0721274955903731	0.432764973542239	0.00983977619532045	0.759	0.0846719226856562	0.999
chr14	53907837	53975804	-0.0501625413881042	0.401300331104833	0.0662029501525941	0.759	0.0964165818921668	0.999
chr10	21616113	21683053.5	-0.0493877550183187	0.39510204014655	0.0675228891149542	0.759	0.0989089521871821	0.999
chr16	29139355	29179288.5	-0.0493257917461389	0.394606333969111	0.0675788402848423	0.759	0.0991251271617497	0.999
chr1	15631449	15681735	-0.0491116425138315	0.392893140110652	0.0677212614445575	0.759	0.0998067141403866	0.999
chr9	97221786	97369546.5	-0.0677012960749144	0.473909072524401	0.0130976602238047	0.761	0.0727975584944049	0.998
chr21	42440661	42559652	-0.067290931633504	0.471036521434528	0.0138708036622584	0.763	0.0735020345879959	0.998
chr19	8127148	8367151	-0.084113144149546	0.42056572074773	0.00549338758901323	0.764	0.089028484231943	0.999
chr7	49830790	49951783	-0.0716684197962614	0.430010518777568	0.0104348931841302	0.765	0.0856612410986775	0.999
chr20	24615715	24933798	-0.0837462406680531	0.418731203340266	0.00560274669379451	0.766	0.0897405900305188	0.999
chr10	16032954	16410308	-0.083311217960833	0.416556089804165	0.00576042726347915	0.768	0.0905086469989827	0.999
chr4	65723509	65883972	-0.0832611149941105	0.416305574970553	0.00576297049847406	0.768	0.0905696846388606	0.999
chr5	113805552	114110567	-0.0830697772047496	0.415348886023748	0.00582909460834181	0.768	0.0909282807731434	0.999
chr10	129294505	129379245.5	-0.0712269125782993	0.427361475469796	0.0110478128179044	0.77	0.0865412004069176	0.999
chr9	16337094	16653688	-0.0711102298511628	0.426661379106977	0.0111953204476094	0.77	0.0867777212614446	0.999
chr1	211487219	211547951	-0.0709828722593781	0.425897233556268	0.0113708036622584	0.771	0.0870727365208545	0.999
chr18	55887814	56148617	-0.0666863498026421	0.466804448618495	0.0150534079348932	0.772	0.074646490335707	0.998
chr5	157340439	157464516.5	-0.0665462443330824	0.465823710331577	0.01529501525941	0.772	0.0749033570701933	0.998
chr5	154344326	154434001	-0.0665452626522611	0.465816838565828	0.0152975584944049	0.772	0.0749033570701933	0.998
chr5	100108624	100221865	-0.0828365571793006	0.414182785896503	0.00592319430315361	0.772	0.091322482197355	0.999
chr15	67841407	68038930	-0.066469711034823	0.465287977243761	0.015442522889115	0.773	0.0750406917599186	0.998
chr4	114823338	114926897	-0.0663488697097291	0.464442087968104	0.0156943031536114	0.774	0.0752899287894201	0.998
chr4	106405860	106552544	-0.0656988481034811	0.459891936724368	0.0170905391658189	0.779	0.0765946083418108	0.998
chr7	75194698	75318254	-0.0656546892321218	0.459582824624852	0.0171846388606307	0.779	0.0766734486266531	0.998
chr11	102814444	102867025	-0.0703228282988059	0.421936969792835	0.0123321464903357	0.78	0.0884842319430315	0.999
chr15	21131137	21147039	0.0818961592271922	0.409480796135961	0.00632502543234995	0.78	0.0931052899287894	0.999
chr10	77784369	77863526	-0.0702438147368905	0.421462888421343	0.0124872838250254	0.781	0.0886520854526958	0.999
chr3	73904743	74129242	-0.0651713206622264	0.456199244635585	0.018293489318413	0.782	0.0776576805696846	0.999
chr16	52480264	52557205	-0.0650539794762163	0.455377856333514	0.0185172939979654	0.783	0.0778763987792472	0.999
chr7	14188354	14429205	-0.0696743541633222	0.418046124979933	0.0134282807731434	0.784	0.0899669379450661	0.999
chr2	107536149	107872203	-0.0693900605097864	0.416340363058719	0.0139292980671414	0.785	0.0905620549338759	0.999
chr8	16606341	16652008	-0.0693050635567039	0.415830381340223	0.0140768056968464	0.785	0.0907451678535097	0.999
chr6	8131700	8282864.5	-0.0645244124914167	0.451670887439917	0.0198957273652085	0.786	0.0789852492370295	0.999
chr10	109567439	109802441	-0.0812248120489539	0.40612406024477	0.00665564598168871	0.786	0.0945116988809766	0.999
chr12	70824478	71011236	-0.0810128032858723	0.405064016429362	0.00674720244150559	0.787	0.0949008138351984	0.999
chr4	101758860	101904283	-0.0690969997755363	0.414581998653218	0.0144837232960326	0.788	0.0911876907426246	0.999
chr4	166958874	167022415	-0.0807397362834082	0.403698681417041	0.00693031536113937	0.791	0.0954501525940997	0.999
chr2	17482455	17711716	-0.0687156385051238	0.412293831030743	0.0152492370295015	0.793	0.0920142421159715	0.999
chr5	23302282	23416397	-0.0686649511648846	0.411989706989307	0.0153433367243133	0.793	0.0921159715157681	0.999
chr8	82658145	82824929	-0.0685516264937802	0.411309758962681	0.0155849440488301	0.794	0.0924135300101729	0.999
chr6	160010568	160122650	-0.068521800666484	0.411130803998904	0.0156358087487284	0.794	0.0924771108850458	0.999
chr14	58277001	58448871	-0.0640695253278325	0.448486677294827	0.0211088504577823	0.795	0.0799643947100712	0.999
chr5	42583692	42767749	-0.0682662748435378	0.409597649061227	0.0161546286876907	0.796	0.0930696846388606	0.999
chr22	49984980	50052350.5	-0.0682618883088504	0.409571329853103	0.0161749745676501	0.796	0.0930747711088505	0.999
chr12	77018107	77112873	-0.068134125025636	0.408804750153816	0.0164292980671414	0.796	0.0934028484231943	0.999
chr9	107266629	107545269	-0.0639442281312385	0.44760959691867	0.0213911495422177	0.797	0.0802466937945066	0.999
chr1	219634786	219751786	-0.0639003566856484	0.447302496799539	0.0215335707019329	0.798	0.0803840284842319	0.999
chr19	47813004	47885397	-0.0638094607610337	0.446666225327236	0.0218056968463886	0.798	0.0805417090539166	0.999
chr6	50631816	50697940	0.0798668437795962	0.399334218897981	0.00742370295015259	0.798	0.0971871820956256	0.999
chr13	39828976	39923838	-0.0679053872956944	0.407432323774166	0.0169532044760936	0.8	0.0939725330620549	0.999
chr8	139703761	139784243	-0.0675880661030216	0.40552839661813	0.017733977619532	0.801	0.0947202441505595	0.999
chr20	9459569	9590805	-0.0790137073957481	0.39506853697874	0.00790946083418108	0.802	0.0989292980671414	0.999
chr2	91715690	91818189	-0.0674198510867594	0.404519106520557	0.0181586978636826	0.803	0.0951119023397762	0.999
chr11	73232747	73289224	-0.0632308180928891	0.442615726650224	0.0235452695829095	0.805	0.081734486266531	0.999
chr18	3410587	3593929.5	-0.0784540066664512	0.392270033332256	0.00831383519837233	0.805	0.100078840284842	0.999
chr14	79111615.5	79342116	-0.0631911814873988	0.442338270411792	0.02367497456765	0.806	0.0818616480162767	0.999
chr8	57594909	57805770	-0.0631896223346323	0.442327356342426	0.0236800610376399	0.806	0.0818692777212614	0.999
chr2	15875650	15979620	-0.0631622765298184	0.442135935708729	0.0237538148524924	0.806	0.0819048830111902	0.999
chr2	3990571	4295357	-0.063090179449983	0.441631256149881	0.0239547304170905	0.806	0.0820422177009156	0.999
chr7	91538862	91772613.5	-0.0627160326612871	0.43901222862901	0.0251271617497457	0.806	0.08279501525941	0.999
chr5	41045396	41160373	-0.0625171038177751	0.437619726724426	0.0258112919633774	0.806	0.0832807731434385	0.999
chr12	64263169	64295363	-0.0624605569598811	0.437223898719168	0.0259944048830112	0.807	0.083382502543235	0.999
chr10	65626240	65801633	-0.0622853577091739	0.435997503964217	0.0265768056968464	0.808	0.0836851475076297	0.999
chr4	10299145	10447440	-0.0619433797439595	0.433603658207716	0.0277314343845371	0.812	0.0843997965412004	0.999
chr10	90147030	90298269	-0.0618085478218756	0.43265983475313	0.0281790437436419	0.812	0.0846973550356053	0.999
chr2	152890701	153079618	-0.0618079095502954	0.432655366852068	0.0281790437436419	0.812	0.0846973550356053	0.999
chr22	51175439.5	51195437	-0.0776012754514377	0.388006377257189	0.00895473041709054	0.812	0.101696337741607	0.999
chr6	73933428	73977747	-0.0668154552544989	0.400892731526993	0.0197126144455748	0.813	0.0965615462868769	0.999
chr6	110418140	110618174	-0.0615881203087538	0.431116842161276	0.0290412004069176	0.814	0.0852899287894201	0.999
chr17	33458647	33591136	-0.0615588165445668	0.430911715811967	0.0291581892166836	0.815	0.0853382502543235	0.999
chr6	92270877	92401498	-0.0772735467980632	0.386367733990316	0.00924974567650051	0.815	0.102372838250254	0.999
chr4	115077178	115323137	-0.0665892797670894	0.399535678602536	0.0202543234994914	0.816	0.0970905391658189	0.999
chr1	86429211	86673476	-0.0662896159374448	0.397737695624669	0.0210350966429298	0.817	0.0978204476093591	0.999
chr8	57205380	57390728	-0.066242592454397	0.397455554726382	0.0211520854526958	0.818	0.0979476093591048	0.999
chr3	31239040	31402883	-0.0662130711352797	0.397278426811678	0.0212105798575788	0.818	0.0980239064089522	0.999
chr4	89427070	89534723	-0.0771025617679752	0.385512808839876	0.00939216683621567	0.818	0.102723804679552	0.999
chr21	37518821	37789053	-0.0606930196620124	0.424851137634087	0.0323474059003052	0.822	0.0874516785350966	0.999
chr10	127203074	127349241	-0.0601699799791794	0.421189859854256	0.034381993896236	0.824	0.0887767039674466	0.999
chr12	16499190	16539032	-0.0601408223066172	0.420985756146321	0.0345193285859613	0.824	0.0888555442522889	0.999
chr4	67950111	68156847	-0.0763220612371365	0.381610306185683	0.0100966429298067	0.825	0.104381993896236	0.999
chr4	101220412	101466426	-0.059891558710304	0.419240910972128	0.0356586978636826	0.827	0.0895549338758901	0.999
chr7	122553895	122693653	-0.0656077774364544	0.393646664618726	0.0229348931841302	0.827	0.0994913530010173	0.999
chr15	37375069	37441051	-0.0654462947946822	0.392677768768093	0.0234638860630722	0.829	0.0998804679552391	0.999
chr6	151758963	151950212	-0.0653985200471854	0.392391120283112	0.0236241098677518	0.829	0.100027975584944	0.999
chr16	55498979	55535988	-0.0650467726355375	0.390280635813225	0.0245701932858596	0.829	0.100803662258393	0.999
chr8	107139751	107462460	-0.075101213136832	0.37550606568416	0.0113479145473042	0.829	0.107034587995931	0.999
chr6	76696290	76783470	-0.075009064241719	0.375045321208595	0.0114572736520855	0.829	0.107240590030519	0.999
chr3	130652221	130735119	-0.0597337717996377	0.418136402597464	0.0363784333672431	0.83	0.0899465920651068	0.999
chr3	121280760	121312184	-0.0597198488544031	0.418038941980822	0.036442014242116	0.83	0.0899669379450661	0.999
chr1	234342613	234462420	-0.0645455449426725	0.387273269656035	0.0262436419125127	0.832	0.102001525940997	0.999
chr9	110797033	111236249	-0.0644497276923626	0.386698366154175	0.0265462868769074	0.835	0.102230417090539	0.999
chr16	23153611	23291476	-0.0644210618361551	0.386526371016931	0.026648016276704	0.836	0.102296541200407	0.999
chr4	95220358	95335239	-0.074378720384418	0.37189360192209	0.0122965412004069	0.837	0.108761444557477	0.999
chr4	20852504.5	21004400	-0.059134154764397	0.413939083350779	0.0390462868769074	0.838	0.0914165818921668	0.999
chr1	222396602	222505985	-0.0590972164558879	0.413680515191215	0.0392548321464903	0.839	0.0915106815869786	0.999
chr7	144347727	144571754	-0.0590335356760385	0.413234749732269	0.0395523906408952	0.84	0.0916861648016277	0.999
chr6	57350270	57614321	-0.0589217509685723	0.412452256780006	0.0400432349949135	0.84	0.0919481180061038	0.999
chr6	105237721	105439768	-0.058400084565129	0.408800591955903	0.0423779247202442	0.841	0.0934079348931841	0.999
chr1	99774415	100065660	-0.0740679083481242	0.370339541740621	0.0126500508646999	0.842	0.109504069175992	0.999
chr1	186447018	186732915	-0.0739158382587049	0.369579191293525	0.0128713123092574	0.843	0.109933875890132	0.999
chr6	141782625	141887594	-0.058067708423026	0.406473958961182	0.0439877924720244	0.845	0.0943591047812818	0.999
chr2	104601621	104781890	-0.0736140162930504	0.368070081465252	0.0132858596134283	0.846	0.110653611393693	0.999
chr3	112512556	112647810	-0.0574993473114304	0.402495431180013	0.0467217700915565	0.847	0.0959435401831129	0.999
chr4	165628435	165770585	-0.0574241927957766	0.401969349570436	0.0470549338758901	0.847	0.0961342828077314	0.999
chr18	21656374	21794764	-0.073321292885567	0.366606464427835	0.0136749745676501	0.848	0.111391149542218	1
chr15	80610082	80657936	-0.0574063525654703	0.401844467958292	0.0471414038657172	0.849	0.0961876907426246	0.999
chr14	83630506	83784904	-0.0730943462855546	0.365471731427773	0.0140233977619532	0.849	0.112014242115972	1
chr12	100825144.5	100953453	-0.0632803949805676	0.379682369883406	0.0307731434384537	0.85	0.105198372329603	0.999
chr3	160681137	160792192	-0.0729496834481695	0.364748417240848	0.0142421159715158	0.851	0.112370295015259	1
chr2	45192207	45355494	-0.0569823843373792	0.398876690361654	0.0493896236012208	0.852	0.0973575788402848	0.999
chr1	173012051	173092323	-0.0567433529295881	0.397203470507117	0.0506103763987792	0.852	0.0980518819938962	0.999
chr15	45740677	45900639	-0.0728257043063275	0.364128521531638	0.0144303153611394	0.852	0.112700915564598	1
chr1	212861809	212956176	-0.0566799052257955	0.396759336580568	0.0509384537131231	0.853	0.0982527975584944	0.999
chr2	172338747	172524214	-0.056671410056948	0.396699870398636	0.0509944048830112	0.853	0.098265513733469	0.999
chr8	50629982	50756867	-0.072617083893357	0.363085419466785	0.0146973550356053	0.853	0.113207019328586	1
chr2	167622143	167744600.5	-0.0724702912674123	0.362351456337062	0.0148931841302136	0.853	0.113547812817904	1
chr16	49244974	49411456	-0.0564108704796094	0.394876093357265	0.0524923702950153	0.855	0.0990183112919634	0.999
chr1	66278919	66458459.5	-0.062736219427969	0.376417316567814	0.03293997965412	0.855	0.10660986775178	0.999
chr10	50902733	50991889	-0.0626584550684695	0.375950730410817	0.0332731434384537	0.855	0.106810783316378	0.999
chr5	98088946	98132111	-0.0560175275868506	0.392122693107954	0.0546236012207528	0.857	0.10013479145473	0.999
chr2	63606136	63671845	-0.055912491581195	0.391387441068365	0.0552161749745676	0.858	0.100419633774161	0.999
chr7	127792096	127861992	-0.0558329540325048	0.390830678227534	0.0556434384537131	0.858	0.100610376398779	0.999
chr6	7042879	7159643	-0.0554464787851895	0.388125351496326	0.0578509664292981	0.86	0.101642929806714	0.999
chr6	117732471	117785611	-0.055392433180561	0.387747032263927	0.0581485249237029	0.86	0.101833672431333	0.999
chr12	41797234	41860791	-0.0719504308788256	0.359752154394128	0.0157578840284842	0.86	0.114837232960326	1
chr6	87196595	87466574	-0.0718166640737611	0.359083320368806	0.0159689725330621	0.86	0.115213631739573	1
chr7	46390325	46552455	-0.0718067183513524	0.359033591756762	0.0159816887080366	0.86	0.115241607324517	1
chr6	119849166	120120662	-0.0620903047071109	0.372541828242666	0.0356790437436419	0.861	0.108489318413021	0.999
chr16	60391930	60678710	-0.0620728205867357	0.372436923520414	0.0357527975584944	0.861	0.10853001017294	0.999
chr12	72004098	72142653	-0.0717306983830691	0.358653491915346	0.0161139369277721	0.861	0.115414547304171	1
chr2	227200219	227389311	-0.0551236931400891	0.385865851980623	0.0597380467955239	0.863	0.102594099694812	0.999
chr1	67169989	67268085	-0.0551147384908541	0.385803169435978	0.0597838250254323	0.863	0.102604272634791	0.999
chr15	75012175	75082885	-0.0550556169307476	0.385389318515233	0.0601780264496439	0.863	0.10278992878942	0.999
chr17	5412948	5490686	-0.0620099056272193	0.372059433763316	0.0360172939979654	0.863	0.10868514750763	0.999
chr7	109046164	109239000	-0.0713323296770768	0.356661648385384	0.0168260427263479	0.864	0.116454730417091	1
chr17	65387096	65442474	-0.0712406747985778	0.356203373992889	0.0170066124109868	0.865	0.116721770091556	1
chr13	79756418	79857174	-0.061581756872122	0.369490541232732	0.0380493387589013	0.866	0.109979654120041	0.999
chr9	112931119	113100053	-0.0708961374707319	0.35448068735366	0.0176805696846389	0.866	0.117624618514751	1
chr11	64826275.5	64870242	-0.0544444200885784	0.381110940620049	0.063705493387589	0.868	0.104587995930824	0.999
chr5	29128011	29238187	-0.0706321766837268	0.353160883418634	0.0181815869786368	0.868	0.118326551373347	1
chr2	142338869	142530447	-0.0705854682107451	0.352927341053725	0.018293489318413	0.869	0.118461342828077	1
chr9	129291374	129427242	-0.0541130545976946	0.378791382183862	0.0656205493387589	0.87	0.105531536113937	0.999
chr14	38634732	38992659	-0.0705276393838537	0.352638196919269	0.0184155645981689	0.87	0.118619023397762	1
chr2	59470237	59569659	-0.070448885467114	0.35224442733557	0.0185707019328586	0.87	0.118827568667345	1
chr1	94929484	95045763	-0.0539716661994048	0.377801663395834	0.0664776195320448	0.871	0.105999491353001	0.999
chr10	30085133	30238815	-0.0538615269317099	0.377030688521969	0.0671922685656155	0.871	0.106347914547304	0.999
chr5	107874409	107917716	-0.0538413648962989	0.376889554274092	0.067293997965412	0.871	0.106414038657172	0.999
chr7	102722230	102803515	-0.0536237745604271	0.37536642192299	0.0685783316378433	0.872	0.107103255340793	0.999
chr2	192873531	192993904	-0.0612273114436861	0.367363868662117	0.0396108850457782	0.872	0.111014750762971	1
chr4	26483591.5	26578317	-0.0534777684113806	0.374344378879664	0.0694557477110885	0.873	0.107599186164802	0.999
chr5	55092708	55193659	-0.0610766685513832	0.366460011308299	0.0403713123092574	0.873	0.111462360122075	1
chr16	31271037.5	31404385	-0.05319335970807	0.37235351795649	0.0710350966429298	0.874	0.108557985757884	0.999
chr15	31441236	31528995	-0.053169107400094	0.372183751800658	0.0711698880976602	0.874	0.108631739572737	0.999
chr10	119590354.5	119688535	-0.0530157642379285	0.371110349665499	0.0720142421159715	0.875	0.109107324516785	0.999
chr16	81898406	81944218	-0.0529931611486598	0.370952128040618	0.0721515768056969	0.875	0.109170905391658	0.999
chr7	157224029	157314073	-0.0529670881756455	0.370769617229518	0.0723092573753815	0.876	0.109280264496439	0.999
chr2	192402991	192584931	-0.0529588668379717	0.370712067865802	0.0723575788402848	0.876	0.109310783316378	0.999
chr11	87137049	87224821	-0.0529248062530439	0.370473643771307	0.0725610376398779	0.876	0.109430315361139	0.999
chr5	66586585	66713103	-0.0609545157711223	0.365727094626734	0.0409562563580875	0.876	0.111876907426246	1
chr3	25890857	25946096	-0.0696424864383254	0.348212432191627	0.0202924720244151	0.877	0.120994404883011	1
chr3	8308781	8399147	-0.0693885930720784	0.346942965360392	0.0208570701932859	0.878	0.121637843336724	1
chr17	17216952	17267288	-0.0522482075132582	0.365737452592808	0.0762970498474059	0.879	0.111869277721261	1
chr10	13089772	13181534	-0.0520033109589626	0.364023176712738	0.0775203458799593	0.88	0.112746693794507	1
chr1	199304781	199552298	-0.0691219583333674	0.345609791666837	0.0215717192268566	0.88	0.122352492370295	1
chr11	4456403	4510366	-0.0516891311411804	0.361823917988263	0.0790564598168871	0.881	0.113822482197355	1
chr15	78953467.5	79029942	-0.0690452592212541	0.345226296106271	0.0217421159715158	0.881	0.122555951169888	1
chr12	102707379	102821557	-0.0604696023616365	0.362817614169819	0.043382502543235	0.885	0.113326551373347	1
chr20	48998725	49211573	-0.0602695205645759	0.361617123387455	0.0443463886063072	0.886	0.113942014242116	1
chr3	19017689.5	19144601	-0.0600866226392981	0.360519735835789	0.0453026449643947	0.886	0.114501525940997	1
chr3	183271175	183397091	-0.0600629101653245	0.360377460991947	0.0454298067141404	0.886	0.114562563580875	1
chr22	24796628	24838292	-0.0499465803521993	0.349626062465395	0.0861648016276704	0.886	0.12030518819939	1
chr8	29630611	29743492	-0.0499398011668951	0.349578608168266	0.0862029501525941	0.886	0.120330620549339	1
chr17	34182042	34202461	-0.0488880525967565	0.342216368177295	0.0879323499491353	0.887	0.123957273652085	1
chr8	135853878	135938022	-0.0679522917220445	0.339761458610223	0.0246998982706002	0.893	0.125094099694812	1
chr7	55840551	55931777	-0.0679169739641067	0.339584869820534	0.0248168870803662	0.894	0.125185656154629	1
chr9	88649943	88874619	-0.0676581937119397	0.338290968559698	0.025676500508647	0.895	0.125826551373347	1
chr1	165436588	165551211	-0.0594954444025762	0.356972666415457	0.0486368260427264	0.897	0.116291963377416	1
chr22	31460131	31531346	-0.0593638515416577	0.356183109249946	0.0493565615462869	0.897	0.116731943031536	1
chr6	130174882	130322354	-0.0674731952408142	0.337365976204071	0.0262538148524924	0.898	0.126358087487284	1
chr19	50921858	51009288	-0.0670212820714435	0.335106410357217	0.0278001017293998	0.902	0.127538148524924	1
chr7	56809605	56957346	-0.0665848474212628	0.332924237106314	0.0292497456765005	0.904	0.128733468972533	1
chr4	75366983	75588405	-0.058490341983137	0.350942051898822	0.0544430315361139	0.907	0.1195498474059	1
chr14	36448559	36638564	-0.058376687914649	0.350260127487894	0.0550991861648016	0.907	0.119941505595117	1
chr4	100963223	101090547	-0.0662879605939827	0.331439802969914	0.0303051881993896	0.908	0.12957019328586	1
chr10	84502511	84746227	-0.0662603411124016	0.331301705562008	0.030381485249237	0.908	0.129638860630722	1
chr1	183678070	183757371	-0.0579720418142539	0.347832250885523	0.0575737538148525	0.91	0.12116480162767	1
chr4	48231543	48390346	-0.0578379603595989	0.347027762157593	0.0584079348931841	0.912	0.121594608341811	1
chr8	124179875	124224754	-0.0577321837943201	0.346393102765921	0.0590335707019329	0.912	0.121932858596134	1
chr17	59658584	59760098	-0.0656421594982533	0.328210797491267	0.0326627670396745	0.912	0.131421668362157	1
chr17	49412842	49462782	-0.0656195401911139	0.32809770095557	0.032733977619532	0.912	0.131487792472024	1
chr2	55566679	55717980	-0.057549031487112	0.345294188922672	0.060175483214649	0.913	0.122520345879959	1
chr7	51920336	52156159	-0.0575006439007711	0.345003863404626	0.0605061037639878	0.914	0.122670396744659	1
chr2	171943243	172087854	-0.0574988108864078	0.344992865318447	0.0605188199389624	0.914	0.122672939979654	1
chr15	72634206	72691497	-0.0574352569353505	0.344611541612103	0.0608952187182096	0.914	0.122886571719227	1
chr10	101315115	101372151	-0.0650872772817444	0.325436386408722	0.0347990844354018	0.914	0.133120549338759	1
chr3	42419277	42452880	-0.0574146049235886	0.344487629541531	0.0610172939979654	0.915	0.122957782299084	1
chr17	11632341	11803540	-0.0569677514410192	0.341806508646115	0.0639191251271617	0.919	0.124145473041709	1
chr5	137977051	138061348	-0.0568349507873866	0.34100970472432	0.0647456765005087	0.919	0.124491353001017	1
chr17	2586303	2718270	-0.0566547190208952	0.339928314125371	0.0659587995930824	0.919	0.125012716174975	1
chr2	79823717	80023725	-0.0643778121969057	0.321889060984529	0.037822990844354	0.92	0.135322990844354	1
chr18	12277384	12672632	-0.0643226271269172	0.321613135634586	0.0380976602238047	0.921	0.135528992878942	1
chr9	14643897	14749903	-0.0642062684052934	0.321031342026467	0.0386317395727365	0.921	0.13588504577823	1
chr19	50478330	50691441	-0.0561422982904679	0.336853789742807	0.0696261444557477	0.922	0.126637843336724	1
chr1	203823052	203889289	-0.0560780351663548	0.336468210998129	0.0701042726347915	0.923	0.126838758901322	1
chr15	34988869	35025521	-0.0560375510049423	0.336225306029654	0.0703789420142421	0.923	0.12692522889115	1
chr1	73364736	73463170	-0.0559849771114799	0.335909862668879	0.0707731434384537	0.923	0.127105798575788	1
chr4	19750829	20018421	-0.0559383837835965	0.335630302701579	0.0711342828077314	0.924	0.127232960325534	1
chr9	135769402	135879019	-0.0558492497819358	0.335095498691615	0.0717472024415056	0.924	0.127538148524924	1
chr11	101152010	101317340	-0.0639627655229068	0.319813827614534	0.0396490335707019	0.924	0.136709053916582	1
chr4	74065349	74241932	-0.0635442295073664	0.317721147536832	0.0417115971515768	0.926	0.138034079348932	1
chr9	116462942	116645936	-0.0634240398842432	0.317120199421216	0.0423321464903357	0.926	0.138502034587996	1
chr12	20596288	20755688	-0.0552834100493999	0.331700460296399	0.0758570701932859	0.927	0.129379450661241	1
chr9	113313582	113476867	-0.0630741478405581	0.315370739202791	0.0440106815869786	0.927	0.139649033570702	1
chr3	30762233	30893194.5	-0.0629899395072249	0.314949697536124	0.0444786368260427	0.927	0.139900813835198	1
chr5	65449380	65506484	-0.0549856047389203	0.329913628433522	0.0781358087487284	0.929	0.130412004069176	1
chr8	56192721	56284622	-0.05483646456788	0.32901878740728	0.0792726347914547	0.93	0.130943540183113	1
chr3	122003455.5	122078627	-0.0547810297239812	0.328686178343887	0.0797736520854527	0.93	0.131159715157681	1
chr22	23877425	23950788	-0.0623618305976896	0.311809152988448	0.0478306205493388	0.93	0.142207527975585	1
chr9	6921930	7103479	-0.0623041637639953	0.311520818819977	0.048145981688708	0.93	0.142377924720244	1
chr9	134127575	134228590	-0.0545775643086722	0.327465385852033	0.0812894201424212	0.931	0.131846388606307	1
chr2	220480954	220523857	-0.0545753750353437	0.327452250212062	0.0813173957273652	0.931	0.131854018311292	1
chr8	136245170	136304116	-0.0622863304509949	0.311431652254974	0.0482299084435402	0.931	0.142418616480163	1
chr19	57091383	57337471	-0.0621220465161439	0.31061023258072	0.0491098677517803	0.931	0.142988301119023	1
chr1	20354911	20441579	-0.0543371793471471	0.326023076082883	0.0830645981688708	0.932	0.13278992878942	1
chr6	87653726	87804899	-0.0540793197577515	0.324475918546509	0.0850330620549339	0.932	0.133672431332655	1
chr3	132254781	132277407	-0.0538985086193578	0.323391051716147	0.0865310274669379	0.932	0.134427772126144	1
chr14	28399440	28733613	-0.0620210707027991	0.310105353513995	0.0497024415055951	0.932	0.143359613428281	1
chr1	48381824	48508839	-0.0537045977260293	0.322227586356176	0.0880315361139369	0.933	0.13513479145473	1
chr6	27210923.5	27265820.5	0.0536067464687628	0.321640478812577	0.0887767039674466	0.933	0.135508646998983	1
chr1	90137953	90223037	-0.0536062116563767	0.32163726993826	0.0887817904374364	0.933	0.135513733468973	1
chr5	62014804	62074416.5	-0.0617554366783934	0.308777183391967	0.0512385554425229	0.933	0.144402339776195	1
chr7	100113388	100244946	-0.0532231296883049	0.319338778129829	0.0916709053916582	0.935	0.137029501525941	1
chr3	168891416	168986579	-0.0531010713221957	0.318606427933174	0.0925737538148525	0.936	0.137477110885046	1
chr8	70845447	70964123	-0.0530978880947283	0.31858732856837	0.0925991861648016	0.936	0.137492370295015	1
chr2	74750704	74814881	-0.0530820925527984	0.318492555316791	0.092675483214649	0.936	0.137550864699898	1
chr12	110025960.5	110059928	-0.0528677689728437	0.317206613837062	0.094354018311292	0.936	0.138440996948118	1
chr14	103750565	103811364	-0.0528319640338284	0.316991784202971	0.0946337741607324	0.936	0.138588504577823	1
chr1	23918838	23963971	-0.0526424251499804	0.315854550899882	0.0959689725330621	0.937	0.139338758901322	1
chr9	131960321	132050607	-0.0525956760426653	0.315574056255992	0.0963021363173957	0.937	0.139506612410987	1
chr8	37073004	37168415	-0.0525665893303434	0.31539953598206	0.0965208545269583	0.937	0.139641403865717	1
chr15	68220285	68290288	-0.052382696227896	0.314296177367376	0.0979094608341811	0.938	0.140401831129196	1
chr4	170304302.5	170477098	-0.0521842626053031	0.313105575631819	0.0993209562563581	0.939	0.141269074262462	1
chr5	10467973	10513925	-0.052137516449234	0.312825098695404	0.0996286876907426	0.939	0.14145981688708	1
chr4	189700628	189871012	-0.0521243478031636	0.312746086818981	0.0997227873855544	0.939	0.141510681586979	1
chr14	95836587	95883805.5	-0.051793596187088	0.310761577122528	0.101953204476094	0.939	0.142889114954222	1
chr6	88482413	88513713	-0.0517639033908241	0.310583420344944	0.102121057985758	0.939	0.143006103763988	1
chr6	108189772	108326291	-0.0611084083937033	0.305542041968517	0.0552822990844354	0.941	0.147042217700916	1
chr8	41981423	42039395	-0.0512811056859733	0.30768663411584	0.105457782299084	0.942	0.145282299084435	1
chr10	13506971	13546166	-0.0511283001333555	0.306769800800133	0.106462360122075	0.942	0.145999491353001	1
chr13	19581935	19692591.5	-0.0510755341326512	0.306453204795907	0.106836215666328	0.943	0.146286876907426	1
chr2	44327637	44460827	-0.0510584222846129	0.306350533707677	0.106937945066124	0.943	0.146365717192269	1
chr16	22628211	22744814	-0.0510283516571569	0.306170109942941	0.107126144455748	0.943	0.146500508646999	1
chr3	39306129	39324326	-0.0509220018440981	0.305532011064589	0.107822990844354	0.943	0.14704476093591	1
chr5	77961760	78022399	-0.0508441590883509	0.305064954530106	0.108250254323499	0.944	0.147426246185148	1
chr10	98156149.5	98228521	-0.0506556793623974	0.303934076174384	0.109252288911495	0.944	0.148278229908444	1
chr13	20067820	20111652	-0.0607803380150104	0.303901690075052	0.0573016276703967	0.944	0.148306205493388	1
chr1	53649218	53731693	-0.0506051896837149	0.303631138102289	0.109542217700916	0.944	0.148494404883011	1
chr4	79592882	79732488	-0.0607237918035166	0.303618959017583	0.0576500508646999	0.945	0.148502034587996	1
chr12	19527571	19585266	-0.0504902951188156	0.302941770712894	0.110152594099695	0.945	0.149013224821974	1
chr3	196902551	196985412	-0.0605480545511995	0.302740272755997	0.0588275686673449	0.947	0.149163275686673	1
chr7	4911123	4948058	-0.0499858451496805	0.299915070898083	0.112507629704985	0.947	0.151302136317396	1
chr6	160355325	160399700	-0.0498699486125648	0.299219691675389	0.113049338758901	0.948	0.151871820956256	1
chr15	70974157	71008440	-0.0490798377813587	0.294479026688152	0.115269582909461	0.951	0.155261953204476	1
chr1	197324797	197447026	-0.0602528357853398	0.301264178926699	0.060704476093591	0.953	0.150264496439471	1
chr5	108099747	108280702	-0.0600292425110531	0.300146212555265	0.0622329603255341	0.953	0.151101220752798	1
chr3	1134297.5	1284705	-0.0599613775673453	0.299806887836727	0.0627314343845371	0.953	0.151393692777213	1
chr21	38390692	38468606	-0.0597909992496377	0.298954996248188	0.0639852492370295	0.953	0.15206510681587	1
chr2	89159226.5	89219879.5	-0.0597424427183847	0.298712213591924	0.0643311291963377	0.955	0.152250762970498	1
chr8	3253979	3316856	-0.0596734217552836	0.298367108776418	0.0648753814852492	0.956	0.15250508646999	1
chr10	113744016	113840106	-0.0595614653822652	0.297807326911326	0.0656714140386572	0.958	0.152894201424212	1
chr14	38119405	38279064	-0.0593916820469083	0.296958410234542	0.0668107833163784	0.959	0.153504577822991	1
chr7	45554419	45637270	-0.0589723051685315	0.294861525842658	0.0699923702950153	0.967	0.155033062054934	1
chr6	159618314.5	159692484	-0.0586323835999872	0.293161917999936	0.0724923702950153	0.969	0.156108850457782	1
chr2	228681090	228788883	-0.0585000840728658	0.292500420364329	0.0735223804679552	0.97	0.156520854526958	1
chr17	64208153	64272071	-0.0583161121026272	0.291580560513136	0.0750127161749746	0.97	0.157154120040692	1
chr14	92864074	92938068	-0.0574853712758525	0.287426856379262	0.0816963377416073	0.973	0.159821973550356	1
chr3	125120406	125197837	-0.0574004066805743	0.287002033402872	0.082352492370295	0.974	0.160081383519837	1
chr1	68025026	68141209	-0.0568861425078374	0.284430712539187	0.0867497456765005	0.977	0.161950661241099	1
chr6	112942901	113012601	-0.0568348875150886	0.284174437575443	0.0872482197355036	0.977	0.162164292980671	1
chr1	42999439	43158333	-0.056769313220395	0.283846566101975	0.0878407934893184	0.977	0.162403357070193	1
chr2	111498847	111559419	-0.056741900838867	0.283709504194335	0.088118006103764	0.977	0.162512716174975	1
chr15	38641673	38689770	-0.0566543423713464	0.283271711856732	0.088853001017294	0.977	0.162820447609359	1
chr1	211909305	212047939	-0.0566232908718749	0.283116454359375	0.0891937945066124	0.978	0.16293997965412	1
chr10	92484088	92565207	-0.0565357055306186	0.282678527653093	0.0899491353001017	0.978	0.163217192268566	1
chr4	68423239	68502266	-0.0561974047751458	0.280987023875729	0.0931790437436419	0.978	0.164537131230926	1
chr6	9972120	10059418	-0.0559220261408469	0.279610130704234	0.0957706002034588	0.978	0.165528992878942	1
chr12	30831548	31062809	-0.055754198800327	0.278770994001635	0.0972711088504578	0.978	0.166210579857579	1
chr10	44450977	44542529	-0.0556664283256314	0.278332141628157	0.0980976602238047	0.978	0.166541200406918	1
chr12	88693546	88784937	-0.055631143400631	0.278155717003155	0.0983952187182096	0.978	0.166670905391658	1
chr12	32517891	32590145	-0.0554269372488204	0.277134686244102	0.100427263479145	0.979	0.167479654120041	1
chr10	71712830	71733952	-0.0553899072505924	0.276949536252962	0.100793489318413	0.979	0.167667853509664	1
chr14	80957817	81075111	-0.0553874369337337	0.276937184668668	0.100821464903357	0.979	0.167675483214649	1
chr15	52954695	53049382	-0.0553095865595169	0.276547932797585	0.101528484231943	0.979	0.167962868769074	1
chr3	131002896	131070845	-0.0551698166562486	0.275849083281243	0.102884028484232	0.979	0.168476602238047	1
chr9	75000370	75155545	-0.0546762133032835	0.273381066516418	0.107878942014242	0.98	0.170541709053917	1
chr11	110448835	110660582	-0.0536850116441044	0.268425058220522	0.118046795523906	0.982	0.175124618514751	1
chr6	91600978	91658742	-0.0536766874869656	0.268383437434828	0.118130722278739	0.982	0.1751500508647	1
chr12	128285314	128318179	-0.0536349682197321	0.26817484109866	0.118512207527976	0.982	0.175350966429298	1
chr2	128099688	128119907	-0.05331876286978	0.2665938143489	0.121836215666328	0.982	0.176935401831129	1
chr15	49726639	49788481	-0.0530047044297962	0.265023522148981	0.12500508646999	0.982	0.178430824008138	1
chr7	33046274	33083486	-0.0529199078621384	0.264599539310692	0.125933367243133	0.982	0.178863173957274	1
chr15	37236977	37311908	-0.0528491756383515	0.264245878191758	0.126726856561546	0.982	0.179183621566633	1
chr12	63207158.5	63260327	-0.0527926339099561	0.263963169549781	0.1271998982706	0.982	0.179455747711088	1
chr1	117811278	117935099	-0.0527127904705287	0.263563952352644	0.127998474059003	0.982	0.179842319430315	1
chr10	53004308	53071348	-0.0527119111835153	0.263559555917576	0.128013733468973	0.982	0.179847405900305	1
chr6	47538607	47631791	-0.0525560022550935	0.262780011275468	0.129577822990844	0.982	0.180656154628688	1
chr11	121069511	121139309	-0.0525551774939	0.2627758874695	0.129593082400814	0.982	0.180656154628688	1
chr5	118943582	118971490	-0.0524831113168603	0.262415556584301	0.130302644964395	0.982	0.181004577822991	1
chr16	15923487	15974524	-0.0523741037515788	0.261870518757894	0.131416581892167	0.982	0.181518311291963	1
chr13	77501101	77540409	-0.0522714661322692	0.261357330661346	0.132410986775178	0.982	0.182024415055951	1
chr5	80212883	80316822	-0.0521035037729244	0.260517518864622	0.134071719226857	0.984	0.182927263479145	1
chr1	242250508	242349206	-0.0520465952772792	0.260232976386396	0.134651576805697	0.984	0.183262970498474	1
chr8	24792926	24924801	-0.0519879860113256	0.259939930056628	0.135244150559512	0.984	0.183575788402848	1
chr16	6633344	6714429	-0.0519627282475133	0.259813641237566	0.135493387589013	0.984	0.183736012207528	1
chr10	104991193	105007769	-0.0519462876302645	0.259731438151322	0.135653611393693	0.984	0.183817395727365	1
chr15	29586904	29702665	-0.0518369305269697	0.259184652634848	0.136650559511699	0.984	0.184343845371312	1
chr3	184496317	184607877	-0.0518015894063531	0.259007947031765	0.136945574771109	0.984	0.184519328585961	1
chr17	27284902.5	27324244	-0.0517305635455941	0.258652817727971	0.137581383519837	0.984	0.184890640895219	1
chr5	141900671	141947388	-0.0516998025411223	0.258499012705611	0.137866225839268	0.986	0.185061037639878	1
chr5	4223135	4321970	-0.0516687546484991	0.258343773242495	0.138173957273652	0.986	0.185241607324517	1
chr10	11099593	11167635	-0.051638513746525	0.258192568732625	0.138405391658189	0.986	0.185376398779247	1
chr12	92501570	92569710	-0.0516051730299639	0.258025865149819	0.138725839267548	0.986	0.185577314343845	1
chr7	111493027	111518036	-0.0515914404219071	0.257957202109535	0.138875890132248	0.986	0.185651068158698	1
chr1	24882572	24932046	-0.0515799537209532	0.257899768604766	0.138992878942014	0.986	0.185696846388606	1
chr7	27681678	27737875	-0.0513575999653374	0.256787999826687	0.141063072227874	0.987	0.186820956256358	1
chr5	150948729	150999036	-0.0512742120797654	0.256371060398827	0.141894710071211	0.987	0.187240590030519	1
chr2	37642493	37703400	-0.0512708595127655	0.256354297563827	0.141927772126144	0.987	0.187258392675483	1
chr4	119258656	119318892	-0.051121429341077	0.255607146705385	0.143301119023398	0.987	0.188026449643947	1
chr10	61828503.5	61902086	-0.050959219556016	0.25479609778008	0.144824516785351	0.987	0.188896236012208	1
chr6	109449762.5	109504697	-0.050831230397742	0.25415615198871	0.145968972533062	0.987	0.189692268565615	1
chr12	27412387	27445945	-0.0507935316635542	0.253967658317771	0.146291963377416	0.987	0.189875381485249	1
chr7	94192303	94250352	-0.0507278974705129	0.253639487352564	0.146790437436419	0.987	0.190223804679552	1
chr2	217215556	217243695	-0.0507055606842365	0.253527803421183	0.146973550356053	0.987	0.190348423194303	1
chr5	35088958	35146528	-0.0506073723803289	0.253036861901644	0.147736520854527	0.987	0.190887589013225	1
chr11	71485830	71554504	-0.0506030534432199	0.253015267216099	0.147772126144456	0.987	0.190915564598169	1
chr3	78157691	78233699	-0.0504326604406189	0.252163302203095	0.149076805696846	0.988	0.191902339776195	1
chr1	24329841	24397689	-0.0503301622459214	0.251650811229607	0.149804170905392	0.988	0.192477110885046	1
chr11	35915447	36000550	-0.0502653283693267	0.251326641846634	0.150223804679552	0.988	0.192817904374364	1
chr6	154858688	154935529	-0.0502606383789472	0.251303191894736	0.150264496439471	0.988	0.192843336724313	1
chr5	114750644	114786954	-0.0502277257739672	0.251138628869836	0.150508646998983	0.989	0.193041709053917	1
chr14	20387292	20444164	-0.0498523844007941	0.249261922003971	0.153064598168871	0.989	0.195078840284842	1
chr16	53749034	53815126	-0.0496307701455778	0.248153850727889	0.154359104781282	0.989	0.196337741607325	1
chr1	66723177	66777579	-0.0495139013210597	0.247569506605299	0.154997456765005	0.989	0.197016785350966	1
chr13	24650209	24699897	-0.04923681275898	0.2461840637949	0.156228382502543	0.99	0.198507121057986	1
chr16	89041989	89050609.5	-0.0491250444469987	0.245625222234993	0.156556459816887	0.99	0.199089521871821	1
chr3	156423325	156459369	-0.0491047172776896	0.245523586388448	0.156594608341811	0.99	0.199181078331638	1
chr11	12767438	12785673	-0.0490714960248151	0.245357480124075	0.156655645981689	0.99	0.199300610376399	1
chr3	72936145	72941472	-0.0487325410291602	0.243662705145801	0.157098168870804	0.99	0.200640895218718	1
